# Supplementary material for: KLF6 activation marks an angiogenic and apoptosis resistant endothelial phenotype in pulmonary arterial hypertension
Source: Commun Biol. 2026 Jun 15;9:846. doi: 10.1038/s42003-026-10493-5 (PMC13282386; doi:10.1038/s42003-026-10493-5)
Supplement: Supplementary file 4 — Supplementary Data 1 [file 42003_2026_10493_MOESM4_ESM.csv]

gene	baseMean	log2FoldChange	lfcSE	pvalue	padj
TSPAN6	1362.767214	0.649322336	0.116101665	9.69E-09	2.76E-08
DPM1	1233.349058	-0.130205377	0.113924038	0.242633889	0.286513105
CFH	3952.013839	1.062048593	0.101093799	1.82E-26	1.98E-25
FUCA2	2839.300054	-0.364682718	0.0994127	0.000186713	0.000350404
LAS1L	1217.185426	-1.021042298	0.103025226	8.65E-24	7.89E-23
SEMA3F	9845.236395	1.061505125	0.128306871	2.89E-17	1.61E-16
ANKIB1	898.0968649	0.297904429	0.150718643	0.039722371	0.054193657
CYP51A1	1991.430854	0.423804659	0.142215921	0.001987576	0.003283369
BAD	1011.588269	-0.635874311	0.154312848	1.70E-05	3.60E-05
LAP3	4421.734072	0.940188186	0.095415238	1.66E-23	1.49E-22
CD99	14134.60306	0.390025438	0.079824468	7.60E-07	1.81E-06
MAD1L1	862.2548985	-0.993039345	0.130204944	5.69E-15	2.69E-14
LASP1	8005.436397	1.391684056	0.148076888	1.03E-21	8.10E-21
SNX11	462.361673	0.00819255	0.18880428	0.963346656	0.96998565
M6PR	2854.0942	0.255402497	0.088944091	0.003585838	0.005708544
ICA1	488.169942	1.172291988	0.256490842	9.25E-07	2.18E-06
DBNDD1	1049.14721	-0.042956563	0.11641081	0.705813245	0.741070329
CFLAR	2951.252225	1.03680639	0.124617198	1.99E-17	1.12E-16
TFPI	3974.217758	1.658740231	0.173062434	1.39E-22	1.17E-21
RBM5	1269.665899	1.325589032	0.141604654	1.52E-21	1.18E-20
SLC7A2	768.1088314	-0.407588053	0.161330947	0.008133722	0.012320607
ARF5	1855.296167	-0.176285511	0.129413921	0.160999632	0.196929349
POLDIP2	3297.992009	-0.353365347	0.121191963	0.002745987	0.004437681
PLXND1	13647.31293	0.328059741	0.084610866	8.53E-05	0.000166807
AK2	4677.267403	-1.090264133	0.096412623	2.62E-30	3.75E-29
FKBP4	3402.042344	-1.034624104	0.147987653	6.15E-13	2.49E-12
KDM1A	2515.943938	-0.317537797	0.099655185	0.001175997	0.001997505
RBM6	1187.38766	-0.527152548	0.124206946	1.24E-05	2.68E-05
RECQL	1740.216369	-0.353850061	0.129047751	0.004713777	0.007383468
NDUFAB1	1608.707374	-0.480924575	0.114655637	1.71E-05	3.62E-05
SLC25A13	1028.484457	-0.541192624	0.128160205	1.33E-05	2.84E-05
ST7	630.897897	-0.957130459	0.175698464	1.25E-08	3.53E-08
CDC27	1922.901487	0.36636769	0.174202852	0.026597203	0.037428285
HCCS	937.0543961	-0.174745579	0.123366352	0.145976304	0.179916067
DVL2	659.3568642	-0.47832067	0.183031743	0.005572215	0.008628072
UPF1	3152.473482	-0.697003126	0.106599676	2.42E-11	8.62E-11
SLC25A5	8412.921388	-0.634362449	0.128119284	3.31E-07	8.17E-07
MCUB	1038.025288	-1.270218643	0.159700187	3.50E-16	1.81E-15
POLR2J	1103.783655	-0.616355594	0.143443087	8.11E-06	1.77E-05
RPAP3	722.4580899	-0.32029488	0.126909013	0.009382512	0.014092925
CIAPIN1	1629.545469	-0.142831951	0.102333143	0.155303025	0.190489316
SPPL2B	774.3068303	-0.091673329	0.145394314	0.513710637	0.559881173
ATOSB	738.2186244	1.955324709	0.267283691	2.02E-14	9.19E-14
COPZ2	290.6686314	-0.218098856	0.172011283	0.18268216	0.22100102
PRKAR2B	1588.305643	0.770091978	0.115614684	9.09E-12	3.35E-11
MSL3	825.470909	0.43866329	0.134832765	0.000767256	0.001334735
GCFC2	532.6191103	-0.806652859	0.203853195	2.41E-05	5.01E-05
WDR54	299.834562	-0.646907106	0.17275847	7.94E-05	0.000155706
CROT	658.6816209	1.695391948	0.155479305	1.62E-28	2.05E-27
RHBDD2	715.0316216	0.083384562	0.131051553	0.512584947	0.55883829
MYCBP2	866.5351215	0.636787745	0.180898765	0.00019388	0.000363236
PDK2	453.8369807	-0.690366662	0.156107668	3.89E-06	8.71E-06
ITGA3	9444.423734	1.016021561	0.132474867	3.98E-15	1.91E-14
LAMP2	3500.802433	0.405306899	0.095849183	1.69E-05	3.59E-05
GDE1	2002.284921	0.153440915	0.093314066	0.095067936	0.121655354
REX1BD	669.0360469	0.188957217	0.12420704	0.118240562	0.148608725
TMEM98	1872.025985	-0.260112287	0.153340032	0.077312679	0.100017047
TMEM132A	3824.75079	0.427048862	0.08438105	2.89E-07	7.21E-07
AP2B1	5528.582107	-0.108032415	0.09599367	0.252941141	0.297094783
CX3CL1	47.47119434	2.805343833	0.777010295	8.93E-07	2.11E-06
SPATA20	1334.438133	0.282271649	0.111655592	0.009736998	0.014578112
TNFRSF12A	2158.972308	0.723909117	0.125751038	3.16E-09	9.36E-09
RALA	6366.358967	1.910652733	0.116807249	4.12E-61	3.13E-59
GGCT	1616.458107	-1.210946767	0.138232096	3.94E-19	2.52E-18
DBF4	430.4848239	-0.794672871	0.204912381	3.42E-05	7.00E-05
IFRD1	490.9882688	0.187632887	0.132581185	0.144721595	0.178502549
PAF1	2034.958042	-0.200943267	0.107856057	0.057279339	0.076108068
VPS41	1335.761576	-0.488274011	0.177198126	0.003576445	0.00569496
ELAC2	2743.853368	-0.843482531	0.090811069	4.54E-21	3.41E-20
ARSD	771.1002194	1.078378782	0.121231325	1.28E-19	8.47E-19
PNPLA4	292.6717218	-0.012853989	0.159164172	0.932910681	0.944966791
ADIPOR2	1644.101907	0.294497965	0.11907782	0.011192425	0.016622935
MARK4	810.654756	0.530747032	0.21691945	0.008084718	0.012251984
CCDC124	2154.894317	-0.468875318	0.113474487	2.30E-05	4.79E-05
PAFAH1B1	1952.505221	0.651386955	0.132612344	3.90E-07	9.58E-07
BLTP2	5394.128195	-0.566896338	0.085675451	1.91E-11	6.89E-11
RPUSD1	1310.00481	-1.246724652	0.132370434	9.15E-22	7.22E-21
RHBDF1	625.285561	1.150060367	0.195875551	8.69E-10	2.69E-09
LUC7L	696.6823892	0.312507474	0.140967789	0.021662697	0.030824998
TSR3	1992.960494	-0.815341869	0.131945839	1.97E-10	6.49E-10
PIGQ	1042.62478	-0.523539274	0.180619796	0.002135776	0.003501108
SELE	79.23597446	0.641845415	0.36129687	0.034328324	0.047351631
DNAJC11	1935.81325	-0.983269933	0.092658615	6.30E-27	7.03E-26
PSMB1	3695.19152	0.268301111	0.093594433	0.003590162	0.005714053
CDK11A	716.820465	-0.330535373	0.145640709	0.01844727	0.026563587
NADK	1787.107541	-0.754875471	0.132969251	4.73E-09	1.39E-08
SYPL1	2089.120835	0.497165751	0.114395536	8.37E-06	1.83E-05
CYB561	749.7873471	0.239031683	0.136447112	0.070405834	0.091761934
SPAG9	1081.24245	-0.286516462	0.141438518	0.035897226	0.049330746
SS18L2	383.6045055	-0.154538286	0.170133445	0.34060964	0.389024742
MPND	278.5861404	-0.203797483	0.21164946	0.300491878	0.34691486
MGST1	3015.354133	-0.421779708	0.113127711	0.000134098	0.00025609
CRY1	416.876112	-0.232637984	0.19251649	0.198801093	0.238842685
NFIX	2129.250856	-0.537533078	0.097768506	2.13E-08	5.89E-08
ST3GAL1	1510.590276	0.908373576	0.106961436	5.31E-18	3.11E-17
IL32	2471.52005	0.725251117	0.12924266	7.37E-09	2.12E-08
PKD1	834.2218302	-0.700793861	0.150954572	1.34E-06	3.12E-06
MED24	1723.843109	-0.822334606	0.138406055	8.56E-10	2.65E-09
SEC62	3166.030771	-0.024037985	0.086647004	0.778733259	0.808149359
RPS20	19338.46703	0.243776171	0.097866121	0.01128861	0.016739504
CSDE1	13976.29424	-0.064312527	0.086104749	0.449425446	0.496686009
UBE3C	2837.062796	-0.599153133	0.089990405	1.35E-11	4.90E-11
POMT2	590.049023	-1.1663672	0.165191188	3.36E-13	1.40E-12
VTA1	1750.395933	0.125654295	0.096765776	0.186996372	0.22588998
BAZ1B	2188.079078	-0.323628508	0.123493387	0.007069255	0.010819588
RANBP9	1083.357326	0.190127039	0.14957531	0.186763154	0.225649424
ETV7	22.81602726	0.127177528	0.509685883	0.731885563	0.764626857
METTL13	969.9572677	-0.523382785	0.15332436	0.000365978	0.000660977
DYRK4	536.0373118	0.559350327	0.133304225	1.44E-05	3.07E-05
ZNF207	2999.239976	0.026422454	0.086514007	0.757089795	0.787168897
UQCRC1	3414.599542	-0.459059816	0.112518115	2.93E-05	6.04E-05
STARD3NL	538.3624217	-0.011117838	0.139503275	0.934403267	0.945976152
CD9	27804.49044	1.321577281	0.114038572	9.26E-32	1.46E-30
NCAPD2	1732.183669	-0.457636601	0.111282836	2.55E-05	5.31E-05
NISCH	1630.986364	0.543068969	0.098493421	1.93E-08	5.34E-08
STAB1	9465.587851	0.45002017	0.081887536	2.59E-08	7.10E-08
PRSS3	424.7355243	-0.079928611	0.14717475	0.573469822	0.618280825
SCMH1	683.6342579	-0.463848293	0.121716811	8.91E-05	0.000173867
FYN	1351.468699	0.961880763	0.156921291	2.15E-10	7.04E-10
ELOA	1528.395331	-0.576054882	0.115822594	3.36E-07	8.28E-07
LYPLA2	1414.796488	0.052052545	0.103397561	0.608247231	0.651124481
MRC2	1750.71346	-0.047566557	0.109797948	0.658425419	0.699299759
NME1-NME2	394.4318953	-0.472454684	0.22132206	0.020499595	0.029283241
TSPAN9	3406.014663	1.20838669	0.095498143	2.22E-37	4.87E-36
ABHD5	685.324132	0.395436916	0.142994537	0.004108124	0.006488523
AKAP8L	809.0570954	0.405573357	0.118507757	0.000443529	0.000793248
UTP18	1265.17162	-1.039479654	0.111545208	2.67E-21	2.04E-20
TTC19	1170.457179	0.409970657	0.113783098	0.000223209	0.00041548
PTBP1	7188.664735	-0.545017761	0.078780989	2.50E-12	9.59E-12
PIK3C2A	4097.198	1.538175427	0.199515753	2.03E-15	1.00E-14
PLAUR	1149.506918	0.417560002	0.105547823	5.35E-05	0.000107069
ANLN	1133.101921	-0.855589884	0.198242521	4.60E-06	1.02E-05
PPP5C	2178.866213	-0.633810093	0.124593805	1.63E-07	4.17E-07
ERCC1	1825.114113	0.926731106	0.110824116	1.58E-17	8.93E-17
ELOVL5	4123.631093	0.042416272	0.096811856	0.656233964	0.697307828
CALCOCO1	889.6728789	0.907097659	0.130699943	1.03E-12	4.10E-12
PSMC4	2596.061204	-0.328835768	0.109529783	0.002150848	0.003522326
MAN2B2	1720.348292	0.29955271	0.099076667	0.00208586	0.003425218
CLDN11	13725.02548	2.170998734	0.14378332	8.12E-53	4.04E-51
SLC25A39	2576.2066	-0.7550741	0.118958949	7.54E-11	2.56E-10
MVP	6981.869445	0.977050328	0.114657281	3.79E-18	2.25E-17
NUB1	1444.155873	-0.439386255	0.102510102	1.23E-05	2.64E-05
PGM3	1526.739297	0.138238832	0.136582258	0.296275031	0.342584174
CLK1	492.6806997	1.364785682	0.194355635	3.91E-13	1.61E-12
RNF14	860.5149807	0.442916096	0.157556858	0.003283473	0.005243579
DNASE1L1	3378.365926	0.711899106	0.105522071	5.71E-12	2.13E-11
DDX11	518.4590452	-1.719302056	0.169439088	4.80E-25	4.73E-24
HEBP1	2091.510624	0.706009146	0.114503119	2.68E-10	8.70E-10
GPRC5A	790.2575119	1.116718881	0.211852275	2.77E-08	7.58E-08
TACC3	1915.178955	-1.659372413	0.165449533	1.71E-24	1.62E-23
POLA2	769.8378895	-1.740568606	0.165261333	8.42E-27	9.32E-26
CAPN1	4153.883508	0.33544115	0.082829051	4.10E-05	8.32E-05
MDH1	2883.579245	-0.208908845	0.081779945	0.009741924	0.014579855
SLC30A9	1593.079304	-0.249184657	0.125317603	0.040964243	0.055704303
MTMR11	235.488016	1.536559573	0.278652238	4.95E-09	1.45E-08
YAF2	317.7202022	-0.079535564	0.202079279	0.674349631	0.714379025
ZMYND11	1275.50771	0.315252212	0.132506412	0.014095705	0.020615786
BID	1662.057323	-1.696243933	0.120966165	1.73E-45	5.94E-44
MATR3	7177.995395	-0.372057829	0.079528721	2.20E-06	5.02E-06
NUDCD3	2384.798939	0.06226662	0.092599629	0.495069537	0.541704743
GLT8D1	1200.382673	0.209892222	0.104582238	0.040785236	0.055472278
ATP2C1	2787.28824	-0.263868437	0.096591397	0.005472626	0.008486327
SLC38A5	315.2735676	-1.621398391	0.222978417	5.14E-14	2.28E-13
RALBP1	2382.844534	0.148668598	0.098711966	0.125635752	0.1569252
WWTR1	2986.952576	1.059683745	0.141690434	1.66E-14	7.55E-14
AGPS	2091.733405	0.318320072	0.12981247	0.011497904	0.017015561
STEEP1	632.9923356	-0.335490045	0.136370604	0.010978112	0.016337622
TTC27	743.5622803	-1.037420561	0.13515106	3.71E-15	1.78E-14
PHLDB1	2162.569763	0.721119213	0.162582634	3.43E-06	7.72E-06
CD74	66.61039609	-0.518653808	0.503224935	0.167118937	0.203774307
NCDN	681.2909634	-0.764773832	0.16014555	6.11E-07	1.47E-06
MNAT1	735.4923421	0.315551176	0.137752091	0.017824646	0.025734187
SAMD4A	688.7987351	1.08864665	0.138770602	9.37E-16	4.73E-15
MRE11	862.8353417	-2.007166843	0.182370405	2.82E-29	3.80E-28
SERPINB1	693.2804379	0.493483696	0.128370298	7.35E-05	0.000144488
OSBPL5	481.0315333	0.640833208	0.171573574	8.35E-05	0.000163559
FHL1	3215.209558	0.162135035	0.088683947	0.063835187	0.084009694
RTF2	3244.934991	-0.166575363	0.106543406	0.110861755	0.140079329
RNF10	3387.295703	0.131831134	0.123139514	0.272008907	0.317016542
ZDHHC6	826.3724596	-0.318369285	0.155387243	0.0325646	0.045172892
RNH1	4580.336019	-0.230332723	0.091729365	0.010812025	0.016101308
NDUFS1	1805.849971	0.183155991	0.102868852	0.069760458	0.091039767
ERP44	1966.390395	0.2310238	0.09907515	0.017664327	0.025513855
ALAS1	1073.25593	0.2754537	0.115572279	0.014658837	0.021378008
BIRC3	92.03263491	0.329728132	0.274496854	0.177149322	0.214975378
GLRX2	318.4538906	-0.396762847	0.166396655	0.012272494	0.018113282
DERA	944.3354324	-0.703362756	0.114571031	3.19E-10	1.03E-09
STRAP	4829.757897	0.070280678	0.079633064	0.372318995	0.420669636
PLEKHO1	1492.713572	1.463167391	0.137317398	3.00E-27	3.46E-26
GCLM	976.4965701	1.150448308	0.212311122	1.19E-08	3.37E-08
EHD2	6044.738289	0.789594946	0.120430006	1.77E-11	6.39E-11
PHF20	786.3199149	0.063663945	0.131662368	0.618677686	0.661114422
TYMP	189.4876785	-1.253070129	0.215340763	1.10E-09	3.36E-09
NCAPH2	1034.968958	-2.098552486	0.164111006	1.19E-38	2.77E-37
TOMM34	1738.855022	-0.870333639	0.125133672	9.80E-13	3.91E-12
SEC63	2696.125213	-0.03849444	0.096247877	0.684555698	0.722877716
KPNA6	1863.161654	0.171759494	0.120025394	0.142426996	0.175836125
VIM	163840.7079	1.006175537	0.070116432	2.51E-47	9.48E-46
FAS	671.9868325	1.376992133	0.183043045	9.67E-15	4.49E-14
RNASET2	286.8701494	-0.405364287	0.171084845	0.012597084	0.018542751
CD44	3817.046922	0.076932495	0.111862862	0.482430485	0.529220443
BTN3A1	218.4500852	0.691943281	0.214040666	0.000492766	0.000875162
MIPEP	514.0648285	-1.264510385	0.164599748	3.02E-15	1.47E-14
PRKCH	2898.567975	1.809634217	0.154260687	1.11E-32	1.87E-31
IFNGR1	821.8985212	0.94677861	0.117053923	1.51E-16	8.02E-16
B4GALT7	642.3296916	0.4635713	0.134978802	0.000381793	0.000688788
VRK2	848.0589117	0.203327271	0.114471869	0.069203511	0.090374052
TNFRSF1B	915.3506947	-0.401326615	0.185385789	0.021569534	0.030712233
VEZT	1895.858073	0.57056476	0.131997847	7.98E-06	1.75E-05
BRD9	1004.386456	-0.458629037	0.12299943	0.000125104	0.000239674
SNX1	1911.969084	0.41253363	0.102796475	4.24E-05	8.59E-05
TBPL1	505.2228741	-0.189378352	0.153247406	0.198515127	0.238629023
BMAL2	1497.826847	-1.515286371	0.112595482	5.01E-42	1.43E-40
BCLAF1	3782.759311	-0.578197764	0.090771786	9.62E-11	3.23E-10
SLC39A9	1062.29397	0.755827889	0.158861981	6.79E-07	1.63E-06
RABEP1	2166.088587	-0.759329906	0.132965903	3.85E-09	1.14E-08
HMGB3	922.1960952	0.297012307	0.107865	0.004925179	0.007698208
NUP160	979.6280158	-1.048532893	0.148726726	3.98E-13	1.64E-12
BAK1	1196.454173	0.09709264	0.10640502	0.352288169	0.400635515
GRN	9580.52214	0.340822063	0.080170802	1.69E-05	3.59E-05
ARHGAP31	1663.346487	0.96296637	0.151821917	5.51E-11	1.90E-10
CENPQ	311.3132679	-2.632856588	0.230210892	1.57E-32	2.61E-31
SARS1	4461.678639	0.09207956	0.08154603	0.253424712	0.297557194
RANBP3	1211.769518	-0.901439923	0.114392753	8.67E-16	4.38E-15
EIPR1	807.0503942	-0.12754316	0.125461054	0.296477293	0.342758191
PNPLA6	2881.666458	-0.330972345	0.104111325	0.001184095	0.002009198
ALG1	1047.964349	-0.497556002	0.115482513	9.92E-06	2.15E-05
ABCF2	1992.19202	-1.253404062	0.157079531	2.87E-16	1.49E-15
CHPF2	2796.595309	0.853577602	0.100635687	6.32E-18	3.69E-17
FUT8	1070.742577	0.538906809	0.159448763	0.00040096	0.000721597
APBA2	966.7168304	-0.944749487	0.107999504	5.45E-19	3.46E-18
MAP2K3	779.6915488	-0.385175041	0.119793591	0.000961711	0.001651748
TMSB10	42525.25341	0.481647547	0.093042783	1.41E-07	3.61E-07
GABARAPL2	1045.526009	0.214732845	0.107287466	0.041134411	0.055912735
FAM136A	1784.277612	-1.732935124	0.099946527	3.56E-68	4.28E-66
VCL	9730.391165	0.892676701	0.141604733	7.81E-11	2.65E-10
NSMAF	1347.152379	-0.489877577	0.173043853	0.002825242	0.004554645
ADSS2	2523.419328	0.368263593	0.106108424	0.000394476	0.000710701
TIMP2	5044.302418	0.293169575	0.081595341	0.000275959	0.000506268
RFC1	1188.563205	-0.060347116	0.150837959	0.677851874	0.717400457
CUL3	2073.849493	0.113985165	0.132424043	0.375347494	0.423585436
RPL26L1	1036.310758	-0.703293118	0.157063993	2.92E-06	6.61E-06
NSUN2	2014.073808	-0.764062653	0.119419976	5.32E-11	1.83E-10
METTL1	398.270373	-1.454419062	0.212688621	1.34E-12	5.28E-12
PI4K2B	784.426705	-1.179859016	0.121556031	5.87E-23	5.05E-22
MAT2B	1627.250275	1.133690383	0.133942596	5.44E-18	3.19E-17
EDC4	1073.298763	-0.232998703	0.180989183	0.173851965	0.211361341
TRIO	1738.440045	0.646867576	0.171652415	7.21E-05	0.000142109
VCAN	857.1762835	1.389768631	0.221264173	5.74E-11	1.97E-10
MTREX	1813.063156	-0.438505304	0.118183027	0.000139671	0.000266041
RIPOR1	2293.020172	0.433382873	0.150799859	0.002745543	0.004437681
RAI14	2653.2846	0.727300508	0.105730042	2.20E-12	8.46E-12
PNKP	674.0356482	0.123511577	0.241726657	0.575700016	0.619991836
STAU2	1027.013305	0.38805666	0.166989507	0.014642315	0.021358618
PHF23	1060.579534	1.238969843	0.170029457	6.17E-14	2.71E-13
PSMA4	5626.271214	-0.150920066	0.084894207	0.071853076	0.093483832
LSG1	1269.419898	0.194498007	0.133057399	0.131865447	0.163805089
RETSAT	1210.564389	0.365200438	0.101431768	0.000242689	0.000448964
CAPG	1270.976359	-0.086344476	0.101858428	0.388287803	0.436625942
AP2S1	4068.574948	-0.306153066	0.124358127	0.011377029	0.016855518
CTNNA1	10111.40714	0.311413718	0.077170778	4.51E-05	9.09E-05
HSPA5	27623.83831	0.756016345	0.106747679	4.86E-13	1.99E-12
ATP6V1H	976.7052745	0.385322125	0.13497782	0.003168229	0.00507668
POLR2B	3781.382874	0.403989977	0.123930298	0.000797641	0.00138432
TPR	2868.889597	0.007510912	0.142220609	0.956450723	0.964021958
DTNBP1	445.8731037	-0.727809778	0.152127729	6.30E-07	1.52E-06
SCML1	458.2999451	-1.44477631	0.141923861	4.46E-25	4.40E-24
MAP4	7193.571757	-0.26832438	0.073781223	0.0002399	0.00044455
TSPAN17	2004.345066	-0.32786131	0.105370593	0.001497229	0.002518586
NOP16	732.3710314	-0.424614065	0.140276505	0.001701539	0.002839185
RRM2B	1434.683775	1.833078467	0.176744923	3.91E-26	4.11E-25
MRPS10	1269.061578	-0.190707806	0.102373797	0.057811819	0.076753971
RSF1	1134.925807	1.061816495	0.192876364	8.00E-09	2.29E-08
FAM120A	4817.048434	-0.604668723	0.093326724	4.42E-11	1.53E-10
R3HDM1	949.0646269	-0.379839015	0.126136114	0.001933059	0.003201296
VAMP3	3756.787232	-0.15066477	0.084705067	0.071716218	0.093324112
LTBP1	2987.215795	0.987234944	0.166599711	7.35E-10	2.29E-09
RCN1	17252.47296	0.524264361	0.087457423	1.17E-09	3.57E-09
RFC2	1489.039052	-2.567662314	0.131794716	1.27E-86	3.67E-84
CLPTM1L	3757.911606	-0.60051716	0.092446678	3.99E-11	1.39E-10
NEDD4L	463.1294662	0.398291502	0.200870352	0.033674951	0.046547359
HEXB	3957.225148	0.307749568	0.102358597	0.002181751	0.003569402
JKAMP	871.2321762	0.721885487	0.110210656	2.12E-11	7.60E-11
DKK3	9060.341761	0.888185663	0.105625417	1.12E-17	6.42E-17
NFE2L3	2842.366333	0.380779193	0.125086027	0.00173215	0.002884448
MCUR1	649.4263807	-1.419432952	0.176955786	1.86E-16	9.84E-16
LIMA1	4656.252697	0.666306465	0.116327499	4.24E-09	1.25E-08
LETMD1	460.4000326	-0.02468441	0.15286338	0.866733054	0.886961291
MAPK9	873.0926404	-0.604588083	0.11706234	1.15E-07	2.98E-07
BCAR1	4529.209972	1.100253841	0.176393739	9.38E-11	3.16E-10
HERPUD1	784.9816668	1.084043928	0.168428605	2.63E-11	9.32E-11
HOMER3	1874.818017	1.142625678	0.093685872	6.95E-35	1.32E-33
RAD51	436.5766336	-2.790085348	0.230276036	2.22E-36	4.56E-35
CYBA	340.3398821	-0.662098083	0.227910921	0.001575648	0.002640437
THOC3	988.2965269	-1.165476021	0.157724107	3.01E-14	1.35E-13
HEBP2	1417.033153	-0.031240965	0.13464743	0.811016908	0.837321526
SIKE1	503.3564384	-0.520678891	0.139260404	0.000106178	0.000205257
RRP12	1362.051074	-1.614443896	0.182055645	1.16E-19	7.68E-19
MSMO1	3017.543793	1.31876574	0.166804781	5.00E-16	2.57E-15
TTC17	1022.035008	0.105340832	0.135138874	0.421558835	0.469493868
AKR7A2	1026.396244	-0.702700809	0.111542572	1.15E-10	3.83E-10
MRTO4	3297.506916	-1.983220667	0.124669073	4.99E-58	3.15E-56
USE1	322.864051	-0.067620015	0.182318956	0.695480072	0.732544313
AP5M1	806.3372974	0.602495395	0.150021526	2.86E-05	5.90E-05
TRAPPC3	1957.637796	0.211667647	0.106146327	0.041974062	0.057007233
THRAP3	3252.429121	0.133836633	0.088420068	0.12499588	0.156268452
PHPT1	1721.551582	0.607562736	0.108936523	1.16E-08	3.28E-08
OPN3	565.2772331	-0.192747085	0.181488394	0.262024381	0.306296509
SDCCAG8	612.5954877	0.273496474	0.272834712	0.260949609	0.305147892
TBC1D22A	843.9321037	0.127603087	0.126648876	0.300566262	0.34694024
NOP58	2459.083171	-1.249072501	0.095203755	5.18E-40	1.30E-38
SZRD1	4824.465825	-0.160518119	0.094798646	0.08547577	0.109954356
CUL1	1610.239698	-0.189372247	0.105252893	0.066631752	0.087256493
TAB2	1319.28004	1.25751314	0.170042057	2.72E-14	1.23E-13
GINM1	1985.130332	-0.305801796	0.101964578	0.002241598	0.003660078
EIF2AK2	1724.839235	-0.55490812	0.185362284	0.001473925	0.002480646
USP36	622.9920975	-0.61835776	0.167905015	0.000107747	0.000207927
MRPL43	1091.728569	-0.229617336	0.134064202	0.077250439	0.099975597
HPF1	639.5819397	-0.568060049	0.121760609	1.60E-06	3.70E-06
ZFR	2013.904387	0.316671698	0.136082871	0.016172561	0.023456413
TRAF1	46.4711293	0.403470709	0.40876089	0.219390418	0.26099882
TRAF3IP2	300.2768825	2.036310071	0.211940887	5.20E-23	4.50E-22
DCBLD2	3183.039314	2.254703609	0.219770583	3.60E-26	3.80E-25
SOAT1	1235.793853	-1.681370524	0.143865195	2.25E-32	3.68E-31
PKP2	798.955633	0.961154683	0.205810031	7.36E-07	1.76E-06
GDI2	10275.55171	0.038760764	0.071486476	0.584417779	0.628424297
ATG5	783.7377307	0.403004516	0.133374307	0.0017984	0.00299176
PITHD1	934.6250509	-0.94383262	0.119827857	8.42E-16	4.27E-15
MTA3	781.6288645	0.496219175	0.147831347	0.000475628	0.000846997
LAMC2	300.0688864	1.162297335	0.297056399	1.71E-05	3.63E-05
SEC61A1	13367.24381	0.080411041	0.078343347	0.299644137	0.346056835
POLR3E	1034.303759	-0.741385535	0.139274541	3.63E-08	9.82E-08
ATP2B4	2068.943777	1.707957203	0.191916058	7.75E-20	5.22E-19
ZC3H11A	1661.128946	0.725956391	0.128521117	5.94E-09	1.72E-08
RIOK2	644.7762389	0.877663365	0.223775457	2.46E-05	5.11E-05
YIPF1	392.3727753	-0.242573409	0.153222754	0.099312008	0.126499578
NDC1	978.6405009	-1.231007792	0.132689436	3.49E-21	2.64E-20
FLYWCH1	886.4616816	0.42332727	0.171078511	0.009158504	0.013772077
PARP12	1138.026644	1.12040503	0.127608366	3.48E-19	2.23E-18
ALDH18A1	2979.556217	-1.137140718	0.132424986	1.88E-18	1.14E-17
GATB	499.2023853	-0.128006917	0.130524975	0.312829954	0.359841405
CDK17	1797.736871	1.463211026	0.219687916	4.48E-12	1.69E-11
SLC2A3	414.6375308	1.401662245	0.177403533	4.96E-16	2.55E-15
CTDP1	591.2633388	0.400002498	0.133827179	0.002011881	0.003314423
YBX3	12721.30217	0.269787007	0.081167228	0.000769163	0.001337701
WNK1	1753.709046	0.081514138	0.121788681	0.492592678	0.539351104
CCAR1	1595.118809	0.729056843	0.142694365	1.18E-07	3.05E-07
OGFR	1152.049675	0.465024061	0.12491315	0.000126516	0.000242028
SNRNP40	1354.967227	-0.437526246	0.115718264	0.000105671	0.000204456
MPC1	333.6075553	-0.264198856	0.156923694	0.078999062	0.102138799
ACAA1	1348.941469	0.230253284	0.103961686	0.023985777	0.033970018
BCAT1	4101.948824	0.447754494	0.13199608	0.000459179	0.000819247
HDAC7	2747.021065	1.330200721	0.147583131	3.82E-20	2.64E-19
SPAG4	82.22735828	0.214858584	0.339668262	0.45599965	0.503447338
NCKAP1	4070.270519	0.035323863	0.107304432	0.737152413	0.769460212
MRPS35	1109.445355	-0.610293665	0.117082955	8.82E-08	2.30E-07
SFSWAP	634.1425555	-0.087482175	0.130453463	0.490204655	0.537091679
TNK2	626.4062088	1.06722195	0.141135868	8.75E-15	4.07E-14
GPBP1	1390.952664	-0.097313077	0.10794073	0.357828532	0.406656833
CS	4883.031754	-0.913208802	0.089167378	3.37E-25	3.34E-24
MRPS24	1373.602289	-0.603649304	0.134730868	3.58E-06	8.04E-06
WAPL	994.9468668	-0.048856011	0.144332175	0.72605919	0.759437266
VMP1	2296.317947	0.057052654	0.089256181	0.51705561	0.563155979
POLD1	1459.845218	-2.491673519	0.122924139	2.90E-93	1.13E-90
EIF4B	8101.194955	0.734879097	0.110111794	8.93E-12	3.30E-11
RPL18	13987.5259	0.10130918	0.108828204	0.342223953	0.390531677
ISOC2	1090.298877	-0.137169877	0.121836051	0.248258894	0.292061503
U2AF2	5811.751944	-1.085616351	0.117206159	4.37E-21	3.28E-20
EPN1	2959.725648	0.237662341	0.105908386	0.022085855	0.031400139
MED29	946.9754352	-0.197954441	0.107281048	0.059767901	0.079034007
GPC1	2699.790424	0.21738399	0.096020429	0.021393278	0.030480932
HAGH	820.0584837	-0.558901543	0.128094808	6.80E-06	1.50E-05
RNF4	1223.362582	-0.03820732	0.126133234	0.755754785	0.786151207
INTS13	1302.978498	-0.618939902	0.128627398	6.95E-07	1.66E-06
TM7SF3	1678.416209	-0.13529618	0.110725496	0.212131163	0.25311235
TNPO3	1108.04513	-0.096611486	0.129510352	0.442925249	0.490320694
RFXANK	1150.383732	0.006743232	0.121008183	0.954461689	0.962456723
TMEM161A	664.2025784	-1.040309858	0.140386916	2.83E-14	1.28E-13
CTSA	3872.692591	0.149378328	0.10040943	0.13010085	0.161795216
CNN2	3178.522298	0.352735272	0.110770578	0.001126312	0.001917047
BTBD1	2324.342967	0.139615229	0.100760161	0.158554144	0.194189232
FAR2	856.8583365	-0.1318766	0.121934722	0.267367472	0.311881612
SBNO2	805.6863402	0.772280992	0.157291325	3.06E-07	7.60E-07
HMG20B	1642.742671	0.100892398	0.129199807	0.421917875	0.469722789
CALCRL	5004.346008	3.217659364	0.229409746	5.35E-48	2.10E-46
TAF11	1143.688552	-0.502717748	0.128438446	5.41E-05	0.000108309
AP3D1	3453.705875	-0.333618978	0.101901082	0.000847238	0.001465786
SLC9A3R2	4257.585885	-0.255047576	0.122559935	0.03262221	0.045233853
NTHL1	476.0040002	-0.355135739	0.138451468	0.007931062	0.012035655
GNAI3	2879.157944	0.258984838	0.105324624	0.012144378	0.017932187
IPO5	8218.383901	-1.23260084	0.103626819	2.59E-33	4.52E-32
OAT	2442.174904	-0.518956242	0.111550351	1.90E-06	4.36E-06
WDR3	1298.988926	-1.040520241	0.140455955	2.88E-14	1.30E-13
WDR18	1265.647238	-0.740385672	0.123712591	7.71E-10	2.39E-09
TRAM2	4739.39187	1.869999357	0.208265115	2.85E-20	1.99E-19
DGKA	996.8520448	1.584089309	0.173668739	1.19E-20	8.58E-20
KARS1	4419.853033	-0.593832449	0.111065763	4.40E-08	1.18E-07
PDIA5	1062.202476	0.182840288	0.118096119	0.112770981	0.142247412
NDUFB4	2262.998411	0.415110792	0.112474124	0.000157394	0.000297745
ZC3H15	2762.263075	-0.491227264	0.097833437	3.15E-07	7.80E-07
SLK	2318.948834	0.847671148	0.224215781	4.62E-05	9.31E-05
TLE2	651.4383722	0.409903576	0.152388695	0.005035554	0.007861448
ASB1	524.01435	0.087166367	0.169614227	0.590084948	0.633731134
FAM107B	2907.947361	1.318213955	0.131024123	1.60E-24	1.52E-23
ME1	987.9439635	-0.110099173	0.11062108	0.309555204	0.356446088
TBC1D1	2118.520807	-0.764322459	0.107749685	4.41E-13	1.81E-12
CDK13	870.4423235	0.644360901	0.149461933	7.15E-06	1.57E-05
MTHFD2	2208.110079	-2.213706229	0.096564295	1.15E-117	9.52E-115
YBX1	32805.88114	-0.168337154	0.089225903	0.055760799	0.074274876
ELAVL1	2237.453306	-0.613103921	0.089927817	4.34E-12	1.63E-11
TIE1	10129.12359	0.860124552	0.090033265	3.54E-22	2.89E-21
SMARCD1	1567.068837	0.096717057	0.093537829	0.293943958	0.340126345
KDM4A	1168.74565	1.725641503	0.188627719	7.84E-21	5.71E-20
NFYC	504.9013895	0.125313175	0.18510999	0.474069861	0.521051885
SLC9A3	72.14114839	-0.876728933	0.355537702	0.003938467	0.006238723
NGEF	190.2955061	-1.596703383	0.269083348	4.04E-10	1.29E-09
ELOVL1	2363.744323	0.527393458	0.115472892	2.80E-06	6.36E-06
POLR1H	316.7327357	0.114847375	0.169916926	0.478464057	0.525358296
GOLGA5	869.9712093	0.787787706	0.158484053	2.17E-07	5.48E-07
EML1	828.8344837	0.362772314	0.238599456	0.095444975	0.122114237
MSANTD3	1012.044449	0.657559304	0.108380835	5.54E-10	1.74E-09
FECH	722.684415	-0.58573188	0.162583662	0.000157778	0.000298385
PFKP	13075.95054	-0.61604804	0.091427627	7.49E-12	2.78E-11
IDI1	2832.895472	0.665930784	0.153131607	5.75E-06	1.27E-05
SP100	3864.213789	0.754076199	0.102065548	5.12E-14	2.27E-13
KLF6	404606.3493	9.067251843	1.509521067	2.25E-12	8.65E-12
PLPP1	346.7676714	0.613357809	0.164939486	9.45E-05	0.000183693
TRAM1	5072.492012	0.640078314	0.110898496	3.47E-09	1.03E-08
TNFRSF1A	3139.740582	1.581406128	0.176488642	5.20E-20	3.55E-19
STOML1	418.1504785	0.196854024	0.168033048	0.219341884	0.26099882
PKM	41723.43384	0.223469312	0.083801053	0.006932339	0.010632156
DHX29	1542.189598	0.537984507	0.146032423	0.000127217	0.000243229
DNTTIP2	2120.792763	-0.590531536	0.090283285	3.02E-11	1.07E-10
RRP15	912.933113	-1.286099574	0.148520119	9.21E-19	5.75E-18
RHOA	15747.53104	-0.055687833	0.08034452	0.483454398	0.530134411
DHX8	1030.328395	0.341938496	0.131956947	0.007500013	0.011428673
IARS2	2073.527415	-0.213755062	0.094317918	0.021331346	0.030405779
IDH3G	965.2759367	-0.006055022	0.127045052	0.960951951	0.968264019
ROGDI	455.9801021	-0.989125631	0.159161233	1.22E-10	4.05E-10
CBFB	1062.906646	-0.274414373	0.172122322	0.093560279	0.119795515
HYAL2	16602.02513	0.05944	0.074006413	0.417538163	0.465638465
RASSF1	626.1277416	-1.065352458	0.141038878	9.32E-15	4.33E-14
FGFR3	89.60539877	-4.199346	0.422569351	3.41E-26	3.60E-25
IFI35	469.9531561	0.609516815	0.197761567	0.000981334	0.001682396
COASY	1448.496807	0.111492183	0.108249709	0.293416704	0.339634964
MEF2A	1106.469083	1.345650194	0.208754095	2.04E-11	7.31E-11
OTUD5	1097.573095	0.332409801	0.11068802	0.002133948	0.003498978
TFE3	1618.496146	0.909807946	0.133760862	2.71E-12	1.04E-11
ACSL4	2694.856383	0.363828343	0.126838442	0.003140124	0.005032864
INPP5A	393.8230902	-0.592067768	0.18554766	0.000701773	0.001226621
GPKOW	527.0602401	0.165412893	0.129597368	0.189049985	0.228121004
GRIPAP1	843.4924078	0.604269125	0.133637391	2.95E-06	6.66E-06
FTSJ1	996.4648399	-0.51724703	0.119691159	8.98E-06	1.95E-05
LAPTM4A	4910.158871	0.6952928	0.07851667	3.25E-19	2.09E-18
IP6K2	1119.014023	1.553916806	0.162621788	2.06E-22	1.70E-21
RASGRP2	15.93966562	0.743186442	0.589030311	0.07354598	0.095536184
PSME4	2424.476027	0.511824946	0.091416155	1.27E-08	3.56E-08
SIRT2	1300.080505	-0.470051791	0.115902583	3.18E-05	6.53E-05
ERLEC1	1215.284872	0.721391725	0.133313362	2.32E-08	6.39E-08
PPP2R5B	356.4823768	0.576082502	0.150921453	6.90E-05	0.000136372
NUP133	1157.686339	-0.253278634	0.149675207	0.078598355	0.101640568
NUCKS1	6120.55947	-0.439455094	0.162307579	0.004532425	0.007112867
VPS35	2782.882755	-0.022911486	0.118961342	0.843664924	0.865495113
DNAJA2	1673.612444	0.196186348	0.103613626	0.05370989	0.071710664
BCL3	408.3601193	1.710426894	0.186568757	6.70E-21	4.94E-20
GAL	332.5808856	-5.870817105	0.425456299	9.47E-47	3.49E-45
CLEC2D	19.80415897	0.0738809	0.457980969	0.83318632	0.855938965
FUNDC1	371.4084862	0.58717478	0.160512499	0.000126855	0.000242608
HES2	510.7028822	0.085509651	0.19552447	0.641860505	0.683570597
ATP1B3	5288.357407	-0.302349081	0.114671818	0.006939936	0.010638878
NEDD4	734.2278236	0.247068924	0.173984013	0.135018717	0.167376694
GNB5	630.6398432	-0.400000871	0.126137276	0.001092955	0.001863595
RAB27A	1147.514825	-0.940872178	0.133988267	5.49E-13	2.24E-12
HDHD5	1043.672259	-1.033436173	0.10777465	2.03E-22	1.68E-21
UFD1	2513.123053	0.101666934	0.099790955	0.300109164	0.346533445
PHRF1	959.3848349	0.211669599	0.166468389	0.182770159	0.221067085
ELP1	1348.83577	-1.121070325	0.162370946	1.05E-12	4.20E-12
NUCB2	3505.772664	0.794547635	0.091984037	1.81E-18	1.11E-17
PFN2	2844.829341	0.506451458	0.119124208	1.26E-05	2.71E-05
SLC44A1	1968.875704	-0.029647315	0.103317118	0.770167479	0.800137907
SMG6	1198.892007	0.307340161	0.121299485	0.009282881	0.013946438
EXOC5	1663.005514	0.313949942	0.148613589	0.02807418	0.039364495
FSTL3	913.0215891	-1.094085012	0.143256558	4.77E-15	2.27E-14
DGCR2	1408.705886	-0.282400262	0.132276105	0.027676518	0.038856282
RNF126	1042.603106	-1.243328698	0.139843068	1.21E-19	8.01E-19
JMJD6	463.5773932	-0.437574972	0.147267629	0.001994718	0.003291882
POLB	351.2278476	-0.216991548	0.154360808	0.143222336	0.176752113
WIPI1	740.5334994	1.361873063	0.154786763	2.60E-19	1.68E-18
GBA2	932.4708118	1.128504574	0.182717186	1.35E-10	4.48E-10
NDST1	3770.799996	1.031073689	0.118901644	9.72E-19	6.06E-18
ASNS	499.8880589	-2.026808917	0.185793307	7.79E-29	1.02E-27
PABPC1	29547.65567	0.729829459	0.094171946	3.32E-15	1.61E-14
CFAP20	834.6926628	-0.320564508	0.132247204	0.012387027	0.018253841
CSNK2A2	1859.643405	-0.087245104	0.1228903	0.466498771	0.513753886
EIF2B3	1191.796646	-1.457123564	0.142143071	2.13E-25	2.14E-24
TCOF1	2376.628288	-2.280145767	0.139401214	1.27E-61	1.06E-59
CDC42	3914.853048	0.461621379	0.086225571	5.60E-08	1.49E-07
NCK2	701.3964974	0.000569956	0.134047051	0.996504753	0.99722395
MAP4K4	7274.575465	0.561525992	0.117471928	9.24E-07	2.18E-06
MGAT4A	2076.187277	1.796914465	0.165350931	2.08E-28	2.61E-27
RPL31	16234.87039	0.322314537	0.092859468	0.000421304	0.000755335
WDR1	14481.19771	0.001582628	0.070514919	0.981942081	0.985066442
ARHGAP10	722.7144028	-0.614487395	0.144376417	9.77E-06	2.12E-05
RPS6KA2	3186.982305	1.401804646	0.158655103	1.83E-19	1.20E-18
BUD23	1198.994544	-0.6157328	0.116400085	5.73E-08	1.52E-07
SEL1L	1599.9334	1.185120025	0.176069593	3.35E-12	1.27E-11
TRIP13	1004.534728	-2.73302705	0.195175655	5.07E-47	1.91E-45
ATP6AP1	3446.738613	0.304193544	0.091342954	0.000721436	0.001260324
TCF3	2499.625983	-0.873330201	0.15080671	1.94E-09	5.86E-09
DAZAP1	3219.842407	-1.060654505	0.133253706	3.82E-16	1.97E-15
MBD3	4369.554112	-1.381893347	0.116216727	2.55E-33	4.46E-32
FAM50A	2762.245115	-0.615139489	0.110658481	1.27E-08	3.57E-08
FAM3A	549.9147677	-0.08130362	0.12606766	0.507758255	0.55430625
CPSF1	2303.048512	-0.48248092	0.139812816	0.000346282	0.000626773
CYBRD1	1364.441611	-0.344016671	0.112842292	0.001805964	0.003002835
PDCD2	1525.626088	-0.063607603	0.112372705	0.56313321	0.608636139
RDH11	2191.353459	0.697352808	0.100378726	1.45E-12	5.71E-12
PRKACA	2359.833824	-0.416692838	0.092179985	4.35E-06	9.70E-06
ACTN1	12092.39553	0.276903534	0.085736336	0.001064333	0.001816693
LIMS2	1313.866324	1.135511933	0.149728981	7.00E-15	3.28E-14
ALDH3A2	1082.140038	-0.040925033	0.122772137	0.732467737	0.764932001
TFRC	6110.149888	-1.936318376	0.117518275	5.43E-62	4.73E-60
SREBF1	981.8116707	-0.179392493	0.217123068	0.372837978	0.421040466
SMC1A	3299.201377	-1.873918208	0.114347539	2.69E-61	2.12E-59
HSD17B10	1738.103232	-0.291097519	0.105342017	0.004815548	0.007532186
CHFR	819.1545912	-0.011639767	0.131037852	0.927174717	0.939951585
P4HA2	1016.151411	0.118220739	0.120052156	0.312949108	0.359915936
ACADVL	3213.316451	0.11597313	0.105118512	0.260925203	0.305147892
STK10	571.5980041	0.114274701	0.216728392	0.569929144	0.614977324
DERL2	1095.154066	0.114303582	0.112885979	0.300818522	0.347142401
NDE1	526.0348209	-0.139798836	0.166227272	0.37864629	0.42679896
AP1M1	1529.665636	-0.396216802	0.113333296	0.000342928	0.000621041
PVR	4946.76813	0.240057551	0.119605843	0.039587651	0.054020988
XRCC1	562.4106945	0.178975595	0.143781067	0.197336611	0.237341635
SCARB1	3175.035616	-0.994073443	0.107032035	3.74E-21	2.82E-20
MCM2	2763.935926	-3.536374975	0.163165378	1.49E-107	9.90E-105
NLE1	603.7925845	-1.073015266	0.204673959	3.39E-08	9.19E-08
SDHA	2789.324453	0.221617226	0.10137568	0.026016941	0.036693111
SMARCE1	3015.973564	0.330660235	0.109200758	0.00197113	0.003259454
KDM5A	908.6950975	0.50260791	0.18672494	0.004217769	0.006647429
FERMT2	2358.403341	0.811929469	0.142799841	4.03E-09	1.19E-08
IGF2BP2	1652.734054	0.326376319	0.107806236	0.001986677	0.003282702
MAP3K13	387.2717651	-0.29525694	0.151426634	0.042411229	0.057565548
ST6GAL1	3137.477749	0.456592444	0.104788209	8.62E-06	1.88E-05
FRY	822.925555	1.506744652	0.128397034	1.51E-32	2.51E-31
PICALM	3635.880043	0.819386797	0.127399972	3.84E-11	1.34E-10
NSF	1273.976897	-0.289795569	0.100031489	0.003179357	0.005093279
MRPS34	1830.713937	-0.607975724	0.108171949	9.06E-09	2.58E-08
CLNS1A	2312.089092	-0.77591436	0.115879305	7.07E-12	2.63E-11
TEAD2	1159.77648	0.980269227	0.111995841	5.00E-19	3.18E-18
TSG101	665.949206	0.49761599	0.138640552	0.000199571	0.000373159
ATP2A3	325.8230446	1.34748218	0.232617625	1.19E-09	3.64E-09
MGLL	4551.538857	1.284413748	0.16535492	1.53E-15	7.62E-15
NTN4	2340.316535	1.278874636	0.186075237	1.18E-12	4.69E-12
BCS1L	827.0990734	-1.407092541	0.167547559	8.21E-18	4.74E-17
ZNF532	933.5319499	0.154924622	0.137847305	0.245812817	0.289697757
SCARF1	1865.909933	1.337665127	0.127541083	1.90E-26	2.05E-25
LMAN1	3267.698683	-0.010183375	0.105643103	0.921758637	0.935320143
HACD3	3736.302177	-1.433481755	0.108032421	6.64E-41	1.72E-39
ENO1	56033.42043	-0.573003554	0.081096106	8.21E-13	3.30E-12
MYDGF	3605.36798	0.144062256	0.08351883	0.080842347	0.104379325
TIPIN	387.406245	-1.826741495	0.167923956	1.75E-28	2.20E-27
SRI	1829.364036	-0.265596673	0.127924977	0.032612769	0.045230235
EIF4G3	2371.409492	-0.47701086	0.134826872	0.00025273	0.000466238
NUP37	703.121358	-0.370601794	0.12896624	0.003056528	0.004906005
SEMA3C	325.8740791	1.393790266	0.296568896	3.99E-07	9.79E-07
TTC38	657.3819539	-0.497602215	0.12111038	2.40E-05	5.00E-05
ACAT1	1242.619582	-1.402470851	0.15495945	2.62E-20	1.83E-19
ZNF638	1707.841407	0.824683596	0.12670872	2.29E-11	8.16E-11
TIMM21	653.8284418	-0.922479631	0.144711402	4.73E-11	1.63E-10
MARK3	1465.769801	0.550623943	0.133424963	1.99E-05	4.18E-05
SLC25A3	16353.09097	0.30411013	0.076193163	5.48E-05	0.000109637
FNDC3B	3328.434166	1.404019967	0.165286503	3.61E-18	2.15E-17
FOSL2	1711.866922	2.446389909	0.149707143	7.65E-62	6.50E-60
FSCN1	9010.419368	0.255233102	0.08555578	0.002505632	0.004070115
ACTB	66538.59411	-0.03034656	0.073499223	0.676906274	0.716514219
DLG1	2290.827207	1.181572519	0.206351077	2.01E-09	6.03E-09
RAB7A	4720.216169	0.167024358	0.078639514	0.031798855	0.044175455
BCAP29	2145.015305	0.125883747	0.089981163	0.156024258	0.191303077
EXOSC7	737.2488681	-0.450589191	0.115432246	6.26E-05	0.000124488
MKRN2	710.7707662	0.30742412	0.12439816	0.01106421	0.016450962
MCM6	2587.547111	-3.014325339	0.166563428	2.84E-76	4.38E-74
REXO2	3105.870787	0.2765885	0.09550597	0.003240238	0.005178281
RBM7	600.4627884	1.396766027	0.204948997	1.64E-12	6.41E-12
RBMS2	1464.252615	0.634282941	0.153194812	1.56E-05	3.33E-05
BAZ2A	1397.570259	0.301897893	0.199914805	0.106406681	0.134681444
MLH1	1024.175278	-0.33133227	0.10411967	0.001170517	0.001988707
UNG	3075.705319	-3.2229967	0.134901472	1.61E-129	3.54E-126
KLHL20	513.0593685	0.915629474	0.179697088	9.08E-08	2.37E-07
PLXNA2	5624.262044	0.629250371	0.175237462	0.000150478	0.000285477
SPAG5	758.9129287	-1.364050309	0.254264609	1.34E-08	3.78E-08
TRAF4	788.9485653	0.421032599	0.118788744	0.00027387	0.000502576
NT5C2	895.9071621	0.286754516	0.132545122	0.025639908	0.036188836
MCAM	40986.36645	0.222045409	0.078375307	0.004180916	0.006592486
XAB2	741.5821876	0.232337811	0.124802202	0.055765052	0.074274876
ARHGEF1	1454.270837	-0.464131983	0.130874837	0.000250976	0.000463389
STXBP2	895.7031083	-0.036332301	0.109620831	0.73521726	0.767682302
TOP2B	2788.815019	0.577613491	0.092800645	2.46E-10	8.02E-10
TM9SF3	4483.160859	0.296232098	0.146471824	0.035731998	0.04911388
NFKB2	526.6166425	0.024377082	0.184893993	0.889193954	0.906723112
UBE2T	496.5447478	-1.820838692	0.167704368	2.22E-28	2.78E-27
DNAJC10	5211.089179	-0.048143433	0.123895479	0.690129629	0.727835023
GTF3C1	2497.30889	0.16300905	0.149809436	0.258487093	0.30248198
IL4R	1759.915845	0.810687618	0.097271093	2.40E-17	1.34E-16
USP33	953.3166811	0.913001825	0.155539131	1.14E-09	3.49E-09
SNRPA	1250.738729	-0.547080281	0.131756288	1.79E-05	3.79E-05
EXOSC5	870.2898357	-2.618066063	0.239622584	5.37E-30	7.55E-29
DYNC1I2	4069.574	0.480555553	0.084663514	8.63E-09	2.47E-08
LRCH4	560.9927572	1.553543641	0.239786131	1.38E-11	5.02E-11
SIRT6	355.8482226	-0.249307891	0.145410124	0.075348117	0.097647267
POLD3	591.822843	-2.259004919	0.135375894	5.82E-64	5.66E-62
CAPZB	5973.185101	0.20939254	0.089006724	0.017052004	0.024699479
UBE2A	1679.597862	0.034918935	0.09267082	0.702228886	0.73800912
FGFR1	2420.340895	0.242747791	0.098180351	0.01189904	0.017597396
ARAF	1088.783099	0.126100439	0.110199068	0.242726653	0.286571535
LAMP3	177.8992456	-1.287589463	0.275454226	5.02E-07	1.22E-06
UBE2K	1716.006464	0.335485653	0.114314347	0.00265239	0.004299014
PIK3C3	698.441736	0.537470928	0.150360692	0.000194573	0.000364432
TIGAR	1003.893897	1.096838251	0.210372427	3.86E-08	1.04E-07
SYNJ2	2146.5907	0.399341603	0.093293767	1.35E-05	2.89E-05
PPP2R5C	1689.597901	-0.065120779	0.106776987	0.534129383	0.580129699
GNB1	7379.097546	0.287047774	0.093876886	0.001890962	0.003134717
EDN1	5535.363435	1.774902529	0.178238187	2.98E-24	2.79E-23
ITM2A	535.9289988	0.479867161	0.170127928	0.002974551	0.004781379
NRDC	3616.691103	0.118422437	0.089318273	0.178918712	0.216923786
VDAC3	3104.754024	-0.455598489	0.095609269	1.24E-06	2.89E-06
PCM1	2022.335601	0.447486072	0.126043513	0.00025524	0.000470474
TP53INP2	465.2304783	1.767747603	0.280560308	3.23E-11	1.13E-10
SDF4	6378.686096	0.039691341	0.090377793	0.656116668	0.697295097
TOLLIP	1116.125367	-0.126756741	0.112713116	0.250490442	0.294425212
UBE2D4	374.0700376	-0.307390573	0.204639644	0.107241875	0.135634853
THOC1	818.6432507	-1.024411071	0.142348625	1.41E-13	6.04E-13
FKBP7	505.0701587	0.260089527	0.142796551	0.059147473	0.078307422
XRCC5	13635.75951	-0.317879959	0.071327525	6.83E-06	1.50E-05
LXN	1356.481489	1.60773295	0.109718946	2.17E-49	8.93E-48
MKNK1	388.4363968	-0.436551234	0.173081443	0.007822458	0.011889921
TNS1	2654.465999	1.710531066	0.39051246	1.10E-06	2.58E-06
SAR1A	2351.333446	-0.301606113	0.165687622	0.056293444	0.074933433
CIC	1208.874142	0.397220737	0.156393001	0.007967027	0.012087463
FDFT1	5605.659235	0.557095588	0.110005714	2.18E-07	5.51E-07
PAFAH1B3	427.7468368	-1.392029723	0.220554581	4.71E-11	1.63E-10
KIF22	775.2916829	-1.115253912	0.18565009	3.92E-10	1.25E-09
PGM1	880.4561715	-1.294659521	0.124954727	7.36E-26	7.64E-25
DDX1	3279.75288	-0.105612145	0.107831964	0.317829939	0.364832182
DNM2	3492.523353	-0.417196082	0.084046736	4.87E-07	1.18E-06
EPB41L2	2020.395836	0.217922583	0.140634609	0.108910749	0.137719265
STX7	649.4518259	0.297619156	0.140356622	0.028138146	0.039429135
KEAP1	1739.401212	0.20318216	0.123927402	0.092259897	0.118199067
SLC35C2	647.2743951	-0.44298588	0.142932754	0.001293459	0.002189159
RAB21	897.3851272	0.22037514	0.14545233	0.116175773	0.146235702
SMARCA2	1243.238836	1.052670352	0.162288024	1.94E-11	6.98E-11
PUM3	1548.997395	-1.285214616	0.099390431	6.08E-39	1.43E-37
PSEN1	1030.166374	0.225624406	0.130512712	0.074988086	0.097237783
CLDND1	1016.937758	-0.306349008	0.137028127	0.020816651	0.029710507
MOK	335.5108592	-1.573931465	0.263626714	3.33E-10	1.07E-09
HSP90AA1	46758.74745	-1.273892887	0.111679347	7.78E-31	1.16E-29
DLGAP4	1323.914358	0.898489404	0.161340283	6.85E-09	1.98E-08
CXCL2	107.0680843	2.928379133	0.419779173	5.10E-15	2.42E-14
TCF7	172.5060369	-4.69960718	0.359028801	8.93E-42	2.48E-40
PCNP	2567.106216	0.065409537	0.08919527	0.457302638	0.504717581
UBA5	1032.914927	0.284055527	0.138611127	0.034036035	0.046987612
DUSP12	323.1023032	-0.270791953	0.162960786	0.081998796	0.105728146
AACS	1095.709104	-0.808794823	0.120893132	6.91E-12	2.57E-11
DELE1	1029.077535	0.427087446	0.131366909	0.00078983	0.001371483
CADPS2	1545.234367	0.588952087	0.111795947	6.84E-08	1.81E-07
HSPB11	511.7757974	-1.243856166	0.160726208	1.96E-15	9.70E-15
ATP8B1	1619.583889	1.8399733	0.203798857	1.94E-20	1.37E-19
WDR70	725.8325573	-0.186713494	0.15322168	0.204847215	0.24548297
BZW1	10270.50297	0.38673232	0.113337584	0.000475087	0.000846261
ME2	1532.545938	-1.138672054	0.094047788	2.07E-34	3.84E-33
EPB41L3	2112.714002	-0.332058426	0.115029982	0.003107053	0.004984686
MRPL22	1484.665332	0.270751765	0.112282991	0.013661559	0.020025057
GEMIN5	1119.293633	-1.449584994	0.116873412	4.70E-36	9.43E-35
NFE2L1	8276.658192	0.358933957	0.090309994	5.45E-05	0.000109084
GSK3B	769.7852376	0.249630456	0.167863659	0.118747292	0.14907581
ITGB5	5973.365691	0.607159943	0.100606328	7.57E-10	2.36E-09
XPO1	3671.534711	-0.01857066	0.118632159	0.872670646	0.892347853
RNF13	494.7439198	0.372699832	0.18567557	0.033150547	0.04587038
LYRM2	1149.414713	-0.312467474	0.110767277	0.003923547	0.00621925
TNPO1	6983.614732	1.131659159	0.119387176	5.46E-22	4.40E-21
PLOD1	10369.96631	0.180995301	0.084227159	0.029578774	0.041299254
P2RX5	58.14182289	-3.534481794	0.754049692	1.86E-09	5.62E-09
ITGAE	603.4062005	-0.333698642	0.136508974	0.011492292	0.017011059
DIS3	1221.795969	0.14790839	0.140499775	0.2764432	0.32178805
OXCT1	1446.607128	-1.82552061	0.166179174	5.40E-29	7.15E-28
CYLD	858.8544862	0.684180954	0.165241196	1.40E-05	3.00E-05
RPS5	15244.72184	-0.048442643	0.112702453	0.660593209	0.701264653
YTHDC1	988.8217415	0.259567206	0.128004783	0.036892207	0.050582585
CHMP2B	779.1740484	0.225575727	0.11459275	0.043985801	0.059544058
PPIE	1085.815153	-0.370066093	0.125973972	0.002494846	0.004053589
ZMPSTE24	1496.653667	0.117775556	0.127345545	0.341865812	0.390257507
STARD7	2977.257256	0.332178297	0.130053636	0.008464006	0.012785805
GSTP1	8906.083619	-0.034072997	0.101202739	0.731944573	0.764626857
APLP2	27041.71817	0.413954675	0.088232649	1.92E-06	4.41E-06
WBP11	1610.661278	-0.527322571	0.092280962	6.26E-09	1.81E-08
EIF3I	4750.874191	-0.371396425	0.113197203	0.000781053	0.001357666
TXLNA	1370.185345	0.504372787	0.121164969	1.87E-05	3.95E-05
RAB10	2742.181547	0.169763942	0.10149825	0.08863735	0.113690022
HADHA	6516.904199	0.197019457	0.085038673	0.018954713	0.027229151
CAD	2202.832014	-1.554985259	0.160003352	4.21E-23	3.67E-22
CD59	48446.48093	0.919173426	0.086027529	3.11E-27	3.58E-26
CD82	1063.785919	2.062123796	0.160377085	5.39E-39	1.27E-37
BCORL1	171.1011315	-0.417206328	0.245299021	0.060861611	0.080341559
AK6	525.4488348	0.146174543	0.140995736	0.283706384	0.329515024
SCAMP1	917.4227635	0.454580365	0.128633161	0.000267913	0.000492464
SEH1L	673.7266474	-0.897829176	0.128470328	7.41E-13	2.99E-12
WDFY1	1523.730589	0.929233993	0.144948585	3.69E-11	1.29E-10
SLC25A24	870.1080724	0.245354719	0.145249248	0.079796752	0.103089618
AKR1B1	6545.42376	0.381024517	0.101306817	0.000126166	0.00024143
CPNE3	1362.122254	-0.274224649	0.13178455	0.031919203	0.044333342
CTTN	4316.02924	-0.034756071	0.09198367	0.701503292	0.737363597
MTIF2	678.0540632	-0.181531422	0.142791396	0.188148847	0.227116411
DDHD2	862.7665282	-0.619353564	0.114896865	3.26E-08	8.85E-08
MGST2	786.1717275	0.715719602	0.147340199	4.47E-07	1.09E-06
POMGNT1	1806.360055	-0.491546558	0.109959118	4.77E-06	1.06E-05
MAST2	1372.233866	-1.479304482	0.121382347	6.67E-35	1.27E-33
DNAJA1	8744.606778	-0.33736434	0.105029925	0.001046673	0.001787469
B4GALT1	1625.8322	0.573673404	0.113132673	2.03E-07	5.15E-07
CHMP5	1626.669507	0.499089396	0.108748374	2.68E-06	6.08E-06
DIMT1	855.1373094	-0.489053815	0.12033044	2.96E-05	6.08E-05
IPO11	2310.162753	1.003227133	0.106078657	7.41E-22	5.92E-21
EIF2AK1	2155.996876	-0.526832669	0.120707371	7.23E-06	1.59E-05
SEPHS1	1706.533579	-0.845783163	0.127303038	8.87E-12	3.28E-11
MRPL28	2107.191634	-0.364107723	0.093087481	7.03E-05	0.000138785
RBM22	816.2856938	0.665594342	0.163357638	1.94E-05	4.09E-05
TMED2	5646.866465	0.167777576	0.086115609	0.048432172	0.065097322
ZFAND6	1317.81043	1.004608279	0.117218569	2.41E-18	1.45E-17
HUWE1	4078.631122	0.351965432	0.097934143	0.000253924	0.00046831
ZW10	776.3767584	-0.633583048	0.11907975	4.65E-08	1.24E-07
ACOX3	708.7968266	-0.574159593	0.222336529	0.005048016	0.007877189
MTMR2	1675.419206	0.000478618	0.095298765	0.995930981	0.99683432
PPP1R15A	1504.490719	0.885022065	0.130922952	3.76E-12	1.42E-11
HSD17B14	261.1075638	1.547800305	0.181750001	2.70E-18	1.62E-17
TRIP6	2492.094081	0.565955385	0.105984812	4.86E-08	1.30E-07
FTL	30246.12721	0.845494373	0.07405429	9.90E-31	1.46E-29
SRRT	3098.548847	-1.366377733	0.138119442	8.51E-24	7.77E-23
BAX	2916.385651	0.511535587	0.091545284	1.35E-08	3.80E-08
PIGS	1758.003875	-0.032632324	0.09378542	0.723973434	0.757721394
ATXN7L3	1351.028537	0.521919368	0.141940574	0.000135183	0.000258042
PSMC5	3945.934731	-0.076718113	0.09019162	0.388440311	0.436723264
UIMC1	619.0714373	0.447982084	0.151511717	0.002051433	0.003376221
MMP2	17766.87532	0.884620016	0.090345572	3.32E-23	2.92E-22
LPCAT2	1419.521901	1.291131468	0.159519501	1.11E-16	5.93E-16
OGFOD1	1657.973825	-0.796198313	0.105625398	1.51E-14	6.91E-14
SH3BP2	1238.864483	0.084518634	0.120365318	0.471833548	0.518819304
NOP14	2503.52861	-1.444242627	0.091459214	6.84E-57	4.08E-55
ADD1	4197.82161	0.563240308	0.114505696	4.57E-07	1.11E-06
RTRAF	3706.564163	-0.193774634	0.105192623	0.060398303	0.079835728
SF3B2	5175.660501	-0.302971696	0.076055436	5.67E-05	0.00011326
GNAS	20091.09003	0.199281176	0.073731676	0.006355898	0.009797997
DNM1L	1998.728379	-0.324111926	0.094935259	0.000518618	0.000918367
PTHLH	110.4328275	1.960011852	0.300382654	4.97E-12	1.86E-11
ERGIC2	1626.968509	-0.425723685	0.094513149	4.61E-06	1.03E-05
PIR	3644.00845	2.128421752	0.140269742	3.03E-53	1.57E-51
AAMDC	674.45428	0.195531378	0.145562616	0.163747556	0.200031839
METTL2A	560.6371578	-0.705357814	0.169890718	1.28E-05	2.74E-05
CNOT3	830.8712384	0.096322641	0.135476732	0.463464266	0.510751816
DDX18	1659.99342	-1.439202862	0.123314194	3.35E-32	5.42E-31
KHSRP	5818.390724	-1.070974827	0.087590639	4.98E-35	9.52E-34
GNA11	2889.890959	-0.857825811	0.102162775	1.30E-17	7.42E-17
EDEM2	1150.639455	0.863383076	0.105395605	7.23E-17	3.93E-16
TPX2	1692.896378	-0.99034739	0.159977527	1.41E-10	4.69E-10
PDRG1	567.6587755	-0.355822313	0.125404791	0.003504117	0.00558113
EPB41L1	886.7555679	1.066235785	0.176317852	3.20E-10	1.03E-09
DOCK9	1843.745063	1.364491213	0.140207716	4.18E-23	3.64E-22
ANKRD10	344.428375	-0.073994769	0.185174514	0.672722974	0.712769852
COQ9	1033.333003	0.122257721	0.112618586	0.267327313	0.311881612
CRLS1	799.7923774	-0.280440158	0.113601345	0.011532336	0.017062703
PPP1R13B	534.0912542	0.112996242	0.210644798	0.564730815	0.610064077
SMOX	427.0679419	1.286192006	0.214027416	3.39E-10	1.09E-09
FKBP1A	28027.41292	0.920922149	0.089421438	1.84E-25	1.87E-24
NSFL1C	2018.599996	0.49042161	0.104475356	1.64E-06	3.79E-06
XRN2	2543.823632	-0.262758198	0.08932381	0.002844239	0.004583039
DYNLL1	5292.887395	0.393828246	0.081866329	1.10E-06	2.59E-06
SNX5	3152.987955	-0.655367828	0.120910295	2.55E-08	6.99E-08
RPL6	32229.89552	0.023667079	0.098287824	0.806653098	0.833596092
MAPKAPK5	591.500605	-0.567434194	0.133742245	1.15E-05	2.48E-05
ESF1	934.5311232	-0.766342933	0.137152792	7.78E-09	2.23E-08
ANAPC5	3141.89382	-0.423251651	0.102237509	2.42E-05	5.03E-05
SLC8B1	1201.040911	-0.315904269	0.116695747	0.005530273	0.008569141
TMEM230	1673.393543	0.196248551	0.111811217	0.07286896	0.094693893
OAS1	1005.3971	1.321971803	0.282369314	4.68E-07	1.14E-06
GCN1	2561.77286	-0.682254803	0.147251656	1.46E-06	3.38E-06
RPLP0	57674.10375	0.175269877	0.08124511	0.029088014	0.040691262
PXN	6371.506883	1.619802178	0.161569788	1.87E-24	1.76E-23
PEBP1	4738.471476	-0.423031003	0.092415034	3.28E-06	7.39E-06
ERP29	2582.01084	0.227263197	0.107983228	0.031701741	0.044074976
FUS	9219.983441	-1.30410457	0.123070532	6.10E-27	6.85E-26
IGBP1	1128.822692	0.790879991	0.117965544	6.48E-12	2.41E-11
FXYD5	3685.548988	-0.086894633	0.109495999	0.418038829	0.465965503
GRAMD1A	1200.835587	0.452975707	0.130264244	0.000332245	0.000602518
CDIP1	879.8174989	0.104890194	0.11870398	0.365516456	0.414043534
GANAB	11002.30166	0.323552355	0.078522774	3.08E-05	6.32E-05
BIRC5	1481.736989	-1.836299109	0.221530194	1.24E-17	7.09E-17
MLF2	3105.388073	0.183866194	0.095246183	0.049860808	0.066868222
DDX24	4528.499188	-0.585903499	0.102234737	4.99E-09	1.46E-08
RCOR1	586.3206186	0.915538624	0.186288818	2.32E-07	5.85E-07
LTBP4	656.1702072	-0.676319418	0.181312666	7.90E-05	0.000155059
BLVRB	538.9235137	-0.186937585	0.138004086	0.161727593	0.197710191
SLC9A1	1857.157137	0.937106874	0.162621141	2.09E-09	6.28E-09
SPTLC1	1671.731913	-0.049008845	0.120342988	0.67650505	0.716204019
PAPOLA	3743.02907	-0.126815571	0.112619666	0.249894181	0.293880884
CCNK	779.6957348	0.095479024	0.144305043	0.493353509	0.540005552
PCBP4	756.5499841	-0.995890756	0.168316288	7.69E-10	2.39E-09
YPEL3	213.9440827	0.747730141	0.230313665	0.000419756	0.000752968
MRPS33	736.3407832	-0.43216158	0.142800113	0.001682228	0.002809796
NDUFB2	2180.967953	-0.063152962	0.10955952	0.556400671	0.602145937
NUDC	5387.896221	-0.931050127	0.100554705	5.25E-21	3.92E-20
MAEA	1399.257668	-0.3357437	0.110778511	0.001939216	0.003209886
ICAM1	3595.292286	-1.368578334	0.140049978	2.81E-23	2.48E-22
STRN4	2238.000014	-0.231638705	0.12600335	0.058774875	0.077876415
MUL1	937.8310379	0.167951853	0.116440964	0.139856537	0.1728561
SPG21	1494.405669	-0.048480224	0.098340262	0.616301061	0.658787427
DNAJB11	2975.013137	-0.411636317	0.108359953	0.00010303	0.00019958
CHRD	15.75913698	-0.846100694	0.612787359	0.048055119	0.064669297
RAB11FIP3	1932.008663	-0.271747496	0.133429271	0.035613211	0.048981111
GNPTG	1105.618172	0.354428201	0.102879347	0.000442937	0.000792403
PABPC4	7121.457959	-0.372416456	0.104619241	0.000280364	0.000514065
MCOLN1	478.6724625	-0.876452765	0.176379632	1.87E-07	4.74E-07
USP48	2300.708583	0.204259894	0.120379435	0.081875997	0.105590373
EFNB1	2569.96428	2.025800068	0.125972594	2.75E-59	1.89E-57
AARS1	3178.680712	-0.076580579	0.086848788	0.371775174	0.420270348
GLG1	5270.60399	0.505055205	0.096074062	8.72E-08	2.28E-07
NAT14	690.0137976	0.280060517	0.11688709	0.014088805	0.020610247
EXOC1	832.8066311	0.95339845	0.155861893	2.36E-10	7.68E-10
NRCAM	1916.929329	1.663468881	0.19347171	1.18E-18	7.27E-18
LAMB1	17939.53324	1.15433592	0.090742775	9.63E-38	2.15E-36
DLD	2122.277001	-0.132300042	0.096723444	0.164550208	0.200938202
TXNL1	1756.185441	0.675545595	0.092730482	1.31E-13	5.63E-13
CMTM6	2512.533926	0.08131392	0.09506487	0.385080334	0.433239914
ITGA6	3524.720624	1.446198037	0.123939986	3.43E-32	5.53E-31
FH	2337.068278	-0.333874356	0.084720826	6.51E-05	0.000129112
SEL1L3	2913.197556	0.794463095	0.109939701	1.58E-13	6.73E-13
CDV3	5895.752033	0.773027048	0.132664895	1.88E-09	5.67E-09
ALKBH5	1051.58776	-0.217456131	0.113926697	0.050884748	0.06818618
NLRP1	896.5543437	1.424346098	0.151259837	8.52E-22	6.75E-21
SPAG7	1156.106847	-0.160379128	0.119154562	0.167878823	0.204550181
ORC6	491.6304563	-2.654816282	0.233327233	2.76E-32	4.49E-31
TMEM101	595.3723433	-0.002905167	0.154981517	0.984442524	0.987126147
CD200	600.5328629	1.461492347	0.164864583	1.35E-19	8.95E-19
CCDC80	640.9465749	2.308335406	0.197359435	3.69E-33	6.41E-32
PSME1	2629.098664	0.038420312	0.105694669	0.711085007	0.74565946
PPP2R3C	968.1382302	0.145281671	0.125786914	0.235453756	0.278780279
HAUS4	794.0773307	-0.49494975	0.12539324	4.79E-05	9.65E-05
OSGEP	438.1062365	-0.181073901	0.143481502	0.19126113	0.230537036
RNF31	743.0747601	0.575443566	0.128985792	4.17E-06	9.32E-06
SCFD1	1294.648353	0.205418736	0.116563846	0.071179857	0.09271726
HECTD1	3148.804576	0.201872958	0.115531005	0.073732964	0.09576029
HNRNPC	20149.42265	-0.307779276	0.080672503	0.000112906	0.000217374
SUPT16H	4636.667596	-1.309246716	0.102528178	4.84E-38	1.09E-36
TOX4	1515.871793	0.224489465	0.140161072	0.097570742	0.124497184
TINF2	878.5412825	1.154417984	0.164570809	4.71E-13	1.93E-12
TYRO3	965.8963908	-2.716780559	0.184243258	1.21E-51	5.66E-50
WDR76	600.0420453	-3.357606893	0.195783995	2.47E-69	3.08E-67
SNAP23	2948.010916	1.019434411	0.111190095	1.11E-20	7.98E-20
PHGDH	1014.933321	-1.99127825	0.17988916	1.46E-29	1.99E-28
COL9A3	24.34936112	0.252643972	0.52576001	0.504149587	0.550639132
EZR	3897.927238	-0.047841471	0.122099561	0.687892541	0.725635603
MYL6	46071.76869	0.549224	0.076280157	3.26E-13	1.36E-12
CLSPN	968.0429258	-3.721979419	0.199362174	5.17E-81	1.04E-78
UNC13D	490.2015871	0.451957447	0.162924815	0.003620695	0.005757114
MFSD11	670.4623916	0.414949012	0.144037626	0.002775265	0.004480621
DPYSL2	1466.151263	0.894604656	0.154905545	2.07E-09	6.21E-09
TGFB2	614.6089486	2.604288418	0.739389863	2.18E-06	4.99E-06
NUP50	1018.622164	-0.199187453	0.135883513	0.130285651	0.161994609
CDC45	1072.633342	-3.441612119	0.231181161	1.60E-53	8.33E-52
COMT	2443.364259	0.262800966	0.091001402	0.003377501	0.005382054
ECHDC1	1355.417768	-0.451040872	0.102959133	7.82E-06	1.71E-05
LRRFIP2	1258.099691	0.681118042	0.106501315	6.46E-11	2.20E-10
SEC22C	871.7935636	0.399493165	0.138842928	0.002881921	0.004642628
CDC6	1208.139648	-3.953339325	0.192074656	4.39E-97	2.08E-94
CDC23	947.4638692	-0.400064709	0.120680464	0.000660177	0.001156357
AAAS	847.8823899	-0.527940365	0.114917207	2.46E-06	5.61E-06
CBX5	2002.900827	-0.94884099	0.132291412	1.83E-13	7.76E-13
MSH2	1719.732941	-2.254834325	0.103341981	5.65E-107	3.40E-104
DHPS	593.9902633	-0.555116025	0.128368986	8.18E-06	1.79E-05
ARCN1	3616.751879	0.524234058	0.106953912	5.43E-07	1.32E-06
TMEM38B	497.8987114	-2.727859166	0.227022587	1.03E-35	2.03E-34
PSMD5	1183.709098	0.611593856	0.124660062	4.39E-07	1.07E-06
PTGS1	3052.567014	1.845588986	0.160737957	1.89E-31	2.94E-30
NUP188	2255.953475	-1.054359948	0.088257793	1.53E-33	2.73E-32
CRAT	1168.846694	-0.149718375	0.118990744	0.197403432	0.237378881
SH2D3C	1743.425784	2.746527431	0.440445664	1.57E-12	6.17E-12
NANS	1594.129088	-0.455492152	0.125408054	0.00018375	0.000345138
TBC1D2	718.130483	1.620992225	0.200461899	9.23E-17	4.95E-16
CWF19L1	822.04576	-0.957052436	0.148711514	3.02E-11	1.07E-10
WAC	1711.229939	0.356674393	0.148294792	0.012371765	0.01823857
CREM	456.8503659	0.544577505	0.172465989	0.000868859	0.001501231
NUBP2	1207.77035	-0.677330409	0.144317044	1.10E-06	2.58E-06
FKBP5	3136.760497	-0.109787735	0.119735995	0.347529045	0.395835163
SRPK1	2030.281731	-0.448771264	0.093935931	1.18E-06	2.77E-06
MRPS18A	719.7569585	-0.056453665	0.144987579	0.686830183	0.724817125
TMEM14A	353.1469303	-0.280957772	0.154039229	0.057359793	0.076184391
HSP90AB1	36526.23912	-0.400816486	0.077898747	1.94E-07	4.91E-07
ITPR3	5776.926649	-0.495753942	0.118627017	1.77E-05	3.75E-05
DSP	7.837545819	-3.576277146	1.878920815	2.88E-05	5.95E-05
HNRNPH3	2621.787896	-0.19940633	0.096992806	0.036619524	0.050239923
ABL1	2089.702494	0.736679561	0.15284978	5.19E-07	1.26E-06
ACOT7	2438.50595	-0.46599523	0.115770236	3.65E-05	7.45E-05
SH3GLB1	3779.745217	0.923703927	0.129255738	2.29E-13	9.63E-13
SCD	12000.96174	0.221977513	0.116560279	0.051166195	0.068494011
TMED1	871.8429273	-0.457590434	0.11962686	8.52E-05	0.000166573
RAB18	1891.931569	0.191985354	0.098489549	0.047419821	0.063918289
NRP1	5023.181737	1.458124109	0.147718445	1.00E-23	9.11E-23
PALMD	2807.058447	2.48305454	0.225484745	4.08E-30	5.78E-29
TSPAN15	556.8007502	0.894608745	0.148729289	4.83E-10	1.53E-09
WASHC2A	1448.984984	-0.13950404	0.103713793	0.170657706	0.20759226
MYO9B	2810.564215	-0.396523497	0.152267747	0.006631092	0.01020085
PSMD8	4083.479791	-0.412337449	0.098369473	1.96E-05	4.13E-05
BCL7C	1263.706095	-0.598492611	0.162553236	0.000112852	0.000217334
CIRBP	1725.619601	1.275462497	0.141367648	3.61E-20	2.50E-19
ATP5F1D	1733.589155	-0.353810329	0.126318603	0.003936072	0.00623761
CBARP	168.5253438	-0.466395123	0.261534891	0.046877392	0.063225751
HNRNPM	7230.80526	-0.586425271	0.080414947	1.52E-13	6.49E-13
MARCHF2	759.1788707	0.467237238	0.132640533	0.000272955	0.000501175
NDUFB7	1574.784011	-0.072578689	0.127426145	0.558372384	0.60398359
TECR	1276.210865	-0.940266877	0.151282633	1.29E-10	4.28E-10
TIMM13	2460.790583	-0.960671696	0.130743123	4.94E-14	2.20E-13
CDC34	1662.307156	-0.227813754	0.10571254	0.027963775	0.039234616
MTAP	923.5431013	-1.130094817	0.167065262	2.77E-12	1.06E-11
CEP170B	1762.447816	-0.979715402	0.096274267	6.09E-25	5.95E-24
POLR2E	3854.640489	-0.443224181	0.106744301	2.21E-05	4.61E-05
POLRMT	1101.262667	-0.370692495	0.135944361	0.004808954	0.007523649
RASSF7	184.7299065	-1.230607216	0.229951363	1.62E-08	4.51E-08
GADD45B	1289.621442	0.448248325	0.15435595	0.002428791	0.003952082
PALM	320.7446857	-1.16452767	0.222397334	3.20E-08	8.71E-08
MKNK2	2244.086015	0.324244638	0.118631243	0.005053332	0.007883626
ARVCF	742.6190865	1.639179488	0.151506972	4.39E-28	5.37E-27
TRMT2A	1086.320693	-0.697144198	0.120488632	2.81E-09	8.37E-09
RANBP1	5943.719134	-1.944086062	0.126363931	2.03E-54	1.10E-52
ZDHHC8	908.8199475	-0.515996623	0.123179804	1.63E-05	3.47E-05
MED15	1764.703795	0.653786131	0.115815259	7.09E-09	2.04E-08
SNAP29	1036.361823	-0.81893842	0.131862068	1.61E-10	5.32E-10
LZTR1	1021.358907	-0.275955304	0.11302903	0.012501032	0.018409549
SMARCB1	2045.083243	-0.29059084	0.107477231	0.00577168	0.008913994
DERL3	381.2509854	-5.261602725	0.433316042	7.56E-37	1.61E-35
BCL2L13	1601.948927	1.033562444	0.133956405	2.73E-15	1.34E-14
DDT	1068.287068	-0.622194311	0.144101345	7.28E-06	1.60E-05
SF3A1	2924.587871	-0.899881167	0.126246128	2.71E-13	1.13E-12
SEC14L2	1155.56135	0.304007273	0.110969065	0.005093321	0.00794227
SNRPD3	2378.268696	-0.988136307	0.113343159	6.73E-19	4.24E-18
PES1	3369.880905	-1.080054732	0.124846243	1.12E-18	6.92E-18
MAPK1	2244.020112	0.207176094	0.136019626	0.115882126	0.145893812
PPM1F	4971.429365	0.787500659	0.102868467	6.20E-15	2.92E-14
SLC35E4	832.2606745	0.584695087	0.171141342	0.000318627	0.000579409
ESS2	519.6057371	-0.361960833	0.148402713	0.011184727	0.016615229
MFNG	4171.241266	-0.136273568	0.092408989	0.134528374	0.166862563
CARD10	1155.713755	1.244816409	0.194240922	2.79E-11	9.87E-11
SLC25A1	2466.209075	-0.20823366	0.100841361	0.035548922	0.048913012
GGA1	756.834522	-0.191078382	0.128873426	0.127122796	0.158448801
HIRA	1013.037283	-0.388002998	0.117831962	0.000729064	0.001272643
SH3BP1	156.4810503	-1.995216628	0.277054435	4.19E-14	1.87E-13
LGALS1	29571.48082	0.54636414	0.088601097	3.81E-10	1.22E-09
SRRD	740.4778842	-1.218997614	0.135453894	4.58E-20	3.14E-19
TRIOBP	4697.488144	1.21621724	0.112403148	5.67E-28	6.89E-27
TFIP11	838.6807026	0.686096977	0.146979105	1.22E-06	2.85E-06
GCAT	521.7972504	-0.88407491	0.184529511	4.56E-07	1.11E-06
ANKRD54	548.0241145	0.041685565	0.166482891	0.793327714	0.82162096
EIF3L	7794.97523	0.384111393	0.102221161	0.000127274	0.000243268
SNU13	2869.453274	-1.158132408	0.13903283	1.68E-17	9.48E-17
MICALL1	1539.308214	-0.45069262	0.104701205	1.11E-05	2.39E-05
POLR2F	1931.191424	-1.343082699	0.154898059	8.10E-19	5.08E-18
PICK1	434.4975332	-0.931019937	0.166048293	5.25E-09	1.53E-08
CENPM	474.4530987	-3.219127785	0.267771497	1.43E-36	2.99E-35
KDELR3	626.1428818	-0.193519749	0.129855872	0.12502346	0.156273424
DDX17	3451.587095	0.3004606	0.11510898	0.007515791	0.011447448
HSCB	294.960764	0.614814099	0.172291051	0.000169073	0.000319108
CBY1	747.0262144	-0.156368944	0.113708425	0.159734838	0.195418396
TOMM22	2128.835801	-0.55716197	0.111166823	2.87E-07	7.16E-07
XBP1	1306.320834	0.748305947	0.164081455	1.80E-06	4.15E-06
RTCB	3071.300099	-0.279399152	0.09961201	0.004298694	0.006760488
JOSD1	1666.763241	-0.189802251	0.097299225	0.047350333	0.063850622
FBXO7	1714.211347	0.21208701	0.104444421	0.038475422	0.052622552
GTPBP1	912.1239032	-0.631548568	0.152849381	1.63E-05	3.47E-05
POLDIP3	1528.065925	0.23715033	0.113417132	0.032455919	0.045031567
PPP6R2	1475.36213	-0.370040121	0.105060609	0.000324407	0.000589262
SBF1	1798.989515	-0.647239359	0.133153861	5.10E-07	1.24E-06
SUN2	2907.932682	0.410555528	0.096804397	1.58E-05	3.37E-05
CYB5R3	5838.099142	-0.018242112	0.089091717	0.835602512	0.858154836
LMF2	1912.676485	-0.865047357	0.11066565	1.52E-15	7.58E-15
RHBDD3	603.0886331	-0.07528697	0.131640217	0.556054467	0.601869646
PACSIN2	1300.047486	0.362852935	0.112965148	0.001007738	0.001724537
AP1B1	4113.337605	-0.342937671	0.092756953	0.000172308	0.000324659
TOM1	664.7973545	0.401573447	0.156803887	0.007446238	0.011351955
CHKB	389.2615343	0.07226307	0.148883601	0.614609336	0.657403621
HMOX1	1333.925077	0.899297962	0.111712323	2.20E-16	1.15E-15
MCAT	510.2136287	-1.09156126	0.143742375	6.69E-15	3.14E-14
THOC5	972.273695	-0.845558455	0.122926247	1.75E-12	6.83E-12
MCM5	2829.089804	-2.796529306	0.205370882	7.77E-45	2.56E-43
ARSA	705.112396	0.63917824	0.134296858	8.63E-07	2.05E-06
TSPO	4193.021957	0.03645082	0.098340998	0.706357408	0.741437809
TTLL12	1465.832955	-1.82022609	0.158511439	1.96E-31	3.03E-30
PDGFB	1551.40226	2.094173373	0.266425778	2.09E-16	1.10E-15
RPL3	50285.40131	0.584277274	0.076530714	1.14E-14	5.25E-14
ZMAT5	295.9040668	0.226696013	0.155509613	0.128735084	0.160277358
RBFOX2	2661.642262	1.147594441	0.148940895	2.71E-15	1.33E-14
ASCC2	1542.532458	-0.439977507	0.108888137	3.59E-05	7.34E-05
APOL1	997.9355143	1.131653603	0.151049246	1.42E-14	6.50E-14
MYH9	49577.10623	0.4374999	0.093652324	2.03E-06	4.65E-06
SAMM50	1607.98409	-0.071944213	0.098614585	0.458293912	0.505727332
TXN2	2048.146604	0.064030947	0.112205618	0.559978453	0.605523001
FOXRED2	910.2902246	-2.638024753	0.178563627	1.21E-51	5.66E-50
EIF3D	4686.226539	-0.039584837	0.102547892	0.694384538	0.731811819
SGSM3	1323.307558	-0.243405333	0.130168831	0.054107632	0.072198588
IFT27	311.5338655	0.122097949	0.168316864	0.447201753	0.494476087
KIAA0930	1466.941909	-0.563593167	0.120161274	1.43E-06	3.32E-06
SLC25A17	937.1530664	-1.551593708	0.11283989	8.93E-44	2.76E-42
FAM118A	325.2523774	-0.143166539	0.164912312	0.363773392	0.412492486
KCTD17	1102.179949	-0.626646339	0.120252771	8.57E-08	2.24E-07
ST13	5918.203098	0.189340676	0.103754702	0.062979401	0.08298241
RBX1	1471.495073	-0.416404365	0.124639566	0.000585179	0.001030718
L3MBTL2	1284.286157	-0.715327521	0.112089122	6.55E-11	2.24E-10
RANGAP1	4482.753769	-0.791968277	0.087179283	3.32E-20	2.31E-19
ZC3H7B	4630.508803	0.310329035	0.096810586	0.001111137	0.001891705
PHF5A	1208.879806	-1.172261468	0.149700441	9.91E-16	5.00E-15
ACO2	2415.840363	0.020066947	0.085222239	0.811588215	0.837650128
POLR3H	1714.86403	-1.308799454	0.121829763	1.26E-27	1.50E-26
TRMU	753.417524	-1.397208878	0.133229837	1.86E-26	2.02E-25
DESI1	2382.283995	-0.287262876	0.108142053	0.006673892	0.010261923
CERK	2405.722807	0.793686963	0.112724822	6.08E-13	2.47E-12
ABHD4	735.740081	1.704548257	0.148687917	2.94E-31	4.49E-30
KHNYN	839.9673427	1.048727366	0.215126246	2.38E-07	6.00E-07
FKBP3	2759.191663	-0.2079049	0.093729769	0.02428358	0.034377076
SDR39U1	476.3247182	0.004415303	0.137219455	0.9735174	0.97809692
RBM23	1318.661649	0.528402324	0.145707096	0.000162393	0.00030685
PRMT5	1679.251721	-0.516909352	0.09799745	7.72E-08	2.03E-07
PYGL	2302.040405	-1.667812696	0.122856474	8.82E-43	2.58E-41
PSMC6	1521.775809	0.381014532	0.12578683	0.001820112	0.003025599
GNPNAT1	1611.801467	-0.59602722	0.102350692	2.82E-09	8.38E-09
CDKN3	310.3480153	-0.440796713	0.235730428	0.0405366	0.055202144
CNIH1	2395.469426	-0.415368487	0.090687582	3.28E-06	7.39E-06
ATP6V1D	2005.152639	0.147127479	0.091960358	0.104504805	0.132451438
PLEK2	1223.150091	-0.042940849	0.109067689	0.687934554	0.725635603
PIGH	209.7131528	-1.289066735	0.227053487	2.45E-09	7.32E-09
PSMA3	3066.751948	-0.101990122	0.092807001	0.264762114	0.309169304
VTI1B	2126.88825	0.30262907	0.106573623	0.00374946	0.005950425
TIMM9	625.0419592	-0.372886294	0.14834497	0.008930421	0.013447423
GSTZ1	305.0939052	0.628515652	0.182292227	0.000258612	0.000476424
AHSA1	3628.853591	-1.099517639	0.100536002	1.68E-28	2.13E-27
SPTLC2	1596.834865	0.941600744	0.196162769	3.99E-07	9.78E-07
LGMN	1951.450175	-0.222161813	0.102351456	0.027041621	0.038021357
SNW1	1614.063078	0.254568845	0.102405828	0.01131931	0.01678127
ITPK1	2021.505469	-0.127610388	0.09651566	0.17913223	0.217133811
DHRS7	612.938512	0.116683113	0.130808266	0.358580833	0.407371945
PPM1A	507.3390657	0.424646574	0.195628706	0.020422166	0.02917893
ERH	3635.49449	-0.443367089	0.097436849	3.60E-06	8.07E-06
HIF1A	3873.83889	0.961003303	0.142128704	3.34E-12	1.27E-11
SRSF5	2411.424644	0.42956896	0.128671046	0.000576503	0.001016248
EIF5	4869.884154	0.356906135	0.116530587	0.0016903	0.002821297
ZFYVE21	919.9252455	0.416231442	0.11494591	0.000205981	0.000384495
MTHFD1	3575.260314	-2.014171132	0.113383692	1.11E-71	1.47E-69
ZC3H14	1088.907944	0.05542081	0.158356594	0.715334262	0.749521783
TELO2	1939.694584	-1.95773851	0.176384388	1.14E-29	1.56E-28
GSKIP	538.0257466	0.249417134	0.160501028	0.104386838	0.132327256
VRK1	779.0928642	-1.997045474	0.138379925	2.79E-48	1.11E-46
PSMC1	3501.872874	0.042074871	0.089904188	0.635185328	0.677333235
PPP4R3A	1098.09156	0.829636931	0.175796077	7.14E-07	1.71E-06
PSMB5	4597.196347	-0.098375987	0.084515563	0.238680967	0.28234888
YY1	2020.754166	0.196331045	0.105809722	0.058490915	0.077585762
ACIN1	3216.445419	-0.202756876	0.100532281	0.04009489	0.054656839
CCNB1IP1	736.4686641	-1.011522191	0.139632243	1.01E-13	4.36E-13
APEX1	4368.704455	0.052713865	0.1110948	0.628072419	0.670288118
PABPN1	2721.49372	-0.152219782	0.094590222	0.102200269	0.129828853
CINP	867.8553995	0.050400804	0.121560993	0.670841364	0.711063447
SRP54	1453.676545	0.186541764	0.117367063	0.103611503	0.13152066
CHD8	1542.302366	0.433649239	0.12355245	0.000304972	0.000556412
PRORP	840.0749456	-0.09440701	0.131358048	0.459433343	0.506731328
DCAF11	1060.189247	0.251586406	0.11884811	0.029994154	0.041843931
PSMA6	4205.448269	-0.046827036	0.09280674	0.608673108	0.651475049
NFKBIA	932.1668703	1.314657017	0.146992136	7.24E-20	4.89E-19
EMC9	388.2543213	0.279920596	0.152759753	0.056370869	0.075021412
PSME2	2296.763782	0.124750513	0.093960094	0.177682244	0.215543081
TM9SF1	1805.327539	-0.320201502	0.104805406	0.00182747	0.003037067
SEC23A	2647.752458	0.153156142	0.124549159	0.206738524	0.247435967
GMPR2	1608.24805	0.715008483	0.123927872	2.98E-09	8.85E-09
PNN	1693.802743	-0.909582339	0.102626334	2.04E-19	1.33E-18
RABGGTA	558.7563345	-0.652168707	0.13644552	7.58E-07	1.81E-06
PLTP	975.7626367	0.66682848	0.106635993	1.67E-10	5.52E-10
GSS	1309.303284	0.195169957	0.103233575	0.054108049	0.072198588
TRPC4AP	2967.314739	0.307340751	0.09837003	0.001473688	0.002480646
PYGB	3843.055778	-0.007586892	0.097470564	0.936958016	0.947403639
ABHD12	998.3678455	-1.217855679	0.133945532	1.96E-20	1.38E-19
PROCR	10773.97036	1.270469719	0.091161032	7.74E-45	2.56E-43
CD40	262.2322119	0.886214952	0.218570451	1.38E-05	2.96E-05
UQCC1	826.9454989	-0.101642974	0.129622296	0.419907194	0.467811801
ZMYND8	1109.892007	2.149258251	0.240080069	1.67E-20	1.18E-19
IFT52	732.5279222	0.056089592	0.123219581	0.640562922	0.682408223
MYBL2	4959.57429	-4.099348372	0.219839196	2.09E-80	3.84E-78
RAB5IF	3104.086487	-0.351471389	0.091655476	9.82E-05	0.00019071
ADNP	1195.752558	0.9548003	0.161305089	7.97E-10	2.47E-09
PFDN4	686.6663465	-0.528974249	0.138852174	7.86E-05	0.000154331
CSTF1	693.3877412	0.243482904	0.191395805	0.176350347	0.214084278
RAE1	714.4128549	0.161575545	0.168339635	0.314371908	0.361301233
TPD52L2	3377.26108	-0.112947317	0.079741722	0.152156292	0.186906644
DNAJC5	2874.511768	0.107792749	0.096717309	0.257454786	0.301647166
NELFCD	1175.594024	-1.178989566	0.18648938	5.12E-11	1.77E-10
CTSZ	7080.975582	0.177853266	0.083650052	0.031375284	0.043669489
PRPF6	2348.992354	0.215658183	0.093151753	0.018734186	0.026941582
PRELID3B	1362.705031	-0.391935144	0.099306318	5.81E-05	0.000115859
MTG2	481.505474	-0.372988695	0.170776028	0.02152735	0.030658762
PSMA7	5584.264873	-0.093219355	0.092764182	0.307854427	0.354611024
SLCO4A1	213.0028843	-3.285621452	0.2490736	4.45E-43	1.32E-41
SLC17A9	635.8605913	-3.422088199	0.254514081	1.34E-44	4.33E-43
ARFGAP1	1752.250004	-0.22671151	0.108988065	0.033673433	0.046547359
EEF1A2	31.18816357	-2.315159759	0.715755298	1.39E-05	2.98E-05
C20orf27	1272.072281	-1.530996768	0.159597699	1.46E-22	1.22E-21
CDC25B	904.5966414	0.228945549	0.119552404	0.049598433	0.066543308
ARFRP1	1063.51391	-0.461035367	0.134714879	0.0004011	0.000721654
NDUFAF5	335.7982508	-0.7184102	0.202135778	0.00014379	0.000273338
TRIB3	751.7710444	-0.101724174	0.131898548	0.427158453	0.474771885
CSNK2A1	1997.87837	0.196025822	0.130715748	0.122522003	0.153494453
CDS2	781.9174544	0.42703487	0.126128336	0.000488278	0.000868123
HM13	4864.969549	-0.19587676	0.096126456	0.038372142	0.052513839
SEC23B	1232.482554	-0.355535438	0.14607826	0.011457689	0.016963631
MYL9	1441.535386	0.182797494	0.154493651	0.218033727	0.259593833
TM9SF4	1499.378983	-0.004583675	0.122592443	0.96941732	0.975013228
CRNKL1	737.6873551	-0.24023704	0.11393278	0.030984994	0.043144404
POFUT1	2740.978711	-0.899214617	0.089697592	3.15E-24	2.93E-23
SAMHD1	1661.95922	-0.725753747	0.191263214	5.51E-05	0.000110134
NOP56	3398.354153	-1.185790778	0.121455114	3.35E-23	2.93E-22
MANBAL	1020.187745	-0.039178381	0.107059004	0.709094051	0.743925164
IDH3B	1767.553376	-0.356410487	0.106581314	0.000638321	0.001119259
MAPRE1	4441.43819	-0.750344523	0.084447688	2.20E-19	1.43E-18
JAG1	975.9189097	1.322969961	0.165345489	2.32E-16	1.21E-15
CDK5RAP1	462.4528479	-0.559418449	0.145716318	6.54E-05	0.000129736
E2F1	820.7688373	-4.443138095	0.219606647	1.47E-93	6.06E-91
CHMP4B	2651.631538	0.5210652	0.099310924	8.91E-08	2.32E-07
CST3	4979.943645	0.688152174	0.09691964	4.94E-13	2.02E-12
AHCY	4543.932633	-0.96845304	0.109740465	2.66E-19	1.72E-18
DNTTIP1	660.7922885	-0.012963814	0.125301127	0.915419809	0.930313823
MAP1LC3A	384.4850373	-0.774234427	0.207179377	6.30E-05	0.000125228
PIGU	472.1121897	-0.849812842	0.138062355	2.16E-10	7.08E-10
ACOT8	259.4918368	0.438876105	0.179161922	0.009544849	0.01431079
APMAP	3901.861279	-0.219438804	0.104859371	0.032888209	0.045564517
RBFA	832.1052569	-1.566484739	0.1333494	1.25E-32	2.10E-31
USP14	2555.9749	-0.412194435	0.094967905	1.01E-05	2.19E-05
VAPA	2486.960325	0.582107057	0.105477346	1.72E-08	4.78E-08
SMCHD1	881.4846599	-0.824249914	0.226648242	8.52E-05	0.000166649
MYL12A	12796.7868	0.543048211	0.077649031	1.47E-12	5.79E-12
LIPG	2770.829101	2.034939414	0.136104425	1.17E-51	5.55E-50
RBBP8	977.7125861	-2.952025144	0.136641624	1.77E-106	9.77E-104
RIOK3	1301.250859	0.538731199	0.12729205	1.28E-05	2.75E-05
CSTF2	633.3492867	-0.734267927	0.13429611	1.65E-08	4.59E-08
PSMD10	1689.265458	1.209100547	0.109955263	8.20E-29	1.07E-27
ATG4A	1076.439296	1.203289553	0.142744962	7.00E-18	4.08E-17
PGRMC1	1844.037392	-0.484687553	0.107602392	4.12E-06	9.23E-06
POLA1	795.2434155	-2.594496579	0.198930129	4.95E-41	1.30E-39
NKAP	566.8643872	-0.170273099	0.130222258	0.178332492	0.216252643
ALG13	559.7394839	-0.33005111	0.179108332	0.051504854	0.068891644
PRPS2	988.6767992	-2.324884593	0.165462158	2.01E-46	7.21E-45
WDR13	1049.75638	0.865062053	0.1058614	8.52E-17	4.61E-16
SRPX	8221.473469	0.502997553	0.077909258	6.43E-11	2.20E-10
STAG2	1835.696104	-0.155341217	0.110325688	0.150513524	0.185026001
PLP2	3396.134873	-0.93464848	0.127380154	5.51E-14	2.44E-13
BMX	3604.976097	2.21890129	0.163270646	1.86E-43	5.66E-42
PLS3	11204.7225	0.945321486	0.114112339	2.97E-17	1.65E-16
NAA10	3020.236605	-0.624076357	0.109807422	6.06E-09	1.76E-08
ELF4	711.8716943	0.431436408	0.153516199	0.00336069	0.005359136
SMARCA1	1134.628091	0.667096376	0.135959371	3.87E-07	9.52E-07
RBBP7	3774.601682	-1.135508801	0.120372317	8.42E-22	6.68E-21
SLC35A2	553.5944879	0.282868627	0.134921248	0.030400583	0.042384136
PQBP1	1402.623417	-0.735405068	0.126829361	2.41E-09	7.20E-09
EMD	1343.178753	-0.536933012	0.111537443	8.23E-07	1.95E-06
PGK1	8983.637143	-0.234918124	0.080890174	0.003300817	0.005266195
MAGT1	3425.216376	0.211898652	0.096472691	0.02557146	0.036115323
SMS	2397.0111	-0.755071046	0.106472703	4.55E-13	1.87E-12
UBL4A	987.6662591	-0.995155724	0.138351896	1.49E-13	6.38E-13
CD99L2	2163.719684	-0.426663153	0.118549932	0.000220143	0.000410005
CDK16	2215.316956	-0.31533241	0.11313409	0.004337726	0.006820253
USP11	939.9854149	-0.20814431	0.147844831	0.143933195	0.177596289
HTATSF1	1613.238437	-0.445811459	0.098441059	3.97E-06	8.88E-06
TIMP1	2479.722575	0.818194482	0.106910254	5.96E-15	2.80E-14
PIN4	793.2660689	0.338591894	0.195360912	0.064463069	0.084701326
MAGED2	3963.741871	0.887096693	0.094729135	2.07E-21	1.59E-20
RBM3	12336.62135	0.032149348	0.073357996	0.658288439	0.699266445
SRPX2	3370.816794	1.098831991	0.136756455	2.01E-16	1.06E-15
PBDC1	812.587366	-0.276790496	0.116315641	0.014784324	0.021546778
GLA	751.7679918	-0.219809735	0.121511149	0.063452496	0.083572504
ARMCX3	1311.659659	1.374045909	0.16187765	3.88E-18	2.30E-17
BEX4	626.8066552	0.918930463	0.156366084	1.08E-09	3.33E-09
NDFIP2	525.6653436	-0.818171339	0.174744653	8.75E-07	2.07E-06
TNFSF13B	11.72884983	0.006803959	0.602800198	0.986197817	0.988137976
FNDC3A	1333.736417	0.693922923	0.139370727	2.52E-07	6.33E-07
STK24	1660.734959	0.075493881	0.120915345	0.522259131	0.568355968
DNAJC3	2115.609726	0.600255854	0.140462732	9.33E-06	2.03E-05
ARHGEF7	1166.64428	1.074221532	0.136522497	7.86E-16	3.99E-15
PARP4	2573.382416	1.070563798	0.156697998	1.82E-12	7.09E-12
SUPT20H	733.3291668	0.908439115	0.177294878	7.89E-08	2.07E-07
KPNA3	2063.984007	-0.172977513	0.106608544	0.097986142	0.124954978
FLT1	1328.741423	0.100492539	0.10292249	0.320167497	0.36732438
RGCC	172.1959777	2.138734989	0.25634987	3.50E-18	2.08E-17
MEDAG	344.4714641	-0.243644986	0.156267255	0.104009317	0.131975026
TSC22D1	1842.775133	2.219087479	0.203943877	5.56E-29	7.35E-28
CLN5	1119.264452	0.108047749	0.113442128	0.330338344	0.37807609
MGRN1	933.2352716	-0.410469006	0.132103542	0.001334776	0.002255053
TRADD	378.6595258	0.409443045	0.144702897	0.003291337	0.005252336
MAPK3	2499.366888	0.553680959	0.113740495	6.05E-07	1.46E-06
PHKB	1412.37462	0.144636205	0.10300521	0.15273066	0.1875426
LYRM1	562.8306652	0.357216488	0.149825119	0.013084217	0.019217082
NUTF2	2941.441293	-0.265574223	0.123730248	0.027444385	0.038554906
NUP93	1292.886493	-0.759281045	0.127619553	9.20E-10	2.84E-09
CENPT	730.7813128	-0.952851711	0.133313978	2.19E-13	9.22E-13
LONP2	1202.473607	-0.486519265	0.121901845	4.05E-05	8.23E-05
N4BP1	423.141849	0.878298877	0.319468882	0.001705558	0.002844459
ARL2BP	2306.297266	0.510086686	0.092077929	1.79E-08	4.95E-08
PLLP	289.1556427	1.42463543	0.18371924	1.56E-15	7.77E-15
ACD	533.5848847	-1.68852503	0.182373074	2.97E-21	2.26E-20
POLR2C	1481.412047	-0.636341204	0.11554648	1.63E-08	4.54E-08
MMP15	616.3545942	0.138920807	0.144673617	0.319950363	0.367138883
USB1	1803.137706	-0.383932691	0.124702362	0.001535406	0.002580183
CYB5B	3330.740894	0.312978099	0.089421241	0.000382757	0.000690152
NME3	946.8977104	-0.830951229	0.122588112	3.62E-12	1.37E-11
NDRG4	613.0308862	1.505815892	0.152894833	1.21E-23	1.09E-22
PSMD7	2940.242773	0.088140973	0.083471168	0.28526369	0.331123929
VAC14	1188.858881	-0.686834969	0.103677087	1.38E-11	5.03E-11
COG4	1214.260188	0.878695579	0.113170821	2.25E-15	1.11E-14
PLA2G15	694.4349687	-0.61498016	0.145301798	1.09E-05	2.35E-05
WDR59	495.4374589	0.118698966	0.228587076	0.572871578	0.617749628
MON1B	1116.263275	0.969748534	0.17618746	8.97E-09	2.56E-08
CMC2	871.9931559	-0.56443086	0.130626739	8.14E-06	1.78E-05
AXIN1	521.5395973	-0.41585126	0.153041876	0.004591138	0.007201593
HCFC1R1	285.8406128	0.439818038	0.181574023	0.010273652	0.015351354
NPRL3	796.9432316	-0.332010624	0.123740231	0.005809809	0.008970789
MPG	1141.865716	0.6201928	0.115357251	3.52E-08	9.54E-08
TAF1C	824.515051	-0.126707524	0.15827876	0.403979397	0.452197395
NAGPA	665.6189562	-0.635443204	0.167595155	6.74E-05	0.000133397
COTL1	6803.84117	-0.042396478	0.113468051	0.702608354	0.738270659
USP10	1415.284486	-0.794377801	0.098500136	2.33E-16	1.22E-15
TSC2	1646.426695	-0.168094336	0.116523429	0.139788016	0.17280367
NME4	3334.72668	-1.178929829	0.106049227	2.17E-29	2.94E-28
ABCC1	3109.126779	1.445739537	0.1157481	1.58E-36	3.28E-35
NOMO3	1388.968861	-0.499975054	0.137726149	0.00016964	0.000320088
CLCN7	1732.801101	-0.822717419	0.116370844	4.68E-13	1.92E-12
HAGHL	152.9067065	-2.880108437	0.298251391	8.17E-25	7.91E-24
ANTKMT	269.9263923	-0.554485838	0.229507585	0.008399068	0.012690605
SLC7A5	1099.222398	-2.054707884	0.128407586	9.13E-59	6.10E-57
METRN	432.919951	-1.389337182	0.155139533	6.26E-20	4.24E-19
FBXO31	435.0333926	0.178730675	0.191741315	0.322153667	0.369475044
STUB1	2902.677122	-0.865307098	0.145546655	7.77E-10	2.41E-09
NUBP1	546.3257326	-0.251253028	0.143733276	0.070029369	0.091326464
UBE2I	3212.755173	-0.336884572	0.092914253	0.000229601	0.000426301
CAPN15	1782.819556	-1.155761244	0.130126608	1.37E-19	9.04E-19
PIEZO1	7172.994233	-0.407969315	0.144552525	0.003374995	0.005379355
GSPT1	5006.558595	-1.058862494	0.092110423	3.12E-31	4.74E-30
UBFD1	1261.382606	0.271288335	0.183898384	0.118340386	0.148705958
EARS2	513.4491852	-1.180528962	0.137681579	2.04E-18	1.24E-17
ELOB	2653.574457	0.166614161	0.107511426	0.113901918	0.143619234
GGA2	1369.49133	-1.468577745	0.133900045	9.95E-29	1.29E-27
CPPED1	2236.158021	0.952564265	0.122134195	1.54E-15	7.67E-15
HMOX2	3038.669274	-0.276834706	0.104778082	0.007047811	0.010789262
DNAJA3	1020.608997	-0.453353808	0.111196322	3.00E-05	6.16E-05
BFAR	2310.912019	0.015706555	0.095695701	0.867618394	0.887730086
PYCARD	287.2363568	-0.431790566	0.192411964	0.016733269	0.024248407
MAZ	6645.627514	-1.05543025	0.109233704	9.79E-23	8.28E-22
STX4	1099.685244	0.274870704	0.109376213	0.010248689	0.01531751
CDIPT	2020.698511	-0.499430809	0.113502459	6.50E-06	1.43E-05
BCKDK	1483.477304	-0.415204523	0.116814401	0.000266392	0.000489803
KAT8	351.7475057	0.153612399	0.151793801	0.292875055	0.339126572
NOMO1	4949.040576	-0.241903834	0.081883411	0.002791077	0.004503953
VPS35L	1449.45073	-0.351031644	0.102509967	0.000480499	0.000854981
RNF40	2514.039233	-0.217572107	0.109168174	0.041853185	0.056866395
KNOP1	806.2344494	0.282964664	0.157719499	0.061068049	0.080592297
AAGAB	1427.953003	-0.509840583	0.104346875	6.06E-07	1.46E-06
LACTB	576.4064738	1.1207501	0.162377595	1.07E-12	4.26E-12
CSK	1507.888706	-0.546993414	0.101234666	3.56E-08	9.65E-08
HERC1	486.5981305	-0.102387246	0.251103884	0.653139612	0.694354106
TRIP4	460.1265177	0.911596826	0.145158057	8.86E-11	2.99E-10
RAB11A	4542.955848	0.810101906	0.088729449	2.11E-20	1.48E-19
CD276	2583.657821	1.019796101	0.110867374	8.39E-21	6.09E-20
FAH	774.5366818	0.190666654	0.142051722	0.164788457	0.201192029
EHD4	8765.762681	1.430386247	0.137066431	3.15E-26	3.33E-25
TMEM87A	1207.593132	-0.327458305	0.103845435	0.001299585	0.002198965
GABPB1	593.9400311	0.3183281	0.135125134	0.014945782	0.021767712
DNAJC17	305.6523501	0.032883764	0.160659299	0.830917944	0.854138753
EIF3J	3701.99114	-0.618036939	0.111872275	1.54E-08	4.30E-08
VPS18	1101.382255	0.418029051	0.138077614	0.001718552	0.002863965
BLOC1S6	1283.446868	0.400813623	0.126011486	0.00105595	0.001802849
PDGFRL	248.6272394	-0.170417272	0.229156738	0.418944379	0.466896269
ZDHHC2	1075.587995	0.437250752	0.136347533	0.000904808	0.001558463
ZFAND1	576.1423286	-0.198776342	0.138944286	0.139240355	0.172190958
RIPK2	604.6388348	0.439797104	0.152619021	0.002647948	0.004292866
NBN	1182.492599	0.503637009	0.173487066	0.00219084	0.003582503
DECR1	2123.660686	0.952968137	0.103109043	5.98E-21	4.44E-20
BPNT2	2164.131545	-0.262361174	0.096381445	0.005644671	0.008725979
LAPTM4B	1489.061331	-1.650886927	0.184525042	5.46E-20	3.71E-19
IKBKB	887.5420344	0.340494327	0.108429374	0.001334042	0.002254388
PLAT	13086.46529	1.617208328	0.202017549	1.79E-16	9.47E-16
RAB2A	2174.416162	0.552669704	0.136164523	2.65E-05	5.49E-05
EIF3E	10300.56602	-0.011555456	0.084119466	0.889430944	0.906825113
EMC2	794.4349167	0.416290088	0.161004537	0.006764552	0.01039167
NDRG1	1192.304864	0.779453294	0.141267706	1.13E-08	3.20E-08
ARMC1	1024.509967	-0.694634792	0.110267039	1.17E-10	3.91E-10
UBR5	982.8634871	0.964619367	0.144985391	6.99E-12	2.60E-11
GSDMD	1209.392011	-0.270201527	0.134239075	0.037757531	0.05170478
GFUS	2415.838484	0.41897128	0.087987843	1.35E-06	3.14E-06
EEF1D	9796.916147	-0.335951406	0.111140978	0.001990596	0.003286718
SQLE	2004.35752	0.941026166	0.194315906	3.22E-07	7.97E-07
INTS10	925.5978642	-0.135396547	0.119791886	0.246801198	0.29065648
SLC39A14	1624.973673	-1.577502392	0.101666953	4.69E-55	2.59E-53
LEPROTL1	851.0023176	-0.012621464	0.118817932	0.913391353	0.928965307
DCTN6	745.9145687	0.044435458	0.129437634	0.724075406	0.757721394
R3HCC1	902.8462559	-0.436928558	0.142448284	0.001455911	0.002452821
GSR	1334.701752	-0.845676334	0.103505172	8.89E-17	4.79E-16
TNFRSF10A	718.9400645	-0.609065864	0.148515011	1.96E-05	4.12E-05
UBXN8	483.1688435	-1.349126908	0.223949958	2.95E-10	9.55E-10
PPP2CB	2258.308826	0.632262813	0.125519216	2.13E-07	5.39E-07
ERICH1	337.182062	-0.655770382	0.17440782	7.32E-05	0.000144095
ARHGEF10	1559.309371	-0.332406145	0.103031889	0.001003356	0.001717926
KLHDC4	705.1664935	-1.118054936	0.17374033	2.57E-11	9.12E-11
MCM4	3280.938229	-3.260685562	0.104267226	4.30E-218	2.85E-214
KCTD9	692.1723874	0.503153455	0.186461674	0.004129232	0.006517197
ASAH1	533.7251761	-0.365594642	0.234338279	0.087982637	0.112894
BNIP3L	1148.510246	0.649039388	0.128352131	1.85E-07	4.71E-07
MAN2B1	1960.273098	0.346213163	0.092632463	0.000146227	0.000277809
NUCB1	5973.326206	0.309860174	0.094937527	0.000906825	0.001561531
GYS1	1584.632098	-0.153816929	0.130491023	0.225009122	0.267034486
ECH1	1131.441181	0.562879895	0.119716234	1.36E-06	3.15E-06
HNRNPL	6211.425155	-0.207987379	0.096819472	0.028976861	0.040544336
NFKBIB	1034.633265	-1.362103056	0.15134281	4.24E-20	2.91E-19
SARS2	445.8020186	-0.446187328	0.163681066	0.004235654	0.00666768
SNRNP70	4726.16231	-0.992968196	0.111069777	9.22E-20	6.17E-19
CLPTM1	2894.848776	-0.142219449	0.100131996	0.148466021	0.182746518
RELB	293.7729277	0.003322454	0.19129949	0.985303988	0.987690796
CLASRP	460.7305326	0.097074936	0.189194047	0.586634816	0.630332541
PPP1R37	960.0055635	-0.391738444	0.137856419	0.003265837	0.005216673
FCGRT	2839.987312	0.582773824	0.098753244	1.81E-09	5.47E-09
PIH1D1	1164.101602	-0.60041094	0.156034053	5.78E-05	0.000115299
PPP1R13L	579.4125177	1.189105932	0.249681086	3.60E-07	8.86E-07
ERCC2	2318.901174	0.587833393	0.11118635	6.19E-08	1.64E-07
PLEKHJ1	804.3435656	-0.943737407	0.140056784	4.01E-12	1.51E-11
RNASEH2A	784.9355915	-2.159964762	0.229067186	1.93E-22	1.60E-21
SF3A2	1307.244002	0.1393112	0.121278392	0.238893754	0.282499651
LYL1	1474.892711	1.544145164	0.144208762	1.61E-27	1.89E-26
OAZ1	16483.71422	-0.021485092	0.092080514	0.812894107	0.838867188
TRMT1	1270.21841	-1.194803168	0.112357714	4.29E-27	4.89E-26
STX10	943.1974053	-0.390012198	0.153201271	0.007929704	0.012035655
DMPK	253.5005794	-0.014443261	0.19619259	0.937589734	0.947897638
TBC1D17	484.9448278	0.207159257	0.165178963	0.189147917	0.228197587
IL4I1	92.7713903	1.894849425	0.31112632	9.26E-11	3.12E-10
PTOV1	1605.02221	0.285925112	0.095658707	0.002374949	0.003870179
TLE5	5738.178042	0.075666372	0.080654801	0.342821166	0.390943668
SGTA	2607.513127	-1.451154688	0.11625704	1.74E-36	3.59E-35
MED25	748.6011463	0.101336741	0.156149747	0.499232539	0.545808891
SNAPC2	342.9125248	-0.223290818	0.156389807	0.136628055	0.169244968
C19orf53	1812.56401	-0.154058244	0.133849696	0.235444901	0.278780279
TIMM44	1129.35008	-1.42987593	0.105742307	2.20E-42	6.33E-41
IL27RA	677.280742	-2.21208636	0.204733119	1.31E-28	1.69E-27
ASF1B	758.8522793	-3.150352368	0.23884968	5.94E-43	1.76E-41
VRK3	464.245521	0.57327387	0.160526338	0.000182768	0.000343488
FAM32A	2567.389546	-0.118237297	0.108961966	0.268185102	0.312780264
PPP6R1	2658.656342	-0.360547873	0.097537919	0.0001683	0.000317741
OLFM2	29.18003824	-2.39869122	0.645348844	2.07E-06	4.73E-06
ILVBL	1364.47084	-0.694485674	0.122527144	5.67E-09	1.65E-08
POP4	1224.647897	-0.714597261	0.128207007	9.37E-09	2.67E-08
CCNE1	1239.677957	-5.291966524	0.240076278	1.49E-110	1.10E-107
URI1	1579.570272	-1.178758168	0.113531365	6.19E-26	6.47E-25
PDCD5	2380.266299	-1.274193312	0.113562491	6.51E-30	9.12E-29
RPS16	16003.90174	-0.040055638	0.106313895	0.700978592	0.736929065
TIMM50	2081.501127	-1.39661513	0.113624821	1.93E-35	3.78E-34
FBL	4769.104278	-1.449427445	0.157394757	5.91E-21	4.40E-20
DYRK1B	459.4509745	1.972455911	0.194312799	2.79E-25	2.78E-24
GPI	6247.796359	-0.803777865	0.0917519	6.06E-19	3.83E-18
AKT2	740.7443804	-0.141603291	0.185485082	0.419323507	0.467240144
PLD3	4031.91651	0.14029924	0.096283508	0.138729302	0.171623077
EBI3	17.66101288	0.633334177	0.562850516	0.114969028	0.144799303
YJU2	366.6423782	0.11713254	0.166284996	0.460954872	0.508240168
TBCB	1518.249498	-0.504919314	0.125573236	3.44E-05	7.04E-05
FSD1	682.3405246	-3.153316465	0.190620772	9.87E-65	1.01E-62
POLR2I	574.279004	-1.105351574	0.161732328	1.74E-12	6.78E-12
SLC1A5	4211.253501	-1.918235084	0.115973151	1.97E-62	1.77E-60
PRKD2	1434.996197	1.13788759	0.139905381	8.75E-17	4.72E-16
CACTIN	828.0260331	-0.911304731	0.156395897	1.48E-09	4.50E-09
CCDC9	219.2000946	0.150483875	0.219570745	0.459234741	0.506596672
HNRNPUL1	6836.977855	-0.613426668	0.079697281	6.54E-15	3.07E-14
FZR1	618.7500105	0.795377601	0.182758879	4.35E-06	9.70E-06
BBC3	477.6944818	2.224633426	0.194120458	8.11E-32	1.28E-30
TGFB1	6743.062877	-0.312268599	0.110780681	0.003950724	0.006256337
DMAC2	979.5161175	-0.186505465	0.104041282	0.067759382	0.088610482
PLIN3	1878.539167	1.020573035	0.124914061	7.08E-17	3.85E-16
MRPL4	1750.042125	-1.098875917	0.10806659	5.97E-25	5.84E-24
RPS19	24654.03483	0.190034746	0.097590744	0.047720902	0.064271784
NOP53	3944.411377	0.96240029	0.088337571	3.00E-28	3.73E-27
ETFB	1253.214231	0.592302894	0.126812359	1.48E-06	3.43E-06
BABAM1	1773.896014	0.025229608	0.125121082	0.836028684	0.858459354
TYK2	1660.705061	-0.867870879	0.132022507	1.37E-11	5.00E-11
CDC37	8685.901756	0.023072142	0.098320872	0.81148097	0.837650128
NAPA	2519.154414	-0.079638726	0.10447969	0.437487497	0.484787401
RABAC1	1760.340529	0.323921087	0.110042921	0.002620321	0.004251199
MEGF8	3262.778662	0.339753493	0.090887089	0.000147189	0.000279559
KDELR1	3352.621709	0.249040425	0.101043173	0.012080104	0.01784524
CYTH2	1312.267066	1.388631936	0.146017214	3.56E-22	2.90E-21
GRWD1	1565.288151	-1.493419427	0.11294352	1.19E-40	3.04E-39
CLEC11A	517.9893998	0.353059225	0.152804688	0.016029629	0.023264395
CARD8	1965.576259	0.992700674	0.099192964	3.34E-24	3.11E-23
LIG1	1280.078366	-1.489456322	0.158211584	8.35E-22	6.63E-21
PLA2G4C	148.4799586	1.466484153	0.276132816	1.64E-08	4.56E-08
TMEM205	1041.625759	0.297809041	0.124847598	0.014183548	0.020730523
PLPPR2	869.5881767	0.015171599	0.116130657	0.893699393	0.910896502
RASIP1	1788.039485	0.931848172	0.109795662	5.39E-18	3.16E-17
BCAT2	1087.175015	-1.458017051	0.124676589	2.51E-32	4.10E-31
PLEKHA4	132.4996632	-0.091238278	0.249437463	0.687208271	0.725100552
PPP2R1A	5128.84026	-0.112776807	0.078684892	0.147453093	0.181600992
TNPO2	2822.43542	-1.688684552	0.10676668	3.72E-57	2.28E-55
WDR83OS	1489.008236	0.128160462	0.113085038	0.246768976	0.29065648
GCDH	663.9165783	-0.982274755	0.143061955	1.57E-12	6.18E-12
DNASE2	1012.4643	-0.177795336	0.112676496	0.106778835	0.135126657
PRPF31	2519.894645	-0.801676868	0.122597772	1.94E-11	6.99E-11
TFPT	634.0054099	-0.234092031	0.137759824	0.079093214	0.102200658
RPL18A	20235.24118	0.142936605	0.105638982	0.167840629	0.204541285
ISYNA1	1060.798882	-1.775119279	0.156923263	1.51E-30	2.20E-29
COPE	3101.933199	0.238786107	0.094699164	0.01040777	0.015533707
DDX49	1857.290986	-1.003544311	0.138296635	9.27E-14	4.02E-13
ARMC6	1573.717881	-1.714154056	0.130473563	2.95E-40	7.45E-39
TMEM147	1409.993218	-1.175031575	0.158725695	2.70E-14	1.22E-13
USF2	1587.161707	-0.110959089	0.177492257	0.510405651	0.557003107
KXD1	2112.645845	-0.079168445	0.114173801	0.478450371	0.525358296
FKBP8	4574.004709	0.223173369	0.086036505	0.008584488	0.01295303
SUGP1	593.4383314	-0.220590158	0.141634435	0.106947481	0.135288359
SCN1B	519.1388966	-0.137863307	0.15029792	0.340804426	0.389180081
ERF	1013.934498	1.396251713	0.233355254	3.66E-10	1.17E-09
GSK3A	1338.281018	0.070138365	0.133819915	0.589188107	0.632870613
ATP13A1	1004.264661	-0.268897435	0.135013783	0.039755945	0.054228288
ETHE1	425.2033072	0.198569501	0.136640268	0.133503398	0.165684348
SMG9	648.0029322	0.293942986	0.120555998	0.012338383	0.018198359
RASA4	263.5371512	0.232334029	0.226089671	0.26459059	0.309078034
PMPCB	1137.537831	-0.329510911	0.101867162	0.000978096	0.001677713
DNAJC2	1204.91685	-0.603809938	0.101570267	1.33E-09	4.04E-09
TFPI2	1429.141178	0.222876955	0.115771051	0.048754068	0.065476812
BET1	469.2083558	0.645838161	0.138580966	1.38E-06	3.21E-06
NAMPT	3131.405672	0.965178893	0.102587304	1.23E-21	9.62E-21
PON2	2830.409412	0.131034333	0.106922882	0.211427757	0.252409516
HBP1	1470.079353	1.765780031	0.142021628	2.35E-36	4.79E-35
MTPN	4256.284185	0.163154024	0.085529445	0.053364986	0.071293295
STEAP1B	445.8592334	0.051825981	0.139187878	0.70059723	0.736929065
GSDME	516.2265715	0.840573497	0.233262794	9.41E-05	0.000182952
ZC3HAV1	1151.615776	0.720015176	0.192721551	7.05E-05	0.000139033
OGDH	3324.141467	-0.160394863	0.100427637	0.104132557	0.132100935
H2AZ2	2304.746976	-0.075723263	0.107184447	0.471332104	0.51838702
CAV2	4398.964662	1.796522255	0.181251246	4.57E-24	4.22E-23
CAV1	33595.87847	2.194365604	0.183393505	2.37E-34	4.37E-33
LMBR1	1106.493394	0.221945194	0.128402616	0.07530434	0.097609638
DNAJB6	2528.149138	0.109338276	0.095395792	0.2443887	0.288276783
LFNG	176.6448378	1.4101552	0.240386014	7.32E-10	2.28E-09
BRAT1	1062.125432	-0.848463946	0.125921012	4.63E-12	1.74E-11
SSBP1	3514.261432	-0.470143862	0.12340945	8.85E-05	0.000172779
HIBADH	829.7229619	0.383507525	0.116575125	0.000742471	0.001293658
TAX1BP1	3158.207654	0.701126721	0.115173159	4.43E-10	1.40E-09
GRB10	1420.586732	-0.062494319	0.11776797	0.587024685	0.630649106
ABHD11	510.9143156	-1.708771503	0.155735055	7.51E-29	9.87E-28
FKBP14	1423.764276	-0.293160287	0.132329069	0.022304985	0.03169807
STX1A	257.1204165	-0.31866003	0.206011382	0.096850033	0.123720639
GARS1	5213.76092	-0.279357683	0.104563442	0.006438839	0.009921236
CHCHD2	5911.152867	-0.385928813	0.092545442	2.26E-05	4.71E-05
HSPB1	7693.706911	0.728086751	0.102811299	5.17E-13	2.11E-12
PDAP1	4378.210601	-0.225823446	0.091633408	0.01237391	0.01823857
BUD31	1988.476609	-0.374951592	0.10873731	0.000424131	0.000759992
EIF3B	7049.497778	-1.060753283	0.093346376	1.42E-30	2.09E-29
SNX8	946.706445	-1.383467405	0.232994021	4.87E-10	1.54E-09
NUDT1	233.3985672	-0.222292073	0.201176395	0.237660398	0.281242091
TAF6	857.0129621	-0.0395932	0.110551102	0.71468537	0.748960404
AIMP2	1060.848864	-1.182454949	0.125166837	7.19E-22	5.77E-21
MOSPD3	295.5574398	0.269447724	0.1854726	0.123717334	0.154786937
RBM28	825.0718094	-0.856658949	0.11896511	1.70E-13	7.24E-13
IMPDH1	3078.656523	-1.284330932	0.096106474	2.00E-41	5.33E-40
AGFG2	552.2609049	1.44325572	0.239977414	2.91E-10	9.42E-10
LSM5	857.6535261	-0.528464047	0.153641814	0.00032911	0.000597323
SERPINE1	145083.5675	1.985512016	0.184070155	3.32E-28	4.10E-27
AP1S1	2407.837068	0.271057076	0.092788766	0.00300899	0.00483439
C1GALT1	917.2154477	-0.15463551	0.167996867	0.33474546	0.382591004
PLOD3	3652.080753	-0.300727361	0.10458247	0.003357817	0.005355844
RPA3	287.6676938	-0.572079302	0.208141963	0.00309157	0.004961049
ZNHIT1	2300.657101	0.261368803	0.104510957	0.010772192	0.016049208
PHF14	912.6228845	-0.109345942	0.117835612	0.342115248	0.390474928
TMEM106B	1155.265733	-0.256363416	0.116051619	0.023683558	0.033577909
EZH2	586.5701823	-1.818013006	0.162996004	8.38E-30	1.17E-28
MEST	2177.031335	0.621723826	0.138486915	3.30E-06	7.43E-06
CHCHD3	2231.829072	-1.252652925	0.11421039	1.10E-28	1.42E-27
GIMAP2	406.6031752	2.115866632	0.20405057	1.91E-26	2.06E-25
PSMA2	3624.224029	0.006996301	0.089035494	0.936524935	0.947255056
MRPL32	1252.422283	-0.070600266	0.118193529	0.540862733	0.586769156
COA1	1067.969205	-0.623844724	0.13773739	2.72E-06	6.18E-06
BLVRA	1120.074708	-0.887736702	0.150294159	9.48E-10	2.92E-09
TMEM248	2346.18397	-0.069350122	0.096548525	0.465560316	0.51289099
RHEB	1893.173185	-0.505436889	0.100461989	2.90E-07	7.23E-07
PRKAG2	795.8430866	0.984157883	0.190996641	6.09E-08	1.61E-07
AEBP1	2807.401497	-0.209808521	0.113605529	0.058922717	0.078041071
POLD2	2544.562909	-1.166401947	0.114573097	5.07E-25	4.99E-24
BCL7B	905.892621	-0.263110552	0.120466128	0.025039438	0.035394133
YKT6	3085.579527	-0.046999739	0.082549333	0.56463286	0.610057795
TBL2	761.3536496	-0.29405083	0.128312282	0.018291194	0.026344571
EIF4H	10801.94363	-0.115825343	0.083186517	0.158839643	0.194502917
LIMK1	1103.344015	0.310604705	0.102744308	0.002058782	0.003385791
NMRK1	402.8767344	1.317732842	0.186223202	2.74E-13	1.14E-12
TRIM14	832.9349399	-0.707811332	0.192568105	9.18E-05	0.000178655
SEC61B	2746.58869	0.239970898	0.106488121	0.021501354	0.030628327
PTGR1	2190.355554	1.013333387	0.094232006	1.33E-27	1.57E-26
SUSD1	902.0298771	-0.024763011	0.138616849	0.853680535	0.874956474
ENG	21763.08807	0.48387926	0.091766148	8.34E-08	2.19E-07
AK1	1905.254401	0.426676384	0.11945974	0.000244374	0.000451956
PLGRKT	400.7178261	0.435229884	0.181432443	0.011041458	0.016420821
KANK1	1590.973563	0.878407615	0.1805862	3.18E-07	7.88E-07
NCS1	1886.227935	-1.700051785	0.109376453	2.71E-55	1.52E-53
TESK1	451.4036522	-0.555944197	0.165002547	0.000402054	0.00072278
FUBP3	1174.741413	-0.095553644	0.135270521	0.46640461	0.513735638
CREB3	1579.349518	0.206494454	0.093427411	0.024810795	0.035078428
RIGI	1371.07105	1.406396364	0.233955478	3.06E-10	9.87E-10
EDF1	4615.025308	0.092816911	0.103759585	0.362287752	0.411089495
BAG1	2169.513602	-0.396098513	0.091491326	1.09E-05	2.36E-05
RAPGEF1	2060.014097	-0.05958907	0.110026147	0.580443235	0.624592014
NPDC1	2334.959759	0.285655099	0.08759331	0.000943503	0.001621738
ABCA2	1120.431278	-1.508623308	0.235739546	2.42E-11	8.63E-11
UBE2R2	1994.46527	0.97998701	0.127070598	2.96E-15	1.44E-14
EXOSC3	425.0562387	-0.67834141	0.170034274	2.72E-05	5.62E-05
ZFAND5	2406.642102	1.4552992	0.186515786	1.05E-15	5.27E-15
DVL1	1099.693135	-1.202749512	0.123679335	4.84E-23	4.20E-22
PDLIM1	4349.044362	0.822465874	0.089780445	1.55E-20	1.10E-19
HPS1	1261.248029	0.111877067	0.107839845	0.289993541	0.335907494
DNMBP	1460.300541	1.837602663	0.210651525	2.98E-19	1.92E-18
ERLIN1	3302.205172	-1.112252951	0.110609967	1.87E-24	1.77E-23
EIF3A	6885.249688	-0.062316601	0.112292501	0.570819744	0.615737622
DDX50	942.5331645	0.045483321	0.122179078	0.702700754	0.738270659
MAPK8	457.239727	0.013367285	0.176058924	0.936362791	0.947255056
SEC23IP	1451.887916	0.090931734	0.165309776	0.565062526	0.610322836
NSMCE4A	674.1056977	-0.560934791	0.13661113	2.12E-05	4.45E-05
VSIR	248.5722505	0.817464939	0.234104201	0.000150247	0.000285121
MICU1	859.0643741	0.206242053	0.112775197	0.061526799	0.081149191
CCSER2	880.6622059	1.2060862	0.200350608	3.37E-10	1.08E-09
MINPP1	1055.215725	-0.375664307	0.122548894	0.001627119	0.002721869
ACTA2	648.5709584	0.981563834	0.149953755	1.41E-11	5.13E-11
LIPA	1307.223497	-0.513742092	0.132551039	6.19E-05	0.000123208
LZTS2	1064.122619	1.291280727	0.166926593	1.96E-15	9.70E-15
SFXN3	1112.260447	1.208785454	0.157645896	3.49E-15	1.68E-14
FBXW4	402.3510573	-0.170363003	0.196748486	0.356381208	0.405081542
NPM3	989.1806292	-1.688077222	0.149119387	1.56E-30	2.26E-29
GBF1	1295.118536	0.461472457	0.168902794	0.004040541	0.006389401
ARHGAP21	968.1832173	0.306960332	0.139672283	0.02291399	0.03252863
CUEDC2	1879.058072	0.078432457	0.093693887	0.395502636	0.443683998
LARP4B	678.3680676	-0.073021102	0.207625463	0.706387208	0.741437809
GTPBP4	1627.320117	-0.313489741	0.110092096	0.003606277	0.005738323
BCCIP	2732.403696	-1.230595525	0.091936418	1.52E-41	4.10E-40
PITRM1	2828.618016	0.276143593	0.088473397	0.0015474	0.002597701
STN1	551.1551164	1.388022607	0.16932163	4.47E-17	2.46E-16
DKK1	458.8804216	1.962406718	0.231284829	1.78E-18	1.09E-17
GLRX3	2536.288635	-0.518502513	0.103103005	2.85E-07	7.13E-07
XPNPEP1	1840.757167	0.126535591	0.096331088	0.18201264	0.220241181
TFAM	1489.536027	-1.311922339	0.097737143	8.88E-42	2.48E-40
CUL2	1450.627102	0.387919816	0.120400072	0.000935654	0.001608664
CCNY	1975.733002	0.773419165	0.133910268	2.55E-09	7.62E-09
UBE2S	2528.785504	-1.439959197	0.145910472	1.04E-23	9.38E-23
RPL28	15269.3459	0.377192072	0.082326195	3.47E-06	7.80E-06
PPIF	2544.110931	-2.611190516	0.147895604	5.97E-72	8.23E-70
TSPAN14	3615.000023	1.064215218	0.163431255	1.62E-11	5.87E-11
NUFIP2	1056.903951	0.214447356	0.161831758	0.16601312	0.20261251
GIT1	2026.366938	0.428956848	0.16586582	0.006604152	0.010161768
RPL19	24662.07164	0.144614416	0.095852877	0.125338387	0.156637498
UBTF	2566.183677	-0.336687431	0.102856042	0.000845238	0.001462708
PSMD3	3570.513545	-0.389083452	0.093261938	2.23E-05	4.65E-05
CASC3	1531.834541	0.418452068	0.129681348	0.00087331	0.001508133
RAD51C	702.3583043	-0.655985241	0.16797162	4.05E-05	8.22E-05
TRIM37	1193.665145	0.343633761	0.12766953	0.005570577	0.008627553
DHX40	1550.701633	-1.12210401	0.119861436	1.68E-21	1.30E-20
KPNB1	14826.78425	-1.198984945	0.081878188	3.11E-49	1.26E-47
GOSR2	1412.322798	0.061229557	0.118417279	0.596546467	0.639736663
RPS6KB1	946.0517113	-0.283645916	0.130538022	0.025136016	0.035523066
CDK5RAP3	1142.576487	-0.313637859	0.139954576	0.020333017	0.029064098
CBX1	2354.514418	-0.560791907	0.089176952	1.69E-10	5.58E-10
GALK1	1225.381651	-1.139271834	0.175710221	1.83E-11	6.61E-11
PFN1	23311.53241	0.042883665	0.083857104	0.604791407	0.647739227
RNF167	2018.91879	-0.599747732	0.153370055	4.47E-05	9.03E-05
SLC25A11	1411.301209	-0.781474323	0.128928843	4.42E-10	1.40E-09
NUP88	1391.178713	-0.764715282	0.157492779	4.09E-07	1.00E-06
C1QBP	7228.338207	-1.476432761	0.111177127	5.60E-41	1.46E-39
BLMH	2616.284858	-0.887347401	0.103161785	2.13E-18	1.28E-17
CPD	4202.932372	0.261605036	0.110230835	0.015308131	0.02228565
GOSR1	733.1061944	0.163641855	0.201164247	0.385032171	0.433239914
CCDC47	3021.938778	-0.584101312	0.110821569	6.82E-08	1.80E-07
MED31	287.0165481	0.38304532	0.240933748	0.080711364	0.104230533
DRG2	969.7211781	-0.800717188	0.121611803	1.44E-11	5.22E-11
FTSJ3	1518.890704	-0.437764101	0.10801915	3.43E-05	7.01E-05
SMARCD2	1763.817252	-0.505250848	0.096670148	1.03E-07	2.67E-07
ICAM2	8129.674119	1.595546862	0.092043853	4.46E-68	5.27E-66
SYNGR2	2268.10893	-1.196417577	0.119338477	2.43E-24	2.27E-23
B9D1	286.8898707	0.370351183	0.169244904	0.021391267	0.030480932
UTP6	1135.377998	-0.702114365	0.154399194	2.11E-06	4.83E-06
DDX5	10494.53972	-0.242455273	0.096506444	0.010642656	0.015866928
CYTH1	633.6814683	0.770537584	0.190077775	1.71E-05	3.63E-05
PSMD11	2274.02575	-0.077844791	0.096212156	0.411136165	0.459121698
LGALS3BP	694.1011157	0.232133754	0.131716831	0.069335625	0.090528727
CCL2	1370.580231	4.477805374	0.189676454	1.01E-125	1.33E-122
DHX58	240.4092409	1.433872025	0.404094613	4.89E-05	9.82E-05
KAT2A	1229.572222	-1.266976379	0.100477999	3.80E-37	8.22E-36
RAB5C	4949.504244	0.234436359	0.085266384	0.005348506	0.008308883
NAGLU	1118.542858	0.374646336	0.109387461	0.000462354	0.000824688
MLX	734.3033442	-0.289583029	0.135153015	0.026910753	0.03785343
CNTNAP1	1592.807514	0.022406991	0.097203369	0.814815897	0.840195616
ABI3	915.4144463	1.118301801	0.1385482	1.47E-16	7.83E-16
PPP1R9B	1758.835873	1.19361666	0.142936231	1.38E-17	7.84E-17
COL1A1	48.74356812	-0.204690542	0.437034152	0.549193585	0.594929765
MRPL27	1012.83422	-0.440223208	0.121819398	0.000202953	0.000379377
VAT1	9664.21579	-0.002315677	0.084936581	0.977982505	0.981838085
LRRC59	7739.506558	-1.332635085	0.079126853	2.43E-64	2.43E-62
LUC7L3	2560.954237	-0.82547589	0.09547747	1.60E-18	9.79E-18
SMURF2	3465.600006	2.009123002	0.218812584	3.17E-21	2.40E-20
DUSP3	1187.737211	-0.227428108	0.120325494	0.052568683	0.070257822
EFTUD2	4015.810874	-0.604302856	0.127787068	1.08E-06	2.55E-06
PRKAR1A	3017.299931	1.123053955	0.164104406	1.61E-12	6.32E-12
YWHAE	15517.83629	-0.135666798	0.079831019	0.085756793	0.110251598
RANGRF	642.5052528	-0.930038369	0.130857577	3.02E-13	1.26E-12
DHRS7B	265.7369504	-0.337566661	0.175676625	0.04268122	0.05790827
WSB1	1706.918669	1.369601329	0.163536547	1.02E-17	5.88E-17
SLC9A3R1	771.6256867	-0.900244053	0.129617585	1.00E-12	4.00E-12
NAT9	582.0570281	-0.038541028	0.15391595	0.794587804	0.822668624
TNFAIP1	1902.031355	1.046081669	0.120326378	7.90E-19	4.96E-18
IFT20	632.662366	0.375756868	0.136301703	0.0043554	0.006846415
TMEM97	1399.588694	-2.106120582	0.142084003	6.41E-51	2.91E-49
CDR2L	663.7005434	-0.698974542	0.136370365	1.16E-07	2.98E-07
PMP22	1471.676391	0.84436707	0.110988762	8.10E-15	3.78E-14
UNC119	453.6560509	-0.022708617	0.156342276	0.879819512	0.899241276
ALDOC	155.1817462	-0.342712492	0.216738701	0.087409836	0.112202506
SUPT6H	3417.217019	0.15933965	0.112117095	0.146456112	0.180473835
RAB34	719.2200821	-0.430052418	0.137004032	0.001157643	0.00196835
TMEM33	1089.937909	-1.008980119	0.116658739	1.21E-18	7.46E-18
SLAIN2	557.7736458	0.352765822	0.253731417	0.1235445	0.154629137
OCIAD1	2525.816542	0.386008688	0.086044906	5.38E-06	1.19E-05
SULT1E1	1983.96931	2.004327738	0.492283345	1.94E-06	4.44E-06
CHIC2	494.0226049	1.717006697	0.233108235	2.25E-14	1.02E-13
LAMTOR3	508.8659362	0.447228657	0.148938801	0.001768433	0.002943387
NFKB1	1034.351676	-0.637881817	0.120212738	4.98E-08	1.33E-07
UBE2D3	5114.818715	0.104843789	0.090239153	0.238752359	0.282382881
NDUFC1	1134.269637	0.11825421	0.115761731	0.296021332	0.342350609
TBC1D9	1435.846453	0.812619705	0.163702545	2.14E-07	5.42E-07
ZNF330	469.901256	-0.043840786	0.173483066	0.790704064	0.819146431
RPL34	8147.672431	-0.608024991	0.156611971	4.94E-05	9.91E-05
GRPEL1	1690.041942	-1.024417901	0.105471969	6.13E-23	5.26E-22
GAR1	743.8099721	-0.650449611	0.130010394	2.44E-07	6.15E-07
FRG1	946.511044	-0.738532218	0.150175563	3.14E-07	7.79E-07
GALNT7	1787.594497	0.243514127	0.126350287	0.047499897	0.064013194
DHX15	3429.130147	-1.387366726	0.093248014	8.92E-51	3.98E-49
NSD2	2356.533125	-0.914519526	0.133135963	1.68E-12	6.58E-12
SH3D19	2889.046636	1.497462179	0.163170971	7.67E-21	5.60E-20
MFSD10	881.020285	-0.804754474	0.125729995	4.83E-11	1.67E-10
BST1	474.359475	0.113719373	0.156112395	0.44815533	0.495365015
UFSP2	632.1749803	0.69480042	0.171795314	2.08E-05	4.36E-05
KLF3	678.0496652	1.479262121	0.227093465	1.18E-11	4.30E-11
KLHL5	1962.867406	0.501135377	0.150681789	0.000526304	0.000931478
NCAPG	894.4652464	-1.191964923	0.185052339	2.33E-11	8.33E-11
UGDH	828.5011859	0.427366006	0.168789072	0.007735564	0.011765947
HTATIP2	1113.794032	0.50044433	0.125961532	4.25E-05	8.60E-05
CTSC	3248.306168	0.183021048	0.14934921	0.203171762	0.243651556
CCDC34	430.284856	-1.217366045	0.226049398	1.36E-08	3.81E-08
ZPR1	1311.139979	-0.978296839	0.118799757	4.32E-17	2.38E-16
MTCH2	2858.973808	-0.62969987	0.089641234	9.70E-13	3.88E-12
SC5D	1168.704153	0.357634202	0.143523114	0.009724309	0.014563368
HSPA8	57483.58121	-0.909750913	0.107973164	9.39E-18	5.41E-17
DNAJC4	423.2098999	0.901890022	0.148382124	3.23E-10	1.04E-09
SIAE	1265.307731	0.925703235	0.10024198	6.64E-21	4.91E-20
LPXN	325.3710371	1.643669529	0.207042386	2.96E-16	1.54E-15
EHD1	6066.782585	0.530638502	0.131816984	3.20E-05	6.56E-05
UNC93B1	359.6752293	-1.026776975	0.185274122	6.75E-09	1.95E-08
DCPS	659.1063151	-1.008532202	0.133105839	8.22E-15	3.83E-14
FOXRED1	399.0458554	-0.979643356	0.198423465	1.89E-07	4.79E-07
PPP6R3	1269.586521	0.317219148	0.182122233	0.065274618	0.085631711
ST3GAL4	731.794637	-0.037635782	0.182945671	0.828080707	0.851883524
CPT1A	2267.864274	0.084113823	0.143312206	0.543641087	0.58930053
CCND1	8797.437445	1.242502504	0.127374558	3.54E-23	3.10E-22
CCDC86	2038.165306	-1.467962255	0.111055639	1.28E-40	3.26E-39
PRPF19	4622.982087	-1.169955533	0.095295723	2.54E-35	4.93E-34
TMEM109	4671.648145	-0.816300623	0.109098222	2.23E-14	1.01E-13
CHORDC1	1103.435829	-1.302672896	0.156835116	1.89E-17	1.06E-16
ANAPC15	842.7508122	-0.071874148	0.147172816	0.612710836	0.655478824
PANX1	467.288515	-0.627087095	0.157231383	3.05E-05	6.26E-05
RNF141	643.4655794	0.42009739	0.135104247	0.001302536	0.002203395
EIF4G2	23429.82935	0.227231519	0.105185564	0.027613642	0.038784456
BIRC2	993.8048575	1.025744437	0.164093159	9.25E-11	3.12E-10
DDX6	1886.78276	0.448918269	0.107325574	1.91E-05	4.03E-05
NECTIN1	764.834132	-0.725323028	0.125024199	2.41E-09	7.21E-09
PDHX	542.6740925	0.167722259	0.149391086	0.24372842	0.287600405
COMMD9	912.4939614	-0.289945735	0.126332195	0.0182219	0.026250478
SLC15A3	122.5699422	-0.100129826	0.235566705	0.642951677	0.684622556
MDK	3782.433722	-0.003834624	0.126515492	0.975167	0.979457025
PTPMT1	1592.200868	-1.117939259	0.134846191	2.40E-17	1.34E-16
CARS1	1316.37922	-0.014150981	0.100761598	0.886399993	0.904570646
CD81	8675.98872	0.100590429	0.075682409	0.179523679	0.217537753
SLC35F2	1428.80202	-0.143270244	0.126875162	0.245855867	0.289697757
C11orf58	4540.013988	-0.148156021	0.0837475	0.073346482	0.095295733
PITPNM1	1044.654336	-0.990104027	0.160326061	1.56E-10	5.15E-10
RPS13	12385.56519	0.077234836	0.099751471	0.431030149	0.478432626
AIP	1045.608807	-0.604832438	0.122781843	4.02E-07	9.86E-07
NUP98	2032.77251	-0.202355766	0.087926451	0.019653912	0.028135903
NDUFS8	1333.663322	-0.328779604	0.120259815	0.005010881	0.00782662
TCIRG1	1184.974909	-0.279775235	0.136298553	0.033940734	0.046875595
GTF2H1	1450.600382	-0.042635593	0.100031066	0.664668395	0.705251514
VWF	13575.26811	1.394666344	0.113695633	2.63E-35	5.07E-34
PSMD9	1281.752648	-0.475669835	0.127433572	0.000119154	0.000228739
P3H3	3719.325495	0.0347956	0.080374196	0.661611854	0.702233422
PPFIBP1	1104.050111	1.183767644	0.241412422	1.79E-07	4.55E-07
COQ5	586.8340013	0.474785836	0.141382977	0.000493446	0.000876134
CORO1C	5357.180495	0.495890369	0.099993612	4.29E-07	1.05E-06
KCTD10	1667.298821	0.982292899	0.131145951	1.64E-14	7.50E-14
MLEC	4421.154478	0.148808876	0.112051669	0.174823691	0.212384067
MVK	613.9024304	0.504098381	0.155819018	0.000721154	0.001260163
CAMKK2	1323.318861	-0.692841816	0.100293659	1.93E-12	7.45E-12
ATP5F1B	15974.53698	-0.318741137	0.078870689	4.35E-05	8.79E-05
PTGES3	7522.396141	-0.703844067	0.075861575	6.59E-21	4.88E-20
RSRC2	979.8383031	0.338645433	0.129360815	0.006976539	0.010690041
KRT18	6564.398708	0.765477325	0.104568603	8.32E-14	3.62E-13
TNS2	1396.026407	1.579672798	0.114818315	7.85E-44	2.44E-42
METAP2	4530.704949	-0.59431996	0.101551308	2.38E-09	7.11E-09
LTA4H	2421.313331	-0.002423246	0.108186024	0.98177531	0.98504839
ELK3	3076.481787	1.759667078	0.116070218	9.10E-53	4.49E-51
MAGOHB	422.8272779	-0.536812822	0.154384946	0.000281441	0.000515897
FOXM1	1410.656481	-1.479025101	0.187981547	6.13E-16	3.14E-15
ARPC3	7031.039668	0.337771548	0.081966329	3.01E-05	6.19E-05
GPN3	584.6755087	-0.80526494	0.150917293	2.99E-08	8.14E-08
VPS29	1690.340237	0.262007862	0.098749119	0.006935876	0.010635117
RAD51AP1	244.5121191	-2.551583504	0.222431459	1.60E-32	2.64E-31
SH2B3	3829.657344	1.506562811	0.157156037	1.58E-22	1.32E-21
MANSC1	1397.12491	0.369901917	0.112010923	0.000725637	0.001266995
ALDH2	1919.082411	0.374792544	0.112427633	0.000643955	0.001128839
CDKN1B	695.4532749	1.542174967	0.152744357	9.77E-25	9.41E-24
LTBR	2653.287817	-0.283153363	0.107811695	0.007325782	0.011194092
CDK2AP1	5393.791024	-0.533235516	0.096082098	1.60E-08	4.48E-08
OAS3	1936.268419	-0.834696024	0.256320753	0.000344089	0.000622972
OAS2	1469.323048	1.02347125	0.429882883	0.003831272	0.006074438
ART4	1064.932725	1.927413809	0.467265057	1.94E-06	4.46E-06
MGP	2127.740575	0.996267999	0.10666528	2.27E-21	1.75E-20
ARHGDIB	7621.42448	1.034666967	0.091583237	3.09E-30	4.39E-29
GTF2H3	871.7175935	-0.570994579	0.144391173	3.96E-05	8.05E-05
EIF2B1	1541.627693	-0.351821695	0.107021155	0.000786762	0.001366514
DDX55	526.5292489	-0.668861263	0.132320414	1.79E-07	4.56E-07
SLC38A1	2324.801121	0.170492958	0.142086523	0.214365377	0.25550192
RFC5	634.8987411	-2.403922145	0.142157901	7.09E-66	7.70E-64
COPZ1	3582.400962	0.382769666	0.111813286	0.000459137	0.000819247
CAND1	3476.697365	-0.627987061	0.123852225	1.81E-07	4.59E-07
RAB5B	1642.683041	1.358414494	0.231880976	8.01E-10	2.48E-09
NUP107	901.3167469	-0.924146792	0.147858316	1.05E-10	3.54E-10
CNOT2	1082.94808	0.44497602	0.126312786	0.000284463	0.000520961
TIMELESS	1086.906974	-1.51298193	0.128730225	1.21E-32	2.04E-31
CPSF6	1629.003664	-0.423482796	0.113038071	0.000124459	0.000238508
KRR1	1100.733328	-0.163467293	0.145580894	0.244534143	0.288396964
MRPL51	2936.308085	-0.02764198	0.126766219	0.822777204	0.847349178
GAPDH	85630.0538	0.281004194	0.085112221	0.000822205	0.001424711
NOP2	1329.303512	-1.323520362	0.146643744	3.43E-20	2.38E-19
CHD4	4583.642231	-0.295806626	0.097860671	0.002100612	0.003446024
COPS7A	906.4202224	0.457143847	0.112959037	3.39E-05	6.93E-05
ING4	338.9791941	1.302776461	0.167189108	1.25E-15	6.25E-15
CDCA3	256.326561	-1.032512661	0.274732111	3.78E-05	7.70E-05
CHPT1	639.6399019	-1.222193371	0.135791148	4.52E-20	3.10E-19
USP5	3244.699729	-0.146996775	0.104343249	0.151190597	0.185823825
TPI1	21212.48702	-0.81834166	0.102682324	4.83E-16	2.48E-15
ENO2	439.1371753	-2.653172992	0.197480162	1.95E-43	5.88E-42
ATN1	2823.742163	0.052230362	0.11170308	0.633012987	0.675234249
C12orf57	1852.173999	-0.168903943	0.138359096	0.207288709	0.248049619
LPCAT3	629.3414552	-1.040003723	0.143395137	9.18E-14	3.99E-13
GOLT1B	795.820857	-0.410420751	0.13752896	0.002006848	0.0033086
LDHB	22002.95151	-0.460814398	0.079035727	3.60E-09	1.06E-08
CMAS	868.8460611	-0.202397709	0.112062771	0.064898851	0.085189392
RAB35	1273.952157	-0.274706424	0.123422936	0.022222206	0.03158721
COX6A1	3345.285141	-0.03646597	0.111789214	0.739046362	0.771315567
SRSF9	4376.362604	-0.267131731	0.085474967	0.00154188	0.002589424
FGFR1OP2	1034.993169	0.484965073	0.112925318	1.08E-05	2.34E-05
BTN3A3	389.4432977	1.382472774	0.241686733	1.77E-09	5.36E-09
TDP2	803.0563916	0.477535577	0.123264298	6.71E-05	0.000132957
DSE	890.4104981	-0.075345822	0.127026853	0.542266156	0.588098971
RWDD1	2197.928344	-0.249787304	0.119276672	0.031773782	0.044159155
TMEM14C	1844.367938	0.383474704	0.094424662	3.63E-05	7.41E-05
PAK1IP1	683.6701955	-0.351006631	0.130446754	0.005522793	0.008559554
NEDD9	891.9904813	2.458878021	0.243261048	6.90E-26	7.19E-25
ASF1A	700.549137	0.798829631	0.132709122	5.54E-10	1.74E-09
SERINC1	3402.363705	0.896697732	0.118481122	1.01E-14	4.68E-14
HDDC2	628.2165947	-0.517119907	0.127541286	2.91E-05	6.00E-05
NCOA7	681.1014041	1.320133372	0.141579326	2.15E-21	1.66E-20
ULBP1	239.251218	-1.258201712	0.290054582	2.47E-06	5.63E-06
MTRF1L	1248.448275	-0.238598028	0.123993113	0.048078907	0.06467581
MAPK14	1123.506706	0.779690207	0.172884279	2.15E-06	4.92E-06
KCTD20	2144.68442	0.219859664	0.108600355	0.038760226	0.052990183
SRSF3	6017.091345	-0.3265361	0.105591872	0.001599562	0.002679154
MRPL18	1203.037865	-0.631454655	0.102958286	3.88E-10	1.24E-09
MCM3	3568.920085	-2.608671809	0.112276947	1.35E-121	1.28E-118
RNF8	521.4300274	-0.320013073	0.143800853	0.020979195	0.029929594
FBXO9	843.3108034	-0.020824917	0.126424816	0.865664124	0.886278362
CD83	364.6720659	-6.252906292	0.315441874	3.51E-91	1.29E-88
CCNC	1780.145869	-0.27242458	0.108548128	0.010376047	0.015493867
PTP4A1	1608.036104	0.40398727	0.233764312	0.058755717	0.077866613
ASCC3	2678.037664	-0.052872104	0.097389662	0.581179622	0.625282788
ACOT13	596.2988469	0.146111679	0.153251241	0.321392982	0.368666482
RPS12	22878.06532	0.217522614	0.091325928	0.015643714	0.022749183
C6orf62	2497.115826	1.229266759	0.163814979	1.22E-14	5.60E-14
GMNN	820.5897827	-2.010637695	0.143273189	7.93E-46	2.75E-44
SNX3	3388.90277	-0.012973484	0.090243975	0.884117708	0.902798172
HBS1L	1921.894059	-0.481403842	0.108103404	5.28E-06	1.17E-05
PERP	3036.604119	-0.567059015	0.098709806	4.80E-09	1.40E-08
PHACTR2	2274.452986	1.288115936	0.184386724	5.30E-13	2.16E-12
SLC39A7	3867.55009	0.573495614	0.095751044	1.08E-09	3.32E-09
CUTA	1657.250753	0.125709483	0.099759809	0.199932986	0.240071871
QKI	2283.961813	0.923474359	0.211220619	3.18E-06	7.18E-06
MDFI	776.2785883	0.383926876	0.134743142	0.003229511	0.00516323
SMOC2	572.0355336	0.556761225	0.242885615	0.011664247	0.017254017
CCND3	3818.218714	-0.004162754	0.117610347	0.971104803	0.976413804
BYSL	1175.468205	-0.802878961	0.128787079	1.43E-10	4.73E-10
PPP2R5D	1136.940867	-0.024540507	0.107440387	0.815852394	0.841002445
MRPL2	560.2472345	-0.349478567	0.159402518	0.021860673	0.031093344
PTK7	767.3633207	-1.241209347	0.186924057	5.99E-12	2.24E-11
DNPH1	575.2071645	-0.617619958	0.128539801	7.22E-07	1.73E-06
COX7A2	2685.664731	0.077737677	0.112170132	0.479014838	0.525788668
TMEM30A	5540.988713	0.817290474	0.104455336	1.55E-15	7.72E-15
GMDS	467.7243717	-0.433596777	0.181058706	0.011196714	0.016625577
SENP6	1226.657177	0.612008396	0.186637929	0.000493959	0.000876811
VEGFA	227.5415716	-0.082910031	0.193385939	0.648843293	0.690340903
SLC29A1	6072.77575	-0.458738182	0.10652486	1.08E-05	2.34E-05
BTN2A1	515.1646569	0.691897493	0.166540675	1.30E-05	2.78E-05
LAMA4	11907.15778	1.547323128	0.136015614	9.52E-31	1.41E-29
FBRSL1	952.4860144	-2.072828592	0.16380117	7.08E-38	1.59E-36
MAN2A1	1572.923107	0.310489719	0.127895664	0.012431045	0.01831463
HMGCS1	2736.766044	1.653544702	0.181323513	1.13E-20	8.11E-20
DAP	4723.789062	0.449373575	0.103307991	9.04E-06	1.97E-05
NNT	1544.247518	-0.222480931	0.128239288	0.074252508	0.096397226
MRPS30	549.9351211	-0.248804821	0.160832375	0.105902588	0.134145979
HSPA9	7036.531491	-0.766683161	0.085271066	8.18E-20	5.50E-19
MRPS27	1505.607426	-0.010688366	0.112546309	0.922721635	0.936153838
PFDN1	1641.012269	0.242502273	0.10060122	0.01412158	0.020649068
HBEGF	429.7391806	1.274662132	0.200905709	4.14E-11	1.44E-10
LOX	1372.141663	1.307582614	0.216636283	2.84E-10	9.18E-10
SPARC	59905.25462	1.411558879	0.125632819	5.14E-30	7.25E-29
IK	2407.435914	0.085894997	0.095919464	0.363038016	0.411870237
HMGCR	1740.596936	1.535449893	0.243611077	4.40E-11	1.52E-10
RNF130	1490.365867	-0.195116888	0.108979017	0.067593298	0.088428221
THG1L	477.8919576	-0.547719517	0.183508899	0.00154018	0.00258755
CLINT1	1795.197517	0.000333054	0.104632156	0.997413099	0.997714477
TTC1	1626.313456	-0.333941302	0.099783853	0.000653457	0.001145192
CCNG1	4517.28584	1.037173281	0.126213984	4.70E-17	2.58E-16
DROSHA	1089.0969	-0.754288311	0.149200972	1.49E-07	3.81E-07
LMNB1	1465.62003	-0.91141677	0.150016109	3.24E-10	1.04E-09
ARRDC3	1028.180987	2.455057428	0.220855527	1.47E-30	2.14E-29
GOLPH3	1005.776081	1.017983003	0.181524611	4.67E-09	1.37E-08
SUB1	3606.015363	0.010129018	0.083059835	0.901805556	0.918028073
TARS1	4308.016575	-0.62913686	0.077660915	2.46E-16	1.29E-15
RAD1	457.4016256	-0.741807408	0.196637837	5.83E-05	0.000116164
BRIX1	843.6661063	-0.934027933	0.121095448	3.11E-15	1.51E-14
SLC12A7	931.9326985	-0.791519336	0.127747081	1.86E-10	6.12E-10
GNPDA1	1785.835015	-0.121396093	0.133264896	0.347955191	0.396252377
PCDH12	1101.099215	2.017942516	0.169338732	7.56E-34	1.36E-32
SKP1	5666.781963	0.253785038	0.081335402	0.001591181	0.002665792
NUP155	998.5891377	-1.580440018	0.136115663	6.11E-32	9.72E-31
PPP2CA	3800.621704	-0.036642945	0.091265711	0.683867691	0.722381618
C5orf15	946.2528307	0.224691447	0.132313992	0.080050061	0.103396694
PPWD1	617.0152893	0.074055008	0.124274225	0.540852194	0.586769156
TXNDC15	1347.574885	-0.013585886	0.136205618	0.918072045	0.932293713
RARS1	3226.284848	-0.18662194	0.087240718	0.030173379	0.042085095
MACROH2A1	3152.703408	-1.558502094	0.148478394	1.52E-26	1.66E-25
TCERG1	1343.818248	-0.780001581	0.151604114	8.82E-08	2.30E-07
DPYSL3	4277.848755	0.241494948	0.099546221	0.013551192	0.01987208
CSNK1A1	5360.290047	0.854388834	0.11948871	2.47E-13	1.04E-12
ERGIC1	3621.424275	-0.107575593	0.092602923	0.238470951	0.282150852
ATP6V0E1	3998.140792	0.276537046	0.086434267	0.001183182	0.002008164
STC2	1722.88583	-1.115434128	0.148839435	1.41E-14	6.47E-14
DBN1	8735.821087	0.505651122	0.10836217	1.82E-06	4.19E-06
SMC4	2164.267034	-0.962695415	0.150511372	3.89E-11	1.36E-10
SELENOK	564.0615819	-0.174866454	0.130645317	0.168191239	0.204893136
TIMMDC1	1232.268945	0.269250293	0.109384089	0.011918684	0.017622512
CRBN	678.3550993	0.435143013	0.162827592	0.005073087	0.007912582
AMOTL2	1675.889517	1.39273336	0.150428408	3.85E-21	2.90E-20
NIT2	812.1359212	-0.651435567	0.120495557	2.78E-08	7.59E-08
FAM162A	975.6527572	-0.714380823	0.126472257	6.08E-09	1.76E-08
OGG1	641.2909361	-0.990786428	0.160116811	1.44E-10	4.76E-10
KPNA1	2036.093809	-0.37484167	0.134948544	0.00409233	0.006465119
PCCB	1212.846507	-0.26137596	0.118726641	0.024007961	0.033994164
UBE3A	1104.008486	0.1303572	0.116722474	0.253052292	0.297172619
RNF7	1781.926782	0.768102086	0.09586444	3.76E-16	1.94E-15
TFDP2	700.101827	-0.156836496	0.151716475	0.282621127	0.328344356
PDCD10	648.5096232	0.339574163	0.15956484	0.026051167	0.036722329
PRKAR2A	1626.427389	-0.629173665	0.138163476	2.39E-06	5.46E-06
HES1	320.9010464	1.18784617	0.19609177	2.71E-10	8.78E-10
USP4	1570.933848	0.124211246	0.120047641	0.289028469	0.334965429
GNAI2	22861.77147	0.71140691	0.087548883	1.67E-16	8.86E-16
TFG	1765.619097	0.65880695	0.141232847	1.32E-06	3.07E-06
TUSC2	1336.80855	0.356731602	0.120577774	0.00238102	0.003878163
NPRL2	342.2501617	-0.655185871	0.205106847	0.000607829	0.001068907
RPL24	18904.54706	0.107182752	0.100484685	0.277856474	0.323262646
CYB561D2	452.582177	-0.725775754	0.149186121	4.22E-07	1.03E-06
C3orf14	248.7083062	-1.584344009	0.196017783	9.89E-17	5.30E-16
FXR1	3520.848647	0.360108459	0.086908638	2.64E-05	5.47E-05
IFT57	1282.414153	-0.401124045	0.107607491	0.000139387	0.000265653
GNB4	1254.711878	-0.408837443	0.102715298	4.91E-05	9.85E-05
GBE1	3482.757455	0.635720846	0.106961927	1.25E-09	3.80E-09
UMPS	1071.274205	-0.98687609	0.12798923	2.98E-15	1.45E-14
NCBP2	2230.930589	-0.406882288	0.098317202	2.50E-05	5.20E-05
SNX4	813.5037955	0.124450193	0.144886476	0.373655518	0.421819809
FRMD4B	1222.955825	1.128518816	0.177890013	4.62E-11	1.60E-10
SLC41A3	910.3505579	-0.081286494	0.148445618	0.570065989	0.615024754
PLXNA1	2030.916643	-0.856509312	0.109084761	1.17E-15	5.86E-15
ATP6V1A	1303.262743	0.831472071	0.124402283	6.93E-12	2.58E-11
KLHL18	920.0971906	-0.265494695	0.12571274	0.029891319	0.041718049
SCAP	1493.213027	-0.904045765	0.120023146	1.32E-14	6.05E-14
MRPL3	2288.175155	-0.683471204	0.104649599	2.62E-11	9.30E-11
PLSCR4	2496.809788	2.114110038	0.212951528	1.76E-24	1.66E-23
MAPKAPK3	657.8714512	-1.822410932	0.176125719	5.13E-26	5.37E-25
GORASP1	1158.728608	0.604785626	0.108250259	1.11E-08	3.13E-08
RRP9	855.5372516	-1.739511757	0.166357124	1.88E-26	2.03E-25
ABHD14B	543.168127	0.574774525	0.132515038	7.39E-06	1.62E-05
EIF1B	714.1972876	0.77803644	0.131047232	9.56E-10	2.95E-09
SSR3	6849.360446	0.551343342	0.088636055	2.68E-10	8.70E-10
CLCN2	99.49699311	-0.527787376	0.264759996	0.026019356	0.036693111
EIF4G1	14918.52891	-0.463327931	0.08544798	3.81E-08	1.03E-07
SPCS1	1942.515037	-0.013906506	0.09674358	0.88389635	0.902798172
EEF1B2	14584.2294	-0.413484882	0.113315574	0.000185805	0.000348799
ADAM23	790.8737146	0.273088388	0.131221928	0.031942186	0.044355959
DGUOK	577.4734717	-0.245352484	0.185456376	0.161118178	0.197037949
MOB1A	2647.928835	-0.607508671	0.149062904	2.19E-05	4.58E-05
LMAN2L	651.6526352	0.080890814	0.123388507	0.50123752	0.547729596
TTL	1973.29036	-0.801270119	0.098054696	9.52E-17	5.11E-16
FAHD2A	524.3433594	-0.525968636	0.185223768	0.002560233	0.00415575
NCL	28521.26153	-1.249529765	0.069991438	5.72E-72	8.06E-70
ACTR1B	1209.30928	0.68383957	0.11344273	6.66E-10	2.08E-09
SLC35F5	885.2760679	0.519288453	0.173815563	0.001616291	0.002704439
ACTR3	7776.273517	0.413402778	0.112708812	0.000172632	0.000325176
STEAP3	976.4200391	-1.60165173	0.135959176	8.16E-33	1.39E-31
SF3B6	2276.411166	-0.326158367	0.109829662	0.002400882	0.003908592
TP53I3	2453.587242	0.30982947	0.090095182	0.000482381	0.0008581
ACVR1	685.266622	0.991488347	0.136079708	7.54E-14	3.30E-13
TANC1	1768.497432	1.48646761	0.168486253	1.94E-19	1.27E-18
MPV17	840.9393629	0.431922482	0.118378777	0.000180022	0.000338519
GTF3C2	995.1104024	0.099804335	0.137685576	0.454333524	0.501858903
EIF2B4	817.8203143	-0.057485011	0.127966055	0.644315498	0.685906369
NRBP1	3958.656647	0.432158364	0.096724329	5.41E-06	1.20E-05
FNDC4	982.1615451	1.141950052	0.108043623	8.78E-27	9.71E-26
PSMD14	3293.706338	-0.380514504	0.095718848	5.25E-05	0.000105238
SNX17	3136.255473	0.521337833	0.092455032	9.85E-09	2.80E-08
PPM1G	6366.097931	-1.541690715	0.124663999	6.94E-36	1.38E-34
IFIH1	490.6660052	0.813670101	0.277543734	0.001076456	0.001836437
RPS15	10016.16728	-0.016983161	0.117975561	0.882859708	0.902070081
GCA	118.9848833	0.01004133	0.294190104	0.969057119	0.974854013
INO80B	340.2829991	0.463308748	0.169732243	0.004057616	0.00641231
MOGS	1734.060221	-0.108698588	0.095432329	0.247335841	0.291182539
NDUFS7	947.0287209	-0.234728227	0.123482989	0.050918988	0.068218256
GRB14	371.9703327	0.583837638	0.258194415	0.012000311	0.017732771
SPTBN1	5824.98354	0.666013818	0.097337097	3.25E-12	1.23E-11
AUP1	2116.741457	-0.620698666	0.11214878	1.44E-08	4.04E-08
RTN4	15047.9614	0.783999685	0.14310012	1.40E-08	3.93E-08
HTRA2	617.6933322	-0.791808852	0.172745464	1.48E-06	3.43E-06
DOK1	302.4382147	0.387368267	0.173403714	0.018530403	0.026671696
POLE4	823.194151	-0.632552762	0.126742169	2.71E-07	6.78E-07
EVA1A	632.3991414	1.166241438	0.139885911	1.57E-17	8.91E-17
MRPL19	1763.497392	-0.751742948	0.101173565	3.75E-14	1.68E-13
WDR75	1118.825049	-0.228073712	0.130805309	0.072476978	0.094258509
EFEMP1	65573.47628	1.346338317	0.107309874	8.19E-37	1.73E-35
FANCL	319.447539	-1.328380411	0.216959304	1.63E-10	5.38E-10
FN1	177870.6537	1.145318587	0.08751598	8.37E-40	2.06E-38
STAT1	3476.040693	1.306156556	0.179244741	5.92E-14	2.61E-13
GLS	1943.340612	0.030389074	0.112368173	0.782371197	0.811288911
UNC50	449.2882867	0.928637315	0.147068612	6.93E-11	2.36E-10
IGFBP5	942.7349954	4.327114656	0.88033821	4.39E-10	1.39E-09
USP34	1493.13137	0.509632011	0.168031876	0.001419472	0.002395698
CCT4	7330.502595	-0.785902709	0.092719428	7.50E-18	4.36E-17
GGCX	1230.596222	0.02794588	0.121791183	0.814042667	0.839659838
TXNDC9	1097.72031	0.478029055	0.12274267	6.16E-05	0.000122613
COQ10B	459.2947068	1.103788417	0.191349407	1.67E-09	5.06E-09
SF3B1	5055.720279	0.191868579	0.105834763	0.064526578	0.084767951
ST3GAL5	537.2976974	2.052967049	0.189610436	1.76E-28	2.22E-27
PDCL3	823.7750826	-0.799947633	0.13162748	3.86E-10	1.23E-09
MOB4	782.5154923	0.602022351	0.122883088	4.64E-07	1.13E-06
HSPE1	4320.990188	-1.39356889	0.122795361	1.43E-30	2.10E-29
CHMP3	2675.334063	0.348434478	0.100495327	0.000411809	0.000739714
IL1R1	946.8408597	1.113939566	0.124986738	1.07E-19	7.11E-19
IL1RL1	984.3391694	1.606295198	0.113667232	4.09E-46	1.44E-44
FHL2	2714.519551	1.128451105	0.114498406	1.38E-23	1.24E-22
CNPPD1	787.4177513	-0.033392035	0.120378419	0.776260762	0.805962444
UXS1	1231.229647	-0.879429866	0.140065106	9.38E-11	3.16E-10
ABCB6	558.1318963	0.08959184	0.172547191	0.585652939	0.629481836
STK16	424.60138	1.002027529	0.160011092	8.83E-11	2.99E-10
HDLBP	16462.44637	-0.34129971	0.075402821	4.77E-06	1.06E-05
PPP1R7	1771.335523	-0.202427398	0.095761345	0.031706556	0.044074976
STK25	4531.868855	-0.258864666	0.094207122	0.005241596	0.008150448
HPCAL1	2108.176978	0.236607926	0.090670943	0.008098892	0.012270655
ODC1	9359.833081	-1.044952826	0.081477449	2.70E-38	6.13E-37
NOL10	1388.653867	-1.2609615	0.134272225	1.18E-21	9.25E-21
PLEKHB2	1993.347738	0.188956924	0.108158043	0.074613409	0.096846772
GORASP2	2624.590057	0.02986299	0.096661581	0.753633884	0.784139117
CEBPZ	1409.298973	-0.674387133	0.119704655	7.23E-09	2.08E-08
QPCT	440.7649787	0.491929399	0.148877001	0.00057888	0.001019894
RAB3GAP1	1604.957142	0.289573332	0.104629197	0.004762185	0.007454001
DARS1	1691.409608	-0.793739288	0.139580094	4.15E-09	1.22E-08
SRSF7	4446.941307	-1.441682423	0.088288228	1.17E-60	8.52E-59
SDC1	962.2589069	-2.425331316	0.152592247	1.17E-58	7.75E-57
COX7A2L	2240.751449	0.249797735	0.094739505	0.007379905	0.011263797
PNO1	1266.788648	-1.434157087	0.125084421	3.67E-31	5.55E-30
ORC4	610.3493936	-0.460055303	0.153631947	0.001773775	0.002951537
RND3	2982.976434	2.136297664	0.178042916	1.95E-34	3.62E-33
TIA1	846.9524084	0.495202172	0.136815334	0.000178521	0.000335792
PCYOX1	1636.626253	-0.20152182	0.11429653	0.071298572	0.092853627
EPAS1	13276.05465	1.873094098	0.150722537	2.07E-36	4.26E-35
SUMO1	3171.470798	0.017092424	0.099134563	0.860848453	0.881620666
NFE2L2	1779.290523	1.119286039	0.146319564	4.26E-15	2.04E-14
MSH6	1314.289266	-1.85784665	0.140783081	1.07E-40	2.74E-39
SPR	1149.136331	-0.078749035	0.121503103	0.506440607	0.552958981
DHCR24	7384.809454	0.089804389	0.120941257	0.446630702	0.494174779
GPX7	431.407415	-1.027545342	0.198487526	5.07E-08	1.35E-07
CACYBP	2410.628337	-0.946972944	0.100346351	9.57E-22	7.54E-21
SCP2	3031.881558	0.699441728	0.096527412	1.66E-13	7.06E-13
[truncated: 4,622 more rows]
