# Supplementary material for: KLF6 activation marks an angiogenic and apoptosis resistant endothelial phenotype in pulmonary arterial hypertension
Source: Commun Biol. 2026 Jun 15;9:846. doi: 10.1038/s42003-026-10493-5 (PMC13282386; doi:10.1038/s42003-026-10493-5)
Supplement: Supplementary file 5 — Supplementary Data 2 [file 42003_2026_10493_MOESM5_ESM.csv]

gene	baseMean	log2FoldChange	lfcSE	pvalue	padj
TSPAN6	1032.353593	0.023101046	0.103970821	0.72402189	0.934398786
DPM1	1203.797754	-0.026175733	0.092031429	0.692209761	0.924403102
SCYL3	136.5608175	0.013097823	0.114930136	0.829115526	0.963253299
C1orf112	213.1071282	-0.024443755	0.116924229	0.681528339	0.919972709
FGR	112.7527601	0.034779121	0.137185673	0.363938591	0.777675324
CFH	159.2084754	0.036963168	0.117193289	0.536587301	0.859115639
FUCA2	2828.407896	0.055235027	0.075337068	0.369814377	0.780725565
GCLC	406.4332003	-0.087592257	0.104017776	0.189579443	0.640303284
NFYA	487.807696	-0.067571813	0.110745238	0.294441826	0.729377657
STPG1	144.2871115	-0.053402406	0.125671544	0.323636116	0.749703255
NIPAL3	932.4212919	0.050478078	0.095202708	0.447806729	0.818618946
LAS1L	1093.735888	0.049421733	0.092565416	0.456101049	0.82249303
ENPP4	186.1996099	-0.021414652	0.118052317	0.715003482	0.931249432
SEMA3F	12713.06984	0.050492603	0.109274949	0.432811748	0.810766728
CFTR	9.006808951	-0.00068331	0.157638089	0.909546425	NA
ANKIB1	1158.018056	0.00356565	0.106191516	0.956059593	0.991479917
CYP51A1	82.36268071	-0.062122084	0.120620164	0.29209795	0.728970914
KRIT1	74.12866362	0.025430872	0.120422989	0.654559385	0.908018345
RAD52	81.93201714	0.0738574	0.11997494	0.221159241	0.667753422
MYH16	9.379747746	0.007912113	0.142645036	0.743674367	NA
BAD	846.9336895	-0.009239766	0.112893615	0.881271529	0.975076097
LAP3	7851.224962	5.39E-05	0.119208273	0.999250863	1
CD99	14596.82383	0.271082213	0.089477382	6.96E-05	0.008158778
HS3ST1	75.1276194	-0.032055729	0.140046425	0.348822821	0.767488415
AOC1	15.50992145	0	0.16110733	1	1
WNT16	0.619986351	0.000239756	0.161068009	0.953927265	NA
HECW1	0.337733802	0	0.16110733	1	NA
MAD1L1	2.056834458	-0.011382954	0.152432735	0.431914094	NA
LASP1	9772.993204	-0.010479632	0.097041605	0.874292749	0.974117695
SNX11	483.9818087	-0.163900095	0.093852749	0.016076348	0.234328578
TMEM176A	0.869637876	0.000885161	0.161305562	0.830568904	NA
M6PR	2175.200227	-0.046144039	0.094192637	0.487175201	0.835261882
KLHL13	396.166342	-0.053825002	0.117244001	0.374574481	0.783996046
CYP26B1	33.01751087	-0.012698838	0.138590211	0.686538276	0.922226645
ICA1	425.8349914	0.026141215	0.113774824	0.671413574	0.916308394
DBNDD1	851.5691138	0.109686167	0.108792373	0.101023666	0.525859812
ALS2	789.6344106	-0.131004684	0.096717527	0.053732229	0.407181206
CASP10	703.0487051	-0.051899821	0.125355727	0.338527727	0.760745481
CFLAR	4508.140446	-0.02468412	0.116517052	0.680051626	0.91960841
TFPI	3516.619781	0.047653497	0.126188585	0.368462601	0.779912506
NDUFAF7	225.7908071	-0.02606987	0.111576053	0.677979875	0.919280838
RBM5	1158.645475	0.060842142	0.105403875	0.354939514	0.772246484
MTMR7	9.908546978	-0.019417393	0.143272483	0.463386698	NA
SLC7A2	3141.511874	-8.70E-05	0.133067469	0.998267629	1
ARF5	1114.827303	0.069317042	0.094633199	0.298551805	0.733210629
SARM1	252.4219615	0.079438608	0.122570894	0.180473465	0.633248108
POLDIP2	2977.339303	0.010147482	0.076239303	0.869860371	0.973403349
PLXND1	13595.03537	0.076571957	0.092065556	0.249603073	0.695844665
AK2	4186.244183	0.114898724	0.09886861	0.089738261	0.50156886
CD38	109.0707574	0.011255755	0.151586038	0.456326955	0.822655692
FKBP4	3747.254029	0.161837657	0.117153956	0.018692133	0.252095669
KDM1A	2160.65047	-0.021224094	0.083395891	0.74190437	0.938099456
RBM6	1294.99295	0.077179145	0.098367517	0.248696622	0.694973131
CAMKK1	105.3154556	-0.057711409	0.127794388	0.273593929	0.716176129
RECQL	1729.189	0.061969348	0.088979393	0.347011957	0.766467814
VPS50	444.6127951	-0.063753047	0.103192978	0.335907825	0.758530084
HSPB6	50.13531409	0.070522636	0.132855224	0.163333441	0.611857344
ARHGAP33	38.14811152	-0.023040178	0.130911417	0.606723001	0.889528012
NDUFAB1	1468.915255	0.048141584	0.08751052	0.462555091	0.824180207
PDK4	35.60504111	0.008839321	0.136552922	0.79734363	0.95526902
SLC22A16	0.663273948	0.004717292	0.160004676	0.439928215	NA
ZMYND10	3.638508072	-0.02231188	0.151333927	0.27871799	NA
ARX	0.914908394	0.001896997	0.156669276	0.784978909	NA
SLC25A13	963.2806185	-0.081473078	0.089773224	0.218410884	0.667117949
ST7	536.4401496	0.130400061	0.102686937	0.055964343	0.412444072
CDC27	1971.825863	-0.257756332	0.090921312	0.000169718	0.016383963
SLC4A1	8.174285019	0.001232171	0.142649588	0.95807718	NA
CALCR	3.087935847	0.000960371	0.161350272	0.816335749	NA
HCCS	1012.084747	-0.078142164	0.083443596	0.226689666	0.67132366
DVL2	636.2052782	-0.048207213	0.10334419	0.464511355	0.824330677
PRSS22	8.335589427	0	0.16110733	1	NA
UPF1	3392.553707	0.089023848	0.099225941	0.184810481	0.636343525
SKAP2	578.8787634	0.039208086	0.089232852	0.551326811	0.865140906
SLC25A5	7930.558177	0.034631479	0.098859078	0.601354495	0.887942793
MCUB	1215.761982	0.055635345	0.10621946	0.395266279	0.795680111
HOXA11	2.708553202	0.020255768	0.158032122	0.202743186	NA
POLR2J	636.2909273	0.020893819	0.088274217	0.750034025	0.939288753
DHX33	578.8857279	-0.437498075	0.138987861	3.29E-07	0.000118153
MEOX1	0.96497206	0	0.156675283	1	NA
THSD7A	300.4676366	-0.104683627	0.12773091	0.079324931	0.477956075
LIG3	408.9649498	-0.149176988	0.096929395	0.029023085	0.309308961
RPAP3	644.3939484	-0.0778395	0.091042317	0.240913111	0.688322457
ACSM3	10.55636012	0.037943723	0.144452839	0.235626348	NA
REXO5	54.23772826	-0.096893043	0.140072124	0.063604234	0.437625251
CIAPIN1	1482.406909	0.039770951	0.083839809	0.53817794	0.859514852
SPPL2B	439.360773	0.11655586	0.093222626	0.082815381	0.484184041
ATOSB	1124.799991	-0.053378711	0.136161782	0.224941225	0.670790738
COPZ2	263.6045144	0.09826493	0.110811124	0.135823527	0.580686003
PRKAR2B	1153.491838	-0.164205857	0.079110022	0.00965038	0.179355838
MSL3	760.7093662	-0.039705211	0.080926536	0.53318325	0.858939559
CREBBP	815.2345979	-0.012655771	0.117198359	0.830464221	0.963459755
TSPOAP1	2.735759469	0.004164019	0.152476417	0.716178821	NA
MPO	3.249319646	-0.006498257	0.150186471	0.653822418	NA
PON1	0.048399908	0	0.16110733	1	NA
GCFC2	430.6035251	-0.152458218	0.114708596	0.025924356	0.295330948
WDR54	247.0784359	0.176124145	0.131435591	0.009944022	0.1823186
CROT	514.9465254	-0.082992726	0.126141115	0.148719305	0.594184094
ABCB4	2.184106895	-0.005708631	0.150687568	0.677497028	NA
KMT2E	686.2539141	0.00914194	0.116392798	0.878195476	0.974789231
RHBDD2	747.4655392	0.053480429	0.085847865	0.411927986	0.80294298
SOX8	645.2911327	0.002718238	0.140566901	0.919667266	0.983187785
IBTK	890.3660647	-0.139147165	0.101901013	0.042192207	0.363054152
ZNF195	400.3346108	-0.096543341	0.09759829	0.151215924	0.597372583
MYCBP2	1049.129595	-0.080895501	0.121066594	0.180208571	0.633248108
FBXL3	665.8042615	-0.034335327	0.102078511	0.602432272	0.887942793
ITGAL	24.04530803	0.037555524	0.136304028	0.348111526	0.767035902
PDK2	356.6039095	0.045986373	0.115205594	0.454255307	0.821430618
ITGA3	10491.30199	0.044869936	0.100220555	0.498476218	0.840868259
ZFX	573.846521	-0.096718808	0.115004788	0.133683765	0.57923456
LAMP2	3833.84531	0.248674056	0.071462726	3.23E-05	0.005098838
ITGA2B	14.43695755	0.022375297	0.142442873	0.431212866	NA
ASB4	0.15216776	-0.00031617	0.161134248	0.938954002	NA
GDE1	1900.910961	0.171124187	0.073642275	0.004992157	0.130263794
REX1BD	549.8843874	-0.025170342	0.097370431	0.704175231	0.927475365
CRLF1	213.3119961	-0.020043184	0.142429158	0.469254853	0.826803218
OSBPL7	233.9133238	-0.035351559	0.119551193	0.542175497	0.862251899
TMEM98	1532.982358	0.096273531	0.116178602	0.132631942	0.578369273
YBX2	1.789442681	0.012905664	0.152744744	0.389568987	NA
MAP3K14	131.9774284	-0.020371166	0.124890341	0.696290357	0.924932722
ABCC8	1.285037982	0.002200619	0.156137442	0.768054878	NA
TMEM132A	5433.924581	0.227044365	0.103033947	0.001442118	0.064640819
AP2B1	5704.094819	0.088158462	0.081223428	0.168106387	0.617787046
TAC1	0.868381219	0.000519449	0.156595259	0.939114869	NA
ZNF263	173.0763519	-0.051386583	0.119035511	0.386101809	0.791076848
CX3CL1	3108.198157	0.000721653	0.145874357	0.969163977	0.994648955
SPATA20	1105.953704	-0.017832506	0.093963308	0.787751675	0.952132708
CACNA1G	11.68861192	0.028594733	0.156677267	0.170827812	NA
TNFRSF12A	2205.906649	0.036723165	0.108007103	0.568960603	0.871842659
DLX6	0.13627792	-0.000990926	0.161348695	0.81091083	NA
MAP3K9	5.230210793	-0.024244267	0.155831816	0.20370562	NA
RALA	6647.07187	-0.015546438	0.111321938	0.804316959	0.956315602
BAIAP2L1	74.16083789	0.015138144	0.129685004	0.741246297	0.938099456
KDM7A	123.7778646	-0.060118542	0.117302433	0.32402446	0.750222738
ETV1	32.4170472	-0.01733766	0.136091954	0.632403161	0.900577325
AGK	491.8592774	-0.098191026	0.092927888	0.142097553	0.58653648
ALDH3B1	78.86841904	0.006629543	0.134620602	0.860034972	0.970916423
TTC22	2.39181029	-0.000772267	0.161223164	0.852303418	NA
PHTF2	425.54752	-0.137747244	0.103835825	0.044249542	0.370256602
CCL26	1.207218806	-0.009121272	0.155951459	0.392985002	NA
FARP2	526.388097	-0.011504447	0.114910167	0.849622805	0.969745061
USH1C	14.53212685	0	0.16110733	1	NA
GGCT	481.4622102	0.081524742	0.108492891	0.214738616	0.663517653
DBF4	445.5421827	-0.130904419	0.131091085	0.035562659	0.340151622
TBXA2R	84.67267811	-0.051333153	0.124743848	0.348196784	0.767084338
IFRD1	109.1327296	0.350042416	0.231991407	0.000140473	0.014272062
COX10	232.7011965	-0.06428896	0.10933888	0.321183523	0.748612671
GTF2IRD1	181.6543067	-0.046894692	0.116428691	0.440232015	0.814942626
PAF1	2025.890261	-0.089590373	0.084338075	0.167854905	0.617734874
VPS41	1248.248096	0.122446388	0.086975913	0.063309216	0.436795372
ARHGAP44	16.92521278	0.014760044	0.135602787	0.687342801	0.922520955
ELAC2	2434.45976	-0.087404244	0.070122818	0.139310833	0.58311665
SCIN	1.758572479	0.006146635	0.155174358	0.527985919	NA
ARSD	681.2924165	0.125894353	0.115466686	0.058098769	0.42007523
PNPLA4	253.4278561	0.0582564	0.102740581	0.378866115	0.785515179
ADIPOR2	1905.158397	-0.067137484	0.080055542	0.290239001	0.727960823
CDKL3	4.593214874	-0.016046508	0.144649222	0.499153188	NA
UPP2	0.108008811	0	0.16110733	1	NA
PRSS21	2.869180548	-0.003991443	0.149893937	0.777385843	NA
MARK4	713.4078115	-0.011766532	0.103672197	0.857243062	0.970700655
PROM1	0.828757303	0.003468939	0.154913742	0.696738833	NA
CCDC124	1917.417352	0.023914902	0.092997604	0.717902715	0.932121556
CEACAM21	17.72837856	-0.038259637	0.142768816	0.253509852	0.698390025
PAFAH1B1	2422.867576	-0.094173097	0.097321654	0.161156429	0.609939729
NOS2	3.762784626	0.002512358	0.143356686	0.910696383	NA
DNAH9	2.014004131	-0.01328173	0.158212598	0.257591926	NA
BLTP2	5019.562463	0.146382362	0.098763491	0.032555027	0.326668397
SLC13A2	0.44688049	0	0.16110733	1	NA
GAS7	4.208161888	0.002940232	0.147272591	0.862766029	NA
TRAPPC6A	119.9018087	0.254893415	0.158448186	0.000880723	0.049228392
MATK	22.95032728	0.016859846	0.151605667	0.343245204	0.764140649
CEACAM7	2.511666011	0	0.16110733	1	NA
CD79B	9.321488536	-0.04102955	0.151073717	0.157386329	NA
SCN4A	11.916774	0.075959721	0.23076985	0.012246224	NA
ST7L	259.3616051	-0.040804677	0.094815462	0.53886035	0.860019614
TKTL1	1.539498532	-0.004706679	0.153190055	0.666551141	NA
PAX6	6.989666854	-0.011562734	0.1447103	0.602951959	NA
RPUSD1	1094.267504	-0.051999444	0.096362193	0.43453572	0.812068985
RHBDF1	633.3689708	-0.027439882	0.107621587	0.670247526	0.916105139
LUC7L	755.2045587	0.010974585	0.100742261	0.867802991	0.972593196
CACNA2D2	15.33745135	0.00598931	0.139565853	0.835950466	NA
BAIAP3	24.75034192	-0.003459383	0.138786031	0.908493281	0.980196489
TSR3	1757.709713	0.080480146	0.091477618	0.225969182	0.670834408
PIGQ	555.1509412	0.039660897	0.089291022	0.546810748	0.863430616
CRAMP1	272.1880915	0.007214167	0.113055626	0.907008439	0.980150496
TEAD3	51.26976721	-0.070427785	0.142547887	0.109217868	0.542568737
SELE	2837.639284	-0.014350178	0.148173197	0.460736551	0.824180207
DNAJC11	1839.690246	0.027252606	0.091140679	0.679811765	0.91945283
MYLIP	299.5857015	0.018999317	0.123942545	0.720829616	0.933959854
NOX1	1.156096028	0.001513182	0.154837965	0.858750498	NA
E2F2	121.567683	-0.043329215	0.130818411	0.362136782	0.776626905
PSMB1	3469.083643	0.029280197	0.076109894	0.636158088	0.902704772
SYN1	2.946968273	0.003366453	0.146724433	0.849650644	NA
JARID2	176.7756287	-0.02794741	0.114714989	0.64745225	0.90645697
CDKL5	47.05549533	-0.042109429	0.142536399	0.229129705	0.674330002
CAMK1G	0.323595471	0	0.16110733	1	NA
CDK11A	18.82947918	-0.035170105	0.138588525	0.33871007	0.760745481
NADK	1522.029173	-0.07081968	0.087306525	0.280436518	0.720582106
TFAP2B	0.055776652	0	0.16110733	1	NA
DLEC1	3.080561883	0.006807895	0.148124057	0.68521362	NA
CYTH3	310.4020866	-0.061475804	0.10567185	0.349636293	0.768568989
ADAM22	34.26546359	0.064688461	0.137337994	0.158055765	0.605810033
SYPL1	1963.38341	-0.012790904	0.073486373	0.833199411	0.963751317
CYB561	619.2495444	-0.04449675	0.115099995	0.4689907	0.826609669
SPAG9	1586.651478	-0.00394149	0.099048559	0.952455712	0.990695487
CELSR3	11.12881029	-0.001528572	0.137298433	0.9627016	NA
AASS	321.5543622	-0.007511653	0.107644051	0.906916642	0.980150496
PLEKHG6	12.13645749	-0.05735517	0.174839599	0.047608154	NA
SS18L2	362.9780961	-0.157387215	0.119318381	0.02097645	0.263956864
MPND	241.3134318	0.017782807	0.102708595	0.786477889	0.951767313
MGST1	2754.364578	0.138625681	0.087896988	0.036647121	0.342044364
CRY1	544.9601336	0.012197238	0.101345871	0.853052719	0.969950405
PGLYRP1	1.922250214	-0.018754825	0.164721211	0.129934304	NA
NFIX	1936.056179	0.027688107	0.093931698	0.676108114	0.918719745
ST3GAL1	1753.701404	-0.053614276	0.104711577	0.414810576	0.804516666
MMP25	35.96559296	0.002321507	0.134904233	0.949902312	0.989821794
IL32	4373.95369	0.164343318	0.115664215	0.017477331	0.245048873
PKD1	990.3875553	0.025184453	0.117227636	0.671413069	0.916308394
MAPK8IP2	110.5195688	-0.073331546	0.162248842	0.050773677	0.397042048
MED24	1585.935666	-0.035352256	0.088320883	0.59014455	0.88194034
RHOBTB2	363.715353	-0.056833821	0.098035861	0.393369629	0.795094203
HEATR5B	382.246301	-0.102461464	0.119070878	0.105882755	0.535528184
SEC62	3111.43465	0.117691812	0.08115476	0.066184482	0.445821407
RPS20	17464.6288	0.045676078	0.099328165	0.491355106	0.837091868
CSDE1	13873.66307	0.036751855	0.083341846	0.568575551	0.871711188
UBE3C	2800.514793	0.016293485	0.09455661	0.805741295	0.956777089
REV3L	544.3513	-0.155535475	0.11462468	0.023503567	0.281059214
TENM1	0.167092199	0	0.16110733	1	NA
MASP2	2.71709454	-0.011734488	0.152376643	0.424692554	NA
IYD	0.06376063	-0.000316153	0.161134245	0.938957204	NA
FAM76A	116.8431671	0.008484555	0.118497625	0.883785143	0.975299463
TRAF3IP3	7.729177926	0.01079525	0.144930691	0.619314841	NA
POMT2	615.1611365	0.163014986	0.106985194	0.01894014	0.252723414
VTA1	1629.739298	-0.088612104	0.072587804	0.142101248	0.58653648
MLXIPL	5.959007661	-0.00237927	0.156878401	0.730854473	NA
BAZ1B	2313.757271	-0.040969203	0.095606204	0.537372887	0.859490327
RANBP9	1018.94306	-0.094391894	0.088730637	0.153339919	0.600115649
ETV7	195.8160218	-0.012011099	0.142474885	0.635469436	0.902381073
SPRTN	312.7909144	-0.143172038	0.102511954	0.036988209	0.343254583
METTL13	952.5912667	-0.179451654	0.091011679	0.00798603	0.163128503
DYRK4	361.3223921	-0.083843457	0.091004287	0.206906703	0.658580768
ZNF207	2155.929321	-0.072808402	0.080640294	0.253076204	0.698390025
UQCRC1	3142.357525	0.028784326	0.080645519	0.650870632	0.906472191
STARD3NL	503.7969663	-0.140701302	0.094467238	0.037947655	0.343997279
CD9	26439.30589	-0.024378451	0.103807791	0.709643882	0.928184844
NCAPD2	1443.431242	0.000356996	0.095918165	0.995700334	1
IFFO1	482.6239807	0.077188238	0.0964612	0.248467749	0.694973131
GIPR	73.42829307	-0.006554434	0.147708804	0.70313289	0.927072304
PHF7	97.59706029	-0.031774581	0.127249825	0.527288348	0.855623132
SEMA3G	140.0927736	-0.00632991	0.137457979	0.846190921	0.968568362
NISCH	1525.316153	0.065573019	0.092330722	0.32358514	0.749703255
STAB1	8612.887316	0.093249585	0.100056939	0.165330873	0.614056158
FUZ	216.7865797	0.165768644	0.123593362	0.015219115	0.227742586
SLC6A13	1.275182957	-0.001428083	0.155145031	0.861684612	NA
IDS	52.45658925	-0.027861302	0.120278087	0.625349841	0.897123667
PRSS3	478.7355956	-0.047647162	0.120387045	0.411808176	0.80294298
ZNF200	238.9249926	-0.128983724	0.109426675	0.056884764	0.415237589
CD4	13.50674523	-0.013296722	0.142278475	0.608218268	NA
LRRC23	70.37722109	0.130155768	0.128249532	0.039091644	0.348565692
BTK	5.512098395	0.011635991	0.147112986	0.550111158	NA
HFE	205.7547117	0.14686061	0.11204178	0.031804293	0.322311751
SCMH1	579.383232	0.018323547	0.1032595	0.779802235	0.948512529
FYN	1504.932901	-0.013960088	0.095492266	0.833149152	0.963751317
HIVEP2	190.7183451	0.034338876	0.120927605	0.545555124	0.862879689
ELOA	1625.342379	-0.048611325	0.094166301	0.46432484	0.824330677
LYPLA2	1161.15351	-0.034458664	0.083217184	0.592707524	0.882847689
CLCN6	202.2457524	-0.140724904	0.133831973	0.025506	0.293670034
MRC2	1926.414513	0.288089361	0.112933935	0.00012057	0.012721104
SLC6A7	0.707589451	0	0.16110733	1	NA
TSPAN9	3325.410658	0.138836045	0.098566761	0.042008463	0.362343133
BTBD7	577.9271757	-0.245676451	0.124383226	0.000986488	0.052241975
APBA3	333.5312102	0.03905972	0.109553502	0.541395455	0.86195938
MKS1	138.3358524	-0.024328546	0.116686609	0.683772482	0.920883699
ABHD5	782.6040462	-0.192513511	0.096945305	0.005443657	0.134114542
ANOS1	19.0880231	-0.007899342	0.135569068	0.826537343	0.962947948
AKAP8L	959.4718844	0.050884688	0.083445147	0.430375622	0.809669839
MBTD1	180.6943028	-0.040138886	0.123727645	0.462728541	0.824180207
UTP18	1136.093033	-0.154169896	0.090550128	0.021776654	0.270306409
RNF216	930.4040724	0.042392613	0.086197013	0.515682716	0.849010219
TTC19	949.4723967	0.002754936	0.088173205	0.966470958	0.993858945
PTBP1	7042.292745	-0.04604584	0.077102238	0.459970466	0.82416132
DPF1	127.4351291	-0.014407777	0.128024108	0.764426088	0.94373006
SYT7	38.87955907	0.02026606	0.137090181	0.564752256	0.870268821
LARS2	766.7408861	0.046403691	0.095911415	0.48515704	0.833660922
PIK3C2A	3384.904769	-0.19041768	0.135803906	0.006193771	0.144371259
PLAUR	2466.100591	0.196276977	0.108515352	0.005660164	0.136201424
ANLN	815.8451989	-0.117954261	0.134144822	0.045848715	0.376300249
WIZ	1111.378056	-0.095545122	0.079484877	0.131546126	0.576047075
RABGAP1	476.1756636	-0.040906572	0.104011127	0.533218792	0.858939559
DCN	1.117340199	0.009925316	0.157572997	0.325783817	NA
QPCTL	452.4722825	0.082691827	0.092316576	0.214441195	0.663345836
PPP5C	1902.856702	0.02297055	0.089880868	0.727216051	0.935277458
CEP68	532.5566666	-0.038150046	0.115433617	0.531703059	0.858860118
MAP4K3	304.0795281	-0.088547621	0.114192886	0.168189623	0.617791828
ZBTB32	0.266348821	0	0.16110733	1	NA
TYROBP	7.866356148	0.064863899	0.219084898	0.015767384	NA
LDAF1	217.0559649	0.080475076	0.107875165	0.221489389	0.668124498
BRCA1	380.4272566	-0.028691402	0.112053268	0.646738441	0.906253641
ERCC1	1440.411985	-0.007099128	0.08745403	0.913567218	0.981782337
CD22	2.663013695	0.00194252	0.150324373	0.883832041	NA
SEMA3B	25.31467654	0.005737764	0.137537313	0.859643848	0.970916423
MBTPS2	512.8543009	-0.107445443	0.094136012	0.109737072	0.54311424
PRICKLE3	146.3534816	-0.081558044	0.117948005	0.189180301	0.639900619
LTF	59.34756173	-0.004161717	0.139371571	0.886314435	0.976205637
EXTL3	1401.044896	0.044715669	0.087414395	0.494773568	0.838748518
NR1H4	0.134475509	-0.000316158	0.161134246	0.938956403	NA
ELOVL5	4098.319241	0.09007038	0.079404919	0.154825534	0.601753194
ALOX5	7.413194366	-0.017886661	0.147092537	0.414190764	NA
KDM5D	1.64577838	0.009728171	0.158033809	0.317167881	NA
CALCOCO1	775.2264981	-0.006128125	0.112496542	0.921342962	0.983192171
UBR7	511.5073034	-0.046487911	0.098881493	0.483947831	0.832747265
MAP4K5	1135.0183	-0.072547808	0.087099025	0.268604731	0.712745695
EHD3	40.5106462	0.049059039	0.136406491	0.250538902	0.696345575
PSMC4	2792.987994	0.039662284	0.090257274	0.547706194	0.863865776
MAN2B2	1782.493218	0.149531864	0.098124922	0.029014973	0.309308961
SLC7A14	136.3029116	0.029002899	0.138685086	0.407083722	0.801659775
CLDN11	9629.070237	0.031638843	0.126349494	0.537224492	0.859490327
SLC25A39	2607.942555	0.133155377	0.095320338	0.049481713	0.391627913
MVP	6843.189826	-0.021236514	0.093954063	0.748538352	0.938781286
NUB1	1924.509752	0.017093776	0.113524932	0.781380503	0.949500818
PGM3	1679.569967	-0.111377822	0.075223024	0.070702845	0.458949464
RWDD2A	216.0326075	-0.044799662	0.126009519	0.396708305	0.796129587
CLK1	529.0434191	0.076144377	0.121026886	0.203935373	0.656768625
POLR3B	368.532635	-0.094905376	0.103119679	0.157170433	0.605155085
ANGEL1	351.9788937	-0.044032929	0.104627045	0.501882428	0.842621339
RNF14	771.3705616	-0.150539316	0.093710082	0.026466211	0.297111672
DNASE1L1	4712.427673	0.135768267	0.083804884	0.036965256	0.343254583
DDX11	357.975856	-0.001338122	0.102311615	0.983741174	0.998781497
HEBP1	1786.013121	0.085735068	0.097182424	0.201003879	0.653775007
GPRC5A	888.0018521	0.076721067	0.126906204	0.171353905	0.620878533
MAMLD1	140.3697273	0.004529277	0.126675801	0.927152114	0.984346408
CD6	6.662103712	-0.006507202	0.142947392	0.781830454	NA
TACC3	1632.067634	-0.059587334	0.10950515	0.356193963	0.772951914
UFL1	545.8000331	-0.244383768	0.119608213	0.000976881	0.051940957
POLA2	123.1491508	-0.034632654	0.116127407	0.566598714	0.871387424
ZC3H3	336.5528086	-0.05933413	0.1088646	0.359768952	0.775147808
CAPN1	4438.192416	-0.058828043	0.087961805	0.370422675	0.780776374
ACP3	0.340570039	-0.000887876	0.161268778	0.830635114	NA
MDH1	2683.611501	0.034323361	0.090252081	0.602728071	0.88816268
SLC30A9	1395.296333	-0.072021735	0.090503078	0.276889274	0.71710976
MTMR11	345.665631	0.009406409	0.125452416	0.854065603	0.969950405
COX15	472.9853752	0.045507452	0.094443083	0.493256272	0.837884732
CCDC88C	365.7475417	-0.040776878	0.122553717	0.464798283	0.824411387
YAF2	326.7370481	-0.108288494	0.103930723	0.108362093	0.542568737
ZMYND11	1260.282455	-0.001552538	0.081012981	0.980557145	0.998328362
WAS	13.1635196	0.08100479	0.161471715	0.044771225	NA
DPEP1	11.36432502	0.013221273	0.140517274	0.642808232	NA
BID	1534.419548	0.037411676	0.11996108	0.517292573	0.850064619
MATR3	11.04666719	-0.04041933	0.14359628	0.228496996	NA
NPC1L1	15.155138	0.014123016	0.142395086	0.586917558	NA
XYLT2	837.5805409	0.08636123	0.094167068	0.196517417	0.649619076
RGPD5	0.397972612	0	0.157853802	1	NA
STMN4	5.693522401	-0.000647698	0.161213705	0.875455566	NA
NUDCD3	1885.203366	0.016392392	0.100388773	0.803856474	0.956315602
ISL1	0.993759028	0	0.16110733	1	NA
CHDH	59.72459582	-0.024930396	0.134273515	0.535094242	0.858939559
IL20RA	3.462987808	-0.003158955	0.147018877	0.855583113	NA
CLCA1	0.187763097	0	0.16110733	1	NA
GLT8D1	1162.869357	0.131499948	0.102825167	0.054051934	0.407737355
ATP2C1	3049.754875	0.123060692	0.081176059	0.054855284	0.410217289
IGF1	3.647737513	-0.013781793	0.155446803	0.311698908	NA
SLC38A5	362.8099855	0.064112349	0.122132908	0.269578471	0.714426358
RALBP1	2018.194468	0.007764207	0.074707957	0.899183144	0.979006151
RUFY3	375.6058243	-0.035109065	0.095015041	0.596777078	0.884802607
CNTN1	0.660566529	0.002430994	0.155229942	0.770094623	NA
SLC11A1	16.13683068	-0.051232395	0.15169639	0.118103497	0.554135791
WWTR1	2769.35846	0.084573751	0.091091694	0.203125463	0.655908991
AGPS	1860.239212	-0.076778095	0.083982382	0.236009629	0.682524295
STEEP1	518.2928198	-0.061562561	0.099575705	0.355239414	0.772246484
TTC27	785.5270002	-0.116725324	0.097430616	0.084563164	0.490016208
ZNF582	44.53551004	0.062608765	0.131760357	0.210056665	0.660467735
VSIG2	12.99946516	0.036894621	0.150692798	0.179635974	NA
PHLDB1	2334.387507	-0.047288892	0.103733515	0.472460013	0.829041387
MARCO	0.408529859	0	0.16110733	1	NA
CYP24A1	1.747268497	0	0.16110733	1	NA
PRDM11	200.2974	-0.015344877	0.105756539	0.813087176	0.959377831
SYT13	0.359779584	0.000798536	0.160115354	0.862574459	NA
SNAI2	87.0475325	-0.032346673	0.135577756	0.416018886	0.804747499
CD74	314.3001472	-0.014175162	0.140556739	0.620844423	0.89514371
HGF	4.320437834	0.024917664	0.168700531	0.092934077	NA
ZRANB1	613.9980477	-0.08022305	0.094240326	0.229702782	0.675169239
NCDN	689.9071992	-0.113900766	0.101376754	0.09262274	0.508587258
ADGRA2	1104.582048	0.098046918	0.12033639	0.116147128	0.550735268
ZFP64	268.0883053	-0.025976468	0.099758488	0.694483515	0.924476586
MNAT1	509.3088826	-0.060294898	0.094773646	0.365168447	0.778628396
SAMD4A	887.0745819	-0.083222576	0.10996986	0.203069394	0.655908991
RUNX3	47.50830858	0.015310952	0.13795064	0.642124123	0.905162445
MRE11	678.5893955	0.040169019	0.108932043	0.531654685	0.858860118
PLEKHB1	15.7754203	0.026990043	0.141002178	0.392751259	0.79501567
SERPINB1	950.9638021	0.009706359	0.115722005	0.871744289	0.974117695
CYP3A43	0.433319815	0.000818473	0.161183795	0.844424677	NA
SLC7A9	1.560244686	0.005515197	0.154357539	0.586989741	NA
SPAST	277.9979312	0.016515397	0.114798283	0.785963097	0.951480126
NRXN3	53.5489567	-0.011957182	0.13900087	0.696668283	0.925024412
OSBPL5	931.7867928	0.036573937	0.114862227	0.550668787	0.864901865
AQR	1024.332491	-0.028686708	0.088867769	0.662413958	0.912124269
CPS1	90.33418347	0.043763309	0.121816016	0.439700933	0.814942626
FHL1	2843.201687	0.19609535	0.064363273	0.000438247	0.030984538
RTF2	2024.941662	-0.004582672	0.080326855	0.942447711	0.987383615
NLRP2	1.873775968	0.00750263	0.154021245	0.507521023	NA
SLC45A4	198.3304967	-0.116750616	0.145165287	0.034000142	0.333088117
RNF10	3428.637901	0.194059638	0.082601681	0.002828307	0.094472749
ZNF839	131.7001158	-0.045549694	0.11638076	0.453203146	0.821303611
ZDHHC6	766.283702	0.081205205	0.091940953	0.222327837	0.668445554
GRAMD1B	52.56103267	-0.036025592	0.133725304	0.400551596	0.797882458
RNH1	4595.660595	0.124982742	0.08292928	0.053471147	0.406321466
NDUFS1	1716.723605	-0.149683611	0.065803252	0.00829856	0.166165036
RB1CC1	896.1435478	-0.025681754	0.095256641	0.698543456	0.92599034
ERP44	2484.351453	0.107237812	0.084439505	0.099489613	0.523236016
ALAS1	1239.820352	-0.117188409	0.087807762	0.0762741	0.470074314
BIRC3	1561.093129	0.00112147	0.142045961	0.963356478	0.993563234
AKAP11	624.6905892	-0.096324922	0.096761672	0.151884146	0.597931174
GLRX2	310.4816571	0.014385727	0.092698231	0.827827405	0.962988535
SNAPC1	239.5997141	-0.001597492	0.111117227	0.979692486	0.998328362
DERA	832.7357569	0.068366846	0.086928835	0.296687714	0.731147283
STRAP	4446.984366	0.034844841	0.066622663	0.542528182	0.862261476
ABCC2	27.88677279	-0.023233834	0.135384287	0.543991823	0.862879689
DEF6	20.99672895	0.015937284	0.134715257	0.676963142	0.918965405
PLEKHO1	1506.50127	0.011210424	0.105365787	0.863034661	0.971336803
GCLM	1044.863994	-0.158975002	0.117837938	0.020330176	0.260210945
UBR2	697.6101574	-0.053492018	0.098118109	0.421448168	0.806330461
EHD2	5617.4983	0.184609898	0.119905675	0.008636512	0.168995969
DEPDC1	279.8883817	-0.062072734	0.122873928	0.278920803	0.718842114
CCDC28A	202.31052	0.082460362	0.106453166	0.212967288	0.6625135
RRAGD	34.76894159	-0.017964859	0.140286258	0.548698159	0.86425051
HSF2	236.6454513	-0.149562142	0.12110505	0.025986319	0.295545901
PHF20	714.9132962	-0.003722301	0.082461139	0.953735906	0.990825632
HSD17B6	41.51734755	0.021946041	0.132737677	0.601485275	0.887942793
NR1H3	59.520142	-0.011408082	0.126619576	0.818699236	0.961178141
TYMP	645.4993572	-0.006053963	0.138512511	0.843962626	0.967108983
NCAPH2	949.1971283	0.033415557	0.106034348	0.607358964	0.889534853
TOMM34	1493.517375	0.055455848	0.093346594	0.403861992	0.7997553
SEC63	2653.001533	-0.005068621	0.084433534	0.937569397	0.986990025
KPNA6	1725.121455	-0.007639361	0.09907784	0.908005139	0.98017808
VIM	140769.399	0.08567026	0.085175695	0.188694864	0.639204433
RTEL1-TNFRSF6B	9.333708957	-0.023843734	0.143704594	0.38636679	NA
FAS	822.1590962	-0.129315463	0.097649414	0.057100477	0.415759384
RNASET2	150.1740207	0.070098154	0.113313299	0.270061784	0.714538469
CD44	4984.842748	0.119635343	0.105154845	0.077456117	0.474280403
KCNG1	19.56015165	0.015821381	0.136961554	0.647658086	0.90645697
AGPAT4	147.7930755	0.051821174	0.114142199	0.405431182	0.800474176
SLAMF7	1.42372594	-0.004641364	0.156371629	0.567998118	NA
BTN3A1	466.7668756	0.093532147	0.129992441	0.099195308	0.522690296
MIPEP	476.8124446	0.022907791	0.096073992	0.729722063	0.93576199
PRKCH	2063.824042	0.011019783	0.114601405	0.856333436	0.970699951
INSRR	0.505580624	0.000901283	0.161317056	0.827480436	NA
IFNGR1	1105.766376	0.030346824	0.089102677	0.644418048	0.906082823
B4GALT7	556.4337456	0.036266726	0.097732917	0.58472419	0.878556306
SH2D2A	45.97592391	-0.02796137	0.132088853	0.522394472	0.85358509
VRK2	950.6507472	-0.132812992	0.103466504	0.051837159	0.399968354
TNFRSF1B	768.3246557	-0.080799895	0.111216701	0.213022605	0.6625135
VEZT	1790.112222	-0.033090138	0.072823165	0.584006889	0.878411941
POU2F2	70.45601145	0.039386558	0.128214085	0.430358377	0.809669839
BRD9	958.1755872	0.098888821	0.082244852	0.124384096	0.56473097
SNX1	1855.810408	-0.022724825	0.082829968	0.723711689	0.934398786
TBPL1	390.5152782	-0.109607817	0.096097791	0.104026286	0.532595945
BMAL2	1645.693389	0.07009192	0.108381878	0.283147867	0.72249278
BCLAF1	3170.650793	-0.029776138	0.096065351	0.653564703	0.907463794
SLC39A9	1187.496419	-0.070989954	0.088500565	0.281142269	0.721088694
ANK1	58.70248284	0.012641064	0.131232894	0.770986131	0.945681686
IBSP	0.058793548	-0.000658503	0.16121808	0.87339078	NA
TFB1M	172.8846573	-0.035357157	0.111059436	0.576059202	0.875385333
RABEP1	1890.590424	0.012181498	0.084871595	0.850954409	0.969860039
HMGB3	746.5086669	-0.158624742	0.108779833	0.021989772	0.271753088
NUP160	1041.357492	-0.116383936	0.107056137	0.084407477	0.489708549
BAK1	1309.95769	-0.069816058	0.121102038	0.239101304	0.68652156
MUSK	0.120616858	0.000989045	0.161367049	0.810941114	NA
IKZF2	13.41807456	-0.00177577	0.14397846	0.933908784	NA
GRN	12653.34333	0.24149221	0.117640369	0.001065229	0.054517445
FAM13B	399.7978351	-0.145800815	0.090914533	0.029970991	0.313606421
ARHGAP31	2029.039676	-0.018823456	0.096803894	0.776395296	0.947296505
CENPQ	283.9521259	-0.028024781	0.115304542	0.644574301	0.906091702
SARS1	4749.473653	0.039122487	0.070978551	0.511127057	0.84590653
RANBP3	1137.497918	-0.098496718	0.077487164	0.11547833	0.549890195
ARID4A	337.1721703	0.000275409	0.113863022	0.996413216	1
EIPR1	728.1628656	-0.064935446	0.084369193	0.316638008	0.746942779
PNPLA6	2655.211652	0.03785783	0.08502823	0.559789464	0.868560214
IFT88	160.2980685	0.040957769	0.121108649	0.472753028	0.829085863
ALG1	870.9480247	0.054797173	0.081853201	0.392296542	0.79495085
ZCCHC8	299.7886015	0.001397946	0.102039866	0.983027025	0.998607516
ABCF2	630.5683793	0.125582766	0.105899826	0.064520281	0.440497846
CHPF2	2500.964213	0.058118824	0.106170849	0.37507188	0.784079754
LRRC7	2.511026927	0.010143211	0.153951766	0.423823709	NA
FUT8	991.800842	-0.063381876	0.102733503	0.339158242	0.761108385
UBA6	1165.060714	-0.029889473	0.088280133	0.648690607	0.906472191
GAB2	424.4761354	0.016798216	0.105124485	0.796333643	0.954896143
ATP6V0A1	419.081075	0.07586208	0.109848848	0.24387287	0.690717042
PIAS1	394.1792352	-0.140993004	0.121688742	0.0332498	0.329518967
SLC4A7	401.01552	-0.060692228	0.107135427	0.352992936	0.771262536
APBA2	790.3217235	0.009531914	0.095164885	0.885600205	0.975811234
MAP2K3	891.7398987	0.000793844	0.095397994	0.990438906	1
TMSB10	44820.39741	0.148397297	0.085060647	0.023647923	0.281313885
ASTE1	126.0885811	-0.184648958	0.129789778	0.007867627	0.162274235
RNF19A	629.2090837	-0.007151099	0.112538264	0.908241355	0.980196489
PEX3	308.5602693	-0.084536286	0.101667158	0.206530578	0.658145341
GABARAPL2	1051.456782	0.108399246	0.078473629	0.085336548	0.492417374
SH3YL1	221.6838904	0.097570146	0.113236584	0.134198499	0.580102936
FAM136A	1437.588159	0.004489657	0.091769182	0.945804245	0.988208364
VCL	9571.745743	-0.004251395	0.097564356	0.948800407	0.989563256
DEPDC1B	146.5051729	-0.048307065	0.132308228	0.30155814	0.735188668
DAPK2	16.95640176	0.069202075	0.154178179	0.071521963	0.460629822
NSMAF	1102.361376	0.062045991	0.088635176	0.345946274	0.766311222
ADSS2	1830.009816	-0.129779627	0.085706933	0.048018575	0.384709563
STAP1	0.40944943	-0.012468762	0.244477403	0.01664576	NA
TIMP2	6587.753996	0.156261914	0.105945307	0.023891856	0.28274434
RFC1	1157.045959	-0.219274833	0.100715333	0.001902036	0.077618958
TBC1D23	667.5045909	-0.1821457	0.103596291	0.00926295	0.176214456
CUL3	2112.582254	-0.007859339	0.09156723	0.905253595	0.980150496
MYOM2	17.81109403	0.005365695	0.135779336	0.879942504	0.975059896
OTC	0.187809749	-0.000751191	0.161255807	0.855743798	NA
CYP46A1	9.949806066	0.009806172	0.139184343	0.744065569	NA
ZZZ3	788.5234837	-0.027056068	0.101758344	0.681335563	0.919972709
USP2	9.389786024	0.001053628	0.143144322	0.962906846	NA
TUBG2	119.7322231	0.177136743	0.133250564	0.009409223	0.177397475
RPL26L1	786.7343641	-0.001651413	0.095070671	0.980110593	0.998328362
FLT4	125.9263149	0.042653516	0.138321481	0.275398267	0.716943306
NSUN2	2092.168205	-0.089451913	0.088954263	0.176034778	0.626490145
FBXO42	400.7331018	-0.07128555	0.110580049	0.270296921	0.714575386
MFAP3	558.0146243	-0.173834394	0.105859538	0.01284754	0.209715381
MRI1	355.9813162	0.021636086	0.101285762	0.742724996	0.938099456
METTL1	257.4047261	-0.030801582	0.111265973	0.625077189	0.897123667
HOXC8	0.145363392	0.000140975	0.161110344	0.972762883	NA
AGA	252.5192353	0.025879689	0.099264562	0.695763594	0.924932722
PI4K2B	984.7336184	-0.048253658	0.120739762	0.404006511	0.7997553
BOD1L1	720.4299134	-0.082230108	0.103621579	0.217392767	0.666169358
MAT2B	1428.471551	-0.043571426	0.10305569	0.508367767	0.844263505
TLL1	76.60907461	-0.004174974	0.134347147	0.912425071	0.981333523
EDC4	689.7897434	-0.061212484	0.095395898	0.358210365	0.774631671
TRIO	1984.037213	-0.056034809	0.103579981	0.396011242	0.796129587
VCAN	1002.90603	0.03190997	0.137803041	0.386362422	0.791076848
CLEC16A	590.9178465	0.013690738	0.102906078	0.834641012	0.964323786
MSR1	6.543625421	-0.021196768	0.158045813	0.196757161	NA
CDH1	0.658149738	0.000157357	0.161113993	0.969592673	NA
MTREX	1632.469886	-0.089095596	0.083991922	0.169526027	0.619067886
DNAH5	28.6122213	-0.014967381	0.133920905	0.704166194	0.927475365
ZFYVE16	680.6141459	-0.202225098	0.08479225	0.002143639	0.08259031
RIPOR1	3006.756764	-0.061866308	0.10054125	0.352401891	0.771023183
C6	0.084652311	0	0.16110733	1	NA
RAI14	2585.17821	0.09656326	0.088165125	0.143466188	0.587944788
SOX30	2.494473127	0.006885324	0.148247354	0.679736631	NA
PNKP	569.5330869	0.039364781	0.095096798	0.553271101	0.866241448
BEST2	14.76041089	0.014035283	0.148958974	0.450592391	NA
PHLPP2	267.4437924	-0.048194119	0.115377961	0.432869987	0.810766728
SPDL1	393.3399248	-0.10509058	0.120709776	0.094938984	0.512794982
STAU2	806.5697974	0.013762767	0.083252206	0.830765878	0.963459755
SLC66A1	399.5375574	-0.013287754	0.115081497	0.826409378	0.96294437
CTNS	434.3390762	0.030386701	0.10351028	0.643235007	0.905196684
RTN4R	115.55002	-0.014439245	0.131809902	0.735095245	0.936630554
PHF23	1032.079077	-0.073834867	0.106082716	0.263256147	0.707029997
CDH10	2.323299127	0.003741247	0.153780421	0.709622126	NA
INPP4A	412.2302943	-0.025657501	0.100095453	0.697884495	0.925667266
RAB27B	14.75847933	0.028568489	0.138953552	0.40803885	NA
PSMA4	5698.474866	-0.019907067	0.083523636	0.757524754	0.940971702
MYO16	0.066245923	-0.000311186	0.161132713	0.939918113	NA
LSG1	1177.788929	-0.246367033	0.074037951	5.69E-05	0.007286759
PARP3	318.6059789	0.055143521	0.111747188	0.385604357	0.790500179
TNC	1.603561359	0.013975911	0.156957284	0.276112603	NA
THAP3	202.5652209	0.024668677	0.112539994	0.691990089	0.924403102
RIPOR3	6.426125334	0	0.15137478	1	NA
TDP1	413.5838642	-0.121803484	0.100975412	0.073058311	0.465212529
AIFM2	475.0789159	-0.100566994	0.119840026	0.109666169	0.54311424
SPATA7	167.7323995	0.017630043	0.112684136	0.776391463	0.947296505
MED17	56.78580969	0.05010474	0.12885146	0.322485309	0.749409673
RETSAT	1118.091507	0.046505476	0.082309571	0.468667833	0.826473659
CAPG	1155.552967	0.04215515	0.09380675	0.525251637	0.854507348
AP2S1	3747.8013	0.041032551	0.091347633	0.534899378	0.858939559
ZPBP	0.05867453	-0.000687017	0.161229901	0.867946098	NA
TG	4.924789672	0.013867123	0.154201374	0.338055788	NA
ADAM28	1.56598321	0.00443366	0.154598475	0.641303963	NA
BARX2	0.698447052	0	0.16110733	1	NA
DCUN1D1	460.8979899	-0.202048966	0.100555851	0.003978896	0.114652384
JADE2	1081.245545	0.016986537	0.12526207	0.742077658	0.938099456
ZIC2	6.121098299	0.018108038	0.160906058	0.176137362	NA
LCP2	4.990367742	0.011837096	0.149441351	0.492330671	NA
TRIT1	342.9398768	0.056517611	0.106342668	0.387753753	0.791904479
ADRB1	12.7404007	0.014839515	0.142298696	0.572898245	NA
GUCA2B	0.440124697	0	0.16110733	1	NA
CUL7	516.2457532	0.077978575	0.113898581	0.221176873	0.667753422
CTNNA1	10350.77356	0.109246528	0.078486764	0.082960415	0.484618848
PHKA2	294.0278184	0.02219516	0.110764641	0.72503818	0.934470629
CNTLN	267.0216279	-0.018244638	0.094069693	0.782988242	0.949837662
HSPA5	41224.17515	0.044865473	0.109783054	0.483427286	0.832651152
DSG2	7.418718795	0.016246843	0.14406064	0.507212807	NA
GEMIN8	259.2055142	0.082090741	0.102428684	0.219079684	0.667595699
OFD1	231.6785422	-0.12258445	0.10402988	0.071146515	0.460629822
GPM6B	7.654782964	-0.00511447	0.14385341	0.815644607	NA
MAGEC2	0.052102926	0	0.16110733	1	NA
PREX2	490.9124426	-0.065808013	0.102862184	0.321257443	0.748612671
WDR37	860.7496664	-0.188084721	0.132785378	0.00685833	0.150751369
YTHDC2	686.4354016	-0.192175447	0.096903448	0.005515497	0.134609543
CTPS2	393.6601005	-0.016196556	0.103503682	0.804618335	0.956477627
ATP6V1H	1001.3332	-0.067806548	0.103788145	0.30611329	0.739198924
POLR2B	3530.398497	-0.39159918	0.105222958	1.64E-07	6.11E-05
ATOSA	434.113107	-0.075272231	0.123778612	0.194926754	0.64768571
ARAP2	4.111218658	-0.008817286	0.147643008	0.623030059	NA
TPR	2553.182117	-0.072753557	0.079364687	0.24999906	0.696087631
CP	1.137731469	0.001332601	0.161525439	0.748712386	NA
KATNIP	242.9346055	-0.065672699	0.110963441	0.307029638	0.740108703
DTNBP1	419.3617524	-0.056335151	0.097181996	0.39758873	0.796454946
XK	4.520295513	-0.01562089	0.148023657	0.437444329	NA
ANO2	28.94150077	0.014233447	0.134079324	0.71576917	0.931362293
C12orf4	515.2224155	-0.219113502	0.107349346	0.002243451	0.0845362
SCML1	566.3147753	0.214537025	0.115867718	0.002984118	0.096447515
WWC3	878.1778098	0.007378733	0.10955208	0.907482943	0.980150496
ARHGAP6	36.16300484	-0.034664497	0.133157546	0.423694652	0.80737712
FAM184B	1.818841559	0.007072121	0.151909586	0.586634041	NA
MAP4	7031.54733	0.094875088	0.092680342	0.155576389	0.602803878
GOPC	496.7511829	-0.07967446	0.096532181	0.233847017	0.681111748
ROS1	0.134071856	0.000955583	0.161347507	0.817237602	NA
USP28	376.4530531	0.022843412	0.117572643	0.698860991	0.926152143
HDAC9	75.01195347	-0.04188395	0.128748915	0.398938588	0.797082272
TSPAN17	1677.599627	-0.00885771	0.075847746	0.885981889	0.975996112
NOP16	750.2110119	-0.172405736	0.109850939	0.013649281	0.216181919
CC2D2A	193.6453592	-0.073687179	0.110687238	0.254982615	0.698755564
RRM2B	1462.437621	-0.028036348	0.119032338	0.629378922	0.898964662
ZNF800	412.0044855	-0.120027187	0.120131654	0.06321702	0.436688433
TNFRSF17	0.08240705	0	0.16110733	1	NA
SNX29	366.7906341	-0.02928202	0.111026982	0.642659686	0.905196684
LMO3	0.223519107	0.000157382	0.161113995	0.969587766	NA
MRPS10	1093.274716	0.069143948	0.086238742	0.290059771	0.727960823
GUCA1A	0.964711415	9.17E-05	0.158157286	0.98700071	NA
RSF1	1108.504693	-0.115790584	0.108120332	0.085229409	0.492013325
VPS13D	611.0400439	-0.085791132	0.120125836	0.161982664	0.611603226
CELF2	639.4133707	0.052883607	0.102386259	0.424028122	0.80737712
FAM120A	4762.341026	0.081815769	0.082213825	0.203003885	0.655908991
R3HDM1	818.7246997	0.066201026	0.102909581	0.318393048	0.747275676
COL9A2	12.19532688	0.013395216	0.141091467	0.628433062	NA
KITLG	598.1338587	-0.155960153	0.137839644	0.01559701	0.231274145
ERCC8	215.3435426	-0.012779977	0.10736429	0.84262144	0.966886174
ADAMTS6	369.7486667	-0.035832753	0.130569778	0.443349218	0.815904221
H6PD	1374.778153	-0.004886676	0.115318063	0.935471377	0.986295333
VAMP3	3519.244562	0.01639379	0.064988965	0.77081825	0.945658358
PER3	178.2841564	-0.021532654	0.135867402	0.563496088	0.869880394
UTS2	0.08141715	0.000963472	0.161352061	0.815752054	NA
TNFRSF9	297.2270421	-0.009126382	0.146990687	0.626745148	0.897893926
EPN3	104.2393611	0.003974564	0.145397153	0.839256355	0.966275511
LTBP1	2368.216934	0.027057191	0.108700377	0.672688265	0.916902817
RCN1	5580.221849	0.11379187	0.098977665	0.092766283	0.508868461
ELN	105.1824234	0.030088835	0.137700188	0.409913487	0.802753216
RFC2	1308.324803	0.062273287	0.098645089	0.350120021	0.768974574
ARID1B	841.5636061	-0.005344316	0.092502481	0.935573571	0.986295333
CLPTM1L	4142.878363	0.144930042	0.097849888	0.033969454	0.333041479
NEDD4L	691.9110759	-0.00554662	0.103608375	0.932415778	0.985902958
FOXP3	1.706298025	-0.009954282	0.151097742	0.50537136	NA
PPP1R3F	62.60214017	0.080227947	0.119720273	0.188927334	0.639222118
HEXB	4014.802595	0.168660747	0.070664299	0.004532386	0.122768699
PTCD2	176.1658022	0.017443744	0.104838523	0.788943372	0.9525077
NEXMIF	2.588934992	0.002972031	0.151611552	0.805263429	NA
JKAMP	875.4207909	-0.083378582	0.101629043	0.212638131	0.6625135
DKK3	8927.861534	0.185587443	0.105512739	0.008283005	0.166096039
ARHGEF5	30.03792477	-0.024659014	0.133053225	0.556308418	0.867691468
NFE2L3	3231.674272	0.129876228	0.107364342	0.056139976	0.412822578
MCUR1	577.2956729	0.030712819	0.094706448	0.6433183	0.905196684
LIMA1	4248.62024	-0.094474541	0.092516864	0.157156037	0.605155085
LETMD1	407.8889681	0.042974601	0.108257693	0.505411181	0.843746318
SLC4A8	230.3124394	0.007608674	0.118215985	0.896096426	0.978285955
LAMC3	82.19455809	0.04055634	0.134757226	0.340043482	0.762221996
PTGER3	3.934684157	-0.003106979	0.149509882	0.828900703	NA
TNIP3	74.13611336	-0.020249343	0.15536079	0.239744842	0.687362093
MAPK9	782.8050343	0.106354563	0.100085499	0.115287528	0.549890195
COL23A1	7.159917894	0	0.151208268	1	NA
BCAR1	4599.866743	0.05737932	0.115339368	0.354085028	0.771875189
FHIP1B	263.6924439	-0.137661259	0.114208122	0.041476207	0.35937312
HERPUD1	1378.189603	-0.025781652	0.122752634	0.637376432	0.902875634
HOMER3	599.7903996	-0.028141945	0.10486517	0.66633715	0.914355982
RAD51	457.1802491	0.080772242	0.122518077	0.174528616	0.623995338
POLQ	145.5653703	-0.061430584	0.123198602	0.281306688	0.721088694
PIK3CB	424.9751385	-0.157526263	0.110303522	0.022699501	0.277373112
CYBA	373.4877911	0.176894459	0.117841111	0.011336851	0.19534704
THOC3	363.5138791	0.042133696	0.110314732	0.508545809	0.844354717
HEBP2	1324.260429	0.037308599	0.090001153	0.571431264	0.873672172
MPHOSPH9	376.6776761	-0.245500359	0.09264647	0.000372552	0.027472691
PLEKHA5	181.4750022	0.055450524	0.120721118	0.342075981	0.763262004
PRSS8	1.074269891	0.00255092	0.156660446	0.72066851	NA
SIKE1	429.1998846	-0.051553766	0.095524079	0.438338238	0.814336621
RRP12	1563.583257	-0.033176996	0.112703586	0.594841284	0.883653151
FNIP2	197.5151598	0.007354294	0.121495952	0.894331921	0.977809829
MSMO1	3061.389627	-0.073139162	0.112499493	0.253452316	0.698390025
TTC17	1138.626488	0.170210554	0.095027983	0.012879987	0.209715381
ALX4	0.272833707	0	0.16110733	1	NA
FSTL4	0.539428639	-0.003399935	0.155979909	0.669009487	NA
FOXN3	669.3832981	-0.079023609	0.109510726	0.226444285	0.6710672
AKR7A2	805.1625878	0.118378749	0.10142173	0.081067374	0.480056183
MRTO4	3115.469041	0.063140848	0.106457891	0.335720314	0.758473986
NNAT	1.442859097	0.015163116	0.16234455	0.169886543	NA
USE1	257.0487109	0.093123291	0.094936604	0.164800112	0.613986324
MCF2L2	19.33051334	-0.011329313	0.133553657	0.775286968	0.947205297
NRIP2	0.171607272	-0.000918459	0.16131157	0.824470267	NA
LAMA3	529.8811105	0.088865567	0.114509125	0.166005573	0.61555351
AP5M1	826.547757	-0.12538839	0.094371694	0.063261878	0.436688433
ANAPC4	405.166318	-0.239976225	0.094984802	0.000566621	0.036803786
KCNQ1	3.299947815	-0.014431457	0.148258604	0.457132414	NA
TRAPPC3	2029.437977	-0.056224904	0.074272119	0.357613258	0.774029265
THRAP3	3380.105569	-0.036878219	0.076544064	0.55247933	0.865743873
PHPT1	1432.629686	0.207975122	0.072941223	0.000601209	0.037826499
ENTPD2	35.60647555	-0.036196373	0.175588004	0.061172914	0.429400045
LY75	172.199292	0.032636747	0.125264455	0.534479467	0.858939559
ARID4B	817.1089837	-0.064189422	0.104739826	0.330732409	0.756285488
OPN3	512.122148	0.124737468	0.112775775	0.062442236	0.434309183
SDCCAG8	540.0147411	-0.02148089	0.099801644	0.74519612	0.938558683
PTPRN	1.880246555	-0.000924559	0.161310627	0.823388439	NA
HHAT	62.53180773	0.100437388	0.146713235	0.046835096	0.380334619
KIF1B	1039.135349	-0.03961135	0.099037393	0.550348403	0.864869237
FOXC1	507.8379575	-0.04887265	0.110237275	0.444805965	0.816946789
TBC1D22A	823.6606204	0.108613106	0.089705478	0.102185929	0.529315663
SYNE2	517.7045543	0.010862063	0.118125469	0.852381388	0.969860039
PLEKHH1	14.76796631	0.001405725	0.138371573	0.963551941	NA
ATP9A	332.7833472	-0.029103323	0.115831705	0.630160923	0.899580321
CHRDL2	2.373967571	0.003431495	0.149374408	0.81401211	NA
FAM168A	606.0912347	0.059457	0.092729162	0.370655422	0.78085549
RELT	466.5029675	-0.073910099	0.123504103	0.203391885	0.655908991
GALC	452.7226016	0.13008583	0.087105105	0.048864221	0.389890435
NOP58	2553.001972	-0.024102596	0.107846692	0.707844338	0.928035691
SZRD1	4760.826187	0.078822705	0.066813646	0.169121125	0.61843436
KCNH2	71.00345143	-0.003805465	0.135763319	0.914596022	0.982272261
CUL1	1683.044459	-0.053767243	0.092820982	0.417893331	0.804919156
FAM114A2	357.4770355	-0.006919407	0.116193393	0.90784005	0.98017808
CYFIP2	745.3505169	0.067303703	0.112398515	0.291485568	0.728767052
TAB2	1463.935877	0.006476427	0.094508543	0.922102577	0.983268753
GINM1	1913.151367	0.13464989	0.084934766	0.039623903	0.350800296
EIF2AK2	2463.016726	0.004033519	0.113517743	0.947688161	0.989080111
USP36	786.0977624	-0.050983433	0.11439833	0.411777506	0.80294298
KMT2C	497.8209332	-0.03969253	0.120496141	0.489784901	0.83621943
MCOLN3	3.105213836	-0.011630031	0.149084386	0.506031352	NA
CCDC85A	146.4793168	-0.093732844	0.13406088	0.085476267	0.492601882
PUM2	1045.093322	-0.070142269	0.102035	0.29188082	0.728970914
MRPL43	926.4667971	-0.017037699	0.085169852	0.792947885	0.953969621
ITIH4	0.689474482	-0.000337979	0.15616267	0.962343223	NA
ITIH1	0.137698751	0.001244466	0.161506853	0.763907926	NA
HPF1	514.2147969	-0.039320602	0.08930876	0.550264429	0.864836359
ZFR	1968.213045	0.032438932	0.077603642	0.60374545	0.888329872
ZNF280C	44.9495814	-0.026837505	0.130977234	0.551648511	0.865140906
NPFFR2	3.398546645	0.019800027	0.166266528	0.114196241	NA
PHF21B	0.854657197	-0.000301142	0.157517296	0.960449586	NA
TRAF1	862.4904623	-0.004932599	0.142791975	0.833804529	0.963977114
RC3H2	933.6990415	-0.085404302	0.096819048	0.202625342	0.655608451
IL17RB	131.4651546	0.015299998	0.129135808	0.742779458	0.938099456
TRAF3IP2	292.684903	-0.134041136	0.136847718	0.028142423	0.30446214
GYG2	3.075254411	0.003784395	0.154062915	0.699104042	NA
DCBLD2	3751.811165	-0.072339129	0.131004666	0.167091116	0.616189813
SOAT1	1349.833588	-0.002471676	0.095991248	0.970238029	0.995197787
PKP2	700.2509206	0.008600684	0.114423844	0.887794391	0.976580951
MSH4	4.139838178	-0.005948502	0.149996741	0.681947948	NA
F7	0.373689907	0	0.16110733	1	NA
GDI2	9529.770427	-0.006183592	0.072627242	0.918368229	0.983077248
PRDM1	20.60538011	0.026564666	0.146936114	0.299574816	0.733795236
ATG5	777.551796	0.02106779	0.081496224	0.741524071	0.938099456
TMCC3	499.6069853	-0.151229776	0.132279411	0.019882351	0.258980361
PITHD1	882.3481368	0.068260591	0.091341558	0.303417896	0.73697182
MTA3	687.7158175	0.031742582	0.085447442	0.625338038	0.897123667
USP13	166.6034087	-0.076371673	0.111577514	0.236733277	0.683154559
ATP11B	917.5533632	-0.041156304	0.083223077	0.523011698	0.853696263
LAMC2	1352.597015	0.007993076	0.13389715	0.837184818	0.964781294
CDK14	331.8071935	-0.154638653	0.112485096	0.024646942	0.287708472
SEC61A1	13663.34044	0.025404531	0.082560192	0.692358783	0.924403102
PPP1R12A	876.5212998	-0.020987611	0.092078671	0.750889385	0.939288753
RASGRF1	6.053043604	0.007921938	0.151495145	0.563984793	NA
CAMK2B	117.3014799	0.007460633	0.127070096	0.879191536	0.975026147
CROCC	333.5181136	0.085899957	0.113794175	0.181198866	0.633687826
POLR3E	872.2360237	-0.117874501	0.090879729	0.077647559	0.474783879
ATP2B4	2848.382548	-0.030710039	0.122982915	0.574737419	0.874890339
ZC3H11A	8.587697819	0.018930642	0.143262224	0.4721837	NA
RIOK2	620.8874291	-0.28499368	0.149762443	0.000320522	0.025569358
YIPF1	417.5398796	-0.029393155	0.092404797	0.656908629	0.909015209
NDC1	718.4201025	-0.130626215	0.100834925	0.055452603	0.41127173
DGKG	9.460703061	-0.010822591	0.152715563	0.439034195	NA
FLYWCH1	912.2546126	-0.04694163	0.112079854	0.456994231	0.822697581
UNKL	261.4083141	0.069763126	0.115295879	0.265327405	0.709159393
TBXAS1	78.60849673	-0.039462042	0.124582798	0.463080105	0.824180207
PARP12	1399.545858	-0.016144477	0.115391426	0.789344812	0.952542847
ALDH18A1	2726.03435	0.124966538	0.101504865	0.06630335	0.446011157
TARBP1	353.8850716	0.059805272	0.096926018	0.369489681	0.780286205
GATB	478.3679863	-0.003431569	0.099483099	0.958574686	0.992136005
MXD1	276.4530076	-0.032164314	0.120629403	0.572258468	0.873984933
CDK17	1756.422256	-0.037890048	0.106524845	0.559743896	0.868560214
DNAJC25	189.216486	-0.040991267	0.110433109	0.519582744	0.852000719
SLC2A3	752.9947683	0.125910213	0.155592138	0.021366983	0.266912142
PSD	44.11224324	-0.00318587	0.141568073	0.899782345	0.97906817
CTDP1	733.7436194	-0.180390786	0.099148962	0.0093244	0.176892761
YBX3	12770.8493	0.173755153	0.099287555	0.012088318	0.201952941
STYK1	334.9401886	-0.038424564	0.12960128	0.425774712	0.80737712
WNK1	2174.402439	-0.065860155	0.106036526	0.316633147	0.746942779
RPS17P5	1.289146294	0.008050087	0.15310323	0.514533843	NA
CCAR1	1564.606563	-0.141591986	0.084450324	0.030217233	0.31493888
OGFR	1666.248092	-0.015974528	0.114755877	0.792870726	0.953969621
GNA15	4.347071606	-0.035368064	0.164014558	0.102413773	NA
CREB3L3	0.068881205	0	0.16110733	1	NA
PIGV	148.7517102	0.207607654	0.173609247	0.002889825	0.094824983
PTPRU	408.1534833	0.06148196	0.127395931	0.251201963	0.696797812
SNRNP40	1201.976193	0.036472176	0.082704933	0.570401194	0.872977324
RIMBP2	0.678339183	0.001936593	0.159568088	0.706347622	NA
COL11A1	2.149874753	-0.002540594	0.152359763	0.820315543	NA
QSER1	433.6736933	-0.034242755	0.111142795	0.587759722	0.880195693
MPC1	283.6813187	-0.050292003	0.103330552	0.445704693	0.817022074
ACAA1	1207.807571	0.007767891	0.083277162	0.903991398	0.980150496
BCAT1	3645.697328	0.081963434	0.094970589	0.220328544	0.667595699
HDAC7	2426.538596	-0.03198393	0.109620697	0.61600717	0.893334145
LZTS1	0.409376495	-0.000348734	0.161070115	0.933126567	NA
PRDM6	20.7040932	-0.00123781	0.139046699	0.966593853	0.993858945
WNT8A	0.113023277	0	0.16110733	1	NA
SPAG4	91.39605189	0.590068607	0.409799421	3.16E-05	0.00504749
NCKAP1	4236.433234	0.076379544	0.076605094	0.219177688	0.667595699
MRPS35	994.2356652	0.020490131	0.089677199	0.755543317	0.940189035
GUCY1B1	3.973514235	0.010300738	0.148590051	0.555054627	NA
SFSWAP	701.1605407	-0.155424478	0.11132554	0.024209567	0.284540208
TNK2	877.9341369	-0.014934522	0.101709859	0.820465467	0.961339851
MON2	517.3077324	-0.175812171	0.116470542	0.0118651	0.200174313
CDH3	1.343187331	0.000631074	0.161214869	0.87854668	NA
GPBP1	1616.415787	-0.013061161	0.099966938	0.843213565	0.966935645
DGAT2	95.93328707	0.006273077	0.131142051	0.88472496	0.975708575
ZNF112	82.79583586	-0.073094632	0.130480297	0.166978978	0.616189813
CS	4250.269531	0.04019642	0.099475694	0.5443123	0.862879689
LTK	9.38468641	-0.003021464	0.142332106	0.899993005	NA
MRPS24	3.944752867	0.009062227	0.146136354	0.646303141	NA
ELMO2	552.0125646	0.017564582	0.111681935	0.779007409	0.948236117
WAPL	1176.595179	-0.136462713	0.110491246	0.044762056	0.371754663
VMP1	2420.485426	0.018411101	0.084404394	0.776036375	0.947296505
APPBP2	783.8200902	-0.095945719	0.10348113	0.152660429	0.59945332
POLD1	993.2995685	0.050991882	0.107273267	0.433021262	0.810939328
SEZ6	0.548833465	0	0.16110733	1	NA
EIF4B	5800.265101	0.04968147	0.082481973	0.439291084	0.814942626
SLC6A16	7.334072913	0.007887525	0.142208995	0.750978729	NA
BICRA	188.2087927	-0.051067656	0.124679652	0.350967128	0.769602739
SPHK2	230.5695677	-0.069066466	0.093697188	0.299752243	0.733795236
RPL18	12930.14193	0.114373553	0.094264121	0.089271914	0.500185285
CA11	42.55932626	0.014079461	0.13467986	0.711731457	0.929370589
ISOC2	1274.560787	0.071794651	0.090866999	0.278803177	0.718674003
U2AF2	5430.838791	-0.035462175	0.094109464	0.592896247	0.882875358
EPN1	2959.336811	0.10145439	0.086388563	0.122016133	0.561225113
MED29	852.8082536	0.010705579	0.079956793	0.865808687	0.972167632
AHRR	4.023375549	-0.008173113	0.146255213	0.67282355	NA
GSC2	3.706448851	-0.009367357	0.156846297	0.359485776	NA
ZNF275	146.4596314	0.023067705	0.11974715	0.687416531	0.922520955
MTMR1	485.4835961	-0.005205873	0.081080461	0.934894595	0.986295333
GPC1	3620.030195	0.260918524	0.097978737	0.000228134	0.019679776
ADCK1	109.9363906	0.054181779	0.115299591	0.380463795	0.786256045
HAGH	697.7937619	0.09701699	0.101238936	0.149238893	0.594873773
RNF4	1203.162453	-0.094894176	0.112304186	0.146031351	0.590671193
CASP8	316.8828287	-0.095494892	0.120619743	0.123643782	0.563791934
LIMCH1	521.7328652	0.15842421	0.124468993	0.018780494	0.252308637
INTS13	1144.223813	0.058152613	0.091139982	0.379811603	0.786256045
TM7SF3	1570.09916	0.110350145	0.085395752	0.091545968	0.506512502
DLX3	166.148294	0.034180132	0.173359874	0.068473368	0.452610738
SPA17	170.3938195	-0.141965429	0.13298139	0.025182955	0.291730926
TSPAN32	7.977437964	0.008107796	0.147984104	0.640026241	NA
CCN5	1.150163002	0	0.156415405	1	NA
DMRT3	0.195199757	0	0.16110733	1	NA
ST3GAL6	199.2755514	-0.031859104	0.11882237	0.585459369	0.878764747
ATP2C2	1.104379633	0.004593406	0.159670223	0.457758673	NA
NGFR	1808.852388	0.01301434	0.141861925	0.622836456	0.896250746
CDON	37.29039294	0.010361574	0.132638489	0.800950511	0.955788864
TAF2	870.3186238	-0.143879867	0.096390544	0.034737115	0.336517978
HIPK2	614.2900225	-0.193323052	0.151039269	0.004867232	0.128878298
TNPO3	1240.964453	-0.021295385	0.087526667	0.744865926	0.938526748
RFXANK	1103.553619	0.060891155	0.089961023	0.356652634	0.773292369
TMEM161A	601.2440235	0.154661916	0.097232977	0.023941888	0.282848346
LPAR2	18.51142522	0.008843442	0.136720239	0.795573821	0.954605067
CTSA	4063.106895	0.169945287	0.08649541	0.010275751	0.185255779
SUGP2	691.2939091	0.120275384	0.091202328	0.072190444	0.462693519
SLC12A2	1474.522212	-0.032464302	0.118225445	0.581443727	0.876564476
SNX24	168.5098537	0.001534239	0.104998755	0.981184753	0.998328362
EYA2	0.353099411	-0.001255446	0.161455039	0.76307463	NA
CNN2	3023.361854	0.079218257	0.093412185	0.234940523	0.681566036
ABCA7	168.9809348	0.070975686	0.124730453	0.212325606	0.661876821
SNCAIP	10.89897929	0.065628368	0.169947904	0.047211389	NA
DDX20	587.5363862	-0.257480063	0.099721562	0.000299043	0.024414713
BTBD1	2078.17295	0.013013892	0.08285837	0.83956547	0.966388049
FAR2	831.5803831	-0.039682174	0.094525882	0.54996129	0.864800635
CHI3L2	2.11462734	-0.012730973	0.157950212	0.270050856	NA
SBNO2	1166.230966	-0.054872973	0.111097844	0.389882661	0.793770309
PMS1	333.139685	0.030829983	0.095508052	0.642158059	0.905162445
HMG20B	1740.060318	0.067024321	0.09532801	0.314905173	0.74587274
CALCRL	4276.990271	0.016462631	0.132449331	0.694164196	0.924476586
TAF11	966.1672055	-0.040698112	0.085953187	0.532209335	0.858939559
ANKS1A	597.3301643	-0.187157948	0.135285486	0.006851608	0.150751369
AP3D1	3987.814418	0.107123257	0.094771223	0.111173276	0.545369335
ZNF76	304.4384684	-0.137996757	0.107514131	0.043496389	0.367788966
SLC9A3R2	4980.020217	0.035522952	0.10829941	0.580915746	0.876564476
NTHL1	371.7589452	0.0291143	0.119459875	0.614423361	0.892738234
BLTP3A	490.8974008	-0.135319192	0.126036138	0.035722658	0.340283385
GNAI3	2944.523482	-0.184846105	0.067500088	0.001345297	0.062762205
IPO5	7834.956303	0.058376607	0.110489647	0.36308401	0.776799294
OAT	2416.334966	-0.032798183	0.105510879	0.614742171	0.892816333
WDR3	1078.901399	-0.14272771	0.105363785	0.037587622	0.343997279
PKN2	749.1569505	-0.156610074	0.107409584	0.023601145	0.281296397
WDR18	1145.604441	0.096009994	0.088457421	0.146142755	0.590844917
TRAM2	3943.451885	0.007070363	0.121395453	0.898559233	0.979006151
NTN1	67.88374058	0.000625201	0.130152829	0.988836193	1
GLP2R	0.075348852	0	0.16110733	1	NA
MCM10	512.8950787	-0.026657234	0.123787235	0.619599939	0.895052205
DGKA	1146.015905	0.000263739	0.115404837	0.996509483	1
ERBB3	76.99794611	-0.043111546	0.149025979	0.163434602	0.61197625
ANKRD44	64.17248856	-0.113244283	0.142692193	0.039642786	0.350800296
KARS1	4416.663985	0.016276887	0.086053939	0.802618255	0.956074087
ADAT1	463.7630759	-0.181088702	0.106681817	0.009890947	0.1823186
PDIA5	1203.603235	0.122262164	0.105251722	0.071555777	0.460629822
TBC1D22B	291.6260779	-0.018414387	0.112679629	0.766776828	0.944484002
NDUFB4	2148.579571	0.152710355	0.081515819	0.01765829	0.246458357
SPEN	1154.241822	-0.082120972	0.119335027	0.18136155	0.633933491
MYLK	340.6537616	-0.064496595	0.127250109	0.233355935	0.680493282
ZC3H15	2616.078344	0.04124553	0.089007826	0.53065606	0.858213127
MAP2K4	383.1603211	-0.145430936	0.092499107	0.031227438	0.320116244
PACC1	399.357431	0.087350556	0.098406384	0.192989973	0.644992806
SNAP91	1.297253435	-0.003097891	0.157058842	0.658757246	NA
SLK	2333.315905	-0.162100041	0.10830503	0.019546969	0.256560988
CYB5R4	259.0520641	-0.112052426	0.115085323	0.087308472	0.495571062
COL17A1	306.1893792	-0.034117378	0.128138206	0.49028951	0.836472812
GSTO2	17.12624922	-0.0278467	0.137390077	0.444059297	0.816559501
SEC61A2	116.2636871	0.001899349	0.114864025	0.97501444	0.996758126
PRKCQ	15.84890825	0.006550984	0.134814708	0.860439372	0.970916423
TLE2	619.2445891	0.191073696	0.125024303	0.006727113	0.14906153
ASB1	386.4791876	-0.136704907	0.104985299	0.045702838	0.37550667
FAM107B	2476.563634	-0.005265275	0.104275259	0.935682308	0.986306374
ME1	940.9908923	0.043903411	0.088864195	0.504431719	0.842921372
TBC1D1	1807.903199	-0.064560256	0.097984134	0.333093338	0.757160793
CDK13	940.0503136	-0.131462094	0.091011654	0.049766563	0.392986931
MTHFD2	2197.878213	0.083069091	0.111969712	0.199482758	0.651412803
SLC9A7	331.2112725	-0.000895968	0.112316969	0.988496773	1
FOXJ2	256.3620695	-0.039317648	0.114843509	0.521916656	0.853332799
YBX1	28932.54176	0.066870958	0.093238045	0.314894602	0.74587274
PDE4A	180.0478558	-0.010028464	0.106763237	0.876546362	0.974232588
PPP2R5A	563.7503538	-0.078634872	0.103480541	0.237601833	0.684652677
CTNNA2	0.469407742	0	0.16110733	1	NA
ELAVL1	2085.797016	0.075832373	0.084733464	0.243342675	0.690157837
TIE1	11297.04267	0.107458219	0.087249835	0.102857485	0.530972249
DIP2B	1098.097878	-0.146001871	0.093531469	0.031091014	0.319673429
SMARCD1	1497.558282	0.015065749	0.080235508	0.812316186	0.95924225
KDM4A	587.2828234	-0.043163598	0.115889698	0.4786342	0.830424991
NFYC	487.9112333	-0.0676625	0.090474375	0.306699496	0.739811695
ZMYND12	5.611064144	0.008434361	0.142523838	0.730407994	NA
SLC9A3	239.3146442	-0.029239207	0.150511169	0.228574152	0.673489832
NGEF	706.3187704	0.011815415	0.123065809	0.826381519	0.96294437
ASPM	346.7313689	-0.208960587	0.216361941	0.002281866	0.085255634
CD84	1.640921624	-0.00965673	0.157811654	0.32485422	NA
ELOVL1	3630.01885	0.000743787	0.110125843	0.99061353	1
SPI1	16.21179408	0.044958548	0.152491148	0.133376061	0.578744876
POLR1H	262.0277031	0.00309807	0.101438137	0.962454299	0.993181881
MPPED2	0.183129876	0	0.16110733	1	NA
ZBTB11	612.6160365	-0.018275443	0.103074604	0.780488162	0.948872153
ATXN3	215.4641939	0.057590375	0.10462065	0.381857567	0.787208272
GOLGA5	899.1097859	-0.177278028	0.086964549	0.00762056	0.160176051
FGFR2	16.56416765	0.009578209	0.141295192	0.718535196	0.932344988
LRRC40	466.3476075	-0.057611851	0.108539567	0.374247286	0.783690957
ISOC1	406.5181563	-0.112185112	0.109143429	0.093772674	0.510999602
EML1	844.2113694	-0.018529635	0.113093444	0.76453108	0.94373006
TRMT11	151.7723743	-0.064849243	0.119678322	0.278276392	0.718204398
THUMPD1	663.2127038	-0.10873613	0.083616145	0.093606627	0.510703458
MSANTD3	818.4583678	0.035631337	0.11305427	0.567168824	0.871561401
KIF26A	264.4403794	-0.049397798	0.122727626	0.380257804	0.786256045
ATG2B	433.423614	-0.193213163	0.113284435	0.006503589	0.147200046
ARFGEF1	928.321603	-0.121499199	0.108796536	0.071650008	0.46073676
ACSM2B	0.105245015	0	0.16110733	1	NA
ZFAT	238.8932853	0.045354596	0.102508532	0.49196967	0.83728697
MTFR1	538.2481656	-0.109825092	0.086759699	0.094962034	0.512794982
STAG3	7.99826414	0.021969624	0.145729651	0.375839951	NA
FECH	586.4921877	-0.084554397	0.085834569	0.195677439	0.648893546
MYO9A	291.7321465	-0.105864013	0.105780943	0.11503406	0.549890195
DDX3Y	1.802941862	0.007754388	0.154204278	0.492170717	NA
PFKP	11206.08614	0.215566875	0.09321829	0.001717203	0.073146448
IDI1	2544.629984	-0.849578975	0.19086693	2.94E-09	1.84E-06
SP100	4818.899212	0.017601736	0.109387694	0.78211304	0.949500818
KLF6	143325.3741	0.003022226	0.14114957	0.907402199	0.980150496
PLPP1	382.3220193	-0.012539905	0.093741578	0.849780143	0.969843938
NEO1	45.1536551	0.010224067	0.134381277	0.789173046	0.9525077
TRAM1	5462.461673	0.012527764	0.078054513	0.841532438	0.966743147
PHKA1	434.7019872	0.057162417	0.106723325	0.381767679	0.787208272
TNFRSF1A	3382.587066	-0.036535557	0.122953281	0.5074837	0.844003331
CACNB1	73.53254397	0.019454925	0.128464995	0.683912609	0.920883699
EVI5	649.100808	-0.154708667	0.114977068	0.024053691	0.28304325
STOML1	433.1654118	-0.031425495	0.114824541	0.607286403	0.889528012
PKM	46917.88982	0.41437829	0.089922814	1.92E-09	1.36E-06
DHX29	1384.390547	-0.149614967	0.082252057	0.02059599	0.261811496
DNTTIP2	2357.323423	-0.141344057	0.108828399	0.038826858	0.34807136
METTL22	257.8707685	-0.114202467	0.110061738	0.087704761	0.495930954
TP53BP1	1177.972669	-0.180248365	0.110302691	0.010336064	0.18580531
TRO	10.85047667	0.00812347	0.1388085	0.789662486	NA
RRP15	768.2201144	-0.0627042	0.111568199	0.326718801	0.753432153
RHOA	8308.352966	0.153418875	0.082315468	0.017665247	0.246458357
DHX8	1112.155952	-0.101587784	0.106884275	0.128615673	0.570714053
PRKCZ	11.76010763	0.01441256	0.140208205	0.622034292	NA
ZFY	0.269225372	0.001327845	0.16156238	0.748741212	NA
IARS2	1824.681542	-0.023447052	0.074038491	0.700653057	0.926152143
SYT1	7.056514643	-0.001290725	0.140674907	0.961460595	NA
NAV3	415.2453464	-0.2090617	0.166165742	0.002921121	0.09520491
IDH3G	930.7640399	0.080494628	0.08336094	0.212912917	0.6625135
ROGDI	200.5480988	0.043842208	0.11355939	0.481406695	0.830979779
PDZD4	23.45369334	0.0137436	0.141989643	0.603478159	0.888329872
ATP2B3	3.932043834	0.014703652	0.159874347	0.21185276	NA
ROCK1	1407.871357	-0.076124904	0.079735453	0.229796399	0.675211528
CBFB	1171.318724	-0.115481643	0.104588646	0.087792574	0.496152841
PDK3	156.0154223	0.080102853	0.129242132	0.145058673	0.589473922
HYAL2	12937.92333	0.057752436	0.104926537	0.380089291	0.786256045
HDAC4	108.7984315	-0.080275381	0.119426833	0.189865201	0.640952767
RASSF1	606.8797113	0.064388145	0.109275636	0.320617939	0.748612671
FGFR3	739.463763	-0.068983183	0.128616487	0.198620744	0.650383837
IFI35	2221.315928	-0.012085934	0.133526793	0.761322887	0.942276188
HEATR6	156.0909719	-0.005882641	0.108402846	0.926711087	0.984346408
COASY	1532.644426	0.131686683	0.087855765	0.046870412	0.380334619
PLEKHH3	206.1736142	-0.001004102	0.112913333	0.987040372	1
MEF2A	1265.253099	0.029684926	0.113902973	0.630087833	0.899580321
OTUD5	1117.429805	0.054313831	0.07904959	0.389253881	0.793065497
TFE3	1914.818252	0.007924514	0.082933311	0.901915841	0.979683573
TBC1D25	256.7927105	-0.053304051	0.089449304	0.418757721	0.804919156
ACSL4	2712.17453	-0.031528594	0.085562704	0.627816141	0.898432415
INPP5A	456.6100708	0.008957735	0.09690951	0.892428877	0.977609745
GPKOW	511.0479103	-0.049740357	0.091233639	0.452193145	0.821059197
GRIPAP1	893.2438847	0.070203483	0.098106503	0.293204429	0.728970914
FTSJ1	972.6864056	0.007782528	0.091120831	0.906105788	0.980150496
PRR11	919.949701	-0.071007094	0.109693159	0.274258115	0.716176129
REEP1	18.057441	0.002575204	0.139734005	0.927715658	0.984346408
ATP11A	920.4501653	0.033086077	0.100847684	0.616566078	0.893929205
POLR1A	1429.234443	-0.101513675	0.094187657	0.130270495	0.573602333
LAPTM4A	5122.034227	0.117590304	0.081447207	0.066864348	0.447321172
TTC7A	514.5898978	-0.073046896	0.100632567	0.273719652	0.716176129
IP6K2	1085.548106	-0.075230812	0.104154454	0.257165551	0.700405319
SRBD1	386.9794493	-0.073046543	0.107910254	0.265058339	0.709159393
KIF2A	821.9007623	-0.20258867	0.096860366	0.003532031	0.1050875
RASGRP2	189.8088753	0.001968156	0.135217303	0.956873908	0.991759713
PSME4	2343.645495	-0.178947347	0.071040423	0.002685514	0.092158256
IFT80	111.8465283	0.025191971	0.1148121	0.679539489	0.91945283
SIRT2	1437.66079	0.084741557	0.085524493	0.194138539	0.646468609
ERLEC1	1347.380919	-0.017014081	0.08496368	0.793068692	0.954019485
PPP2R5B	522.5437435	0.010832826	0.099310491	0.86981604	0.973403349
PYGM	13.42653337	0.037474695	0.152393374	0.163239385	NA
PITX1	38.84121317	-0.007397217	0.139554217	0.799311296	0.955343755
MAST4	738.2235288	-0.075816908	0.12440855	0.188925604	0.639222118
ADGRF5	628.4756497	0.030263134	0.135913296	0.436499211	0.813809607
SDK2	5.886091187	-0.014829069	0.143113048	0.556757081	NA
NUP133	987.5860695	-0.138964957	0.084431812	0.033352295	0.329666767
NUCKS1	5179.775347	-0.043038357	0.077213468	0.490078991	0.836372209
VPS35	2851.730883	0.039985684	0.082125998	0.53278181	0.858939559
DNAJA2	1806.525615	-0.099264632	0.077229155	0.112065146	0.546724614
BCL3	810.1591598	0.022078145	0.124579334	0.674776114	0.918128013
KCNAB2	146.6126656	0.138424235	0.138222164	0.024314001	0.28500075
ABCC9	0.465262786	0	0.16110733	1	NA
GAL	463.357155	-0.006454108	0.131198577	0.881200012	0.975076097
CLEC2D	183.1514278	0.032068592	0.149281484	0.222101912	0.668287666
FUNDC1	327.7324056	-0.071956612	0.109816116	0.267885522	0.711939123
MAOB	0.256269574	0	0.16110733	1	NA
RORA	343.75591	0.058442629	0.11252388	0.356270196	0.772951914
DRD4	3.291089263	-0.005063466	0.150743351	0.707140825	NA
TGFBR3	100.3318587	-0.047829565	0.125504698	0.372761761	0.782491631
PLA2G10	0.47895753	0	0.16110733	1	NA
HES2	588.701037	-0.009023817	0.121024773	0.871622505	0.974117695
ATP1B3	5108.928448	0.057435012	0.093556975	0.387550776	0.791817734
NEDD4	652.1672636	-0.082864105	0.088790121	0.20942708	0.660194136
PIGB	228.9021196	-0.208446498	0.111739025	0.003647465	0.107820322
MAPK6	947.8266504	-0.095762247	0.116459609	0.133799113	0.579472254
GNB5	498.4459263	0.100576518	0.086954765	0.126080121	0.568415395
RAB27A	1045.259694	0.008826859	0.088550466	0.892979751	0.977609745
HDHD5	835.5552177	-0.01922145	0.091031195	0.770845749	0.945658358
UFD1	2460.171317	-0.018254636	0.081175137	0.774671376	0.946850541
LRP6	503.7159925	-0.128848496	0.105490618	0.058451747	0.421294884
GUCY2C	0.08069347	0.000631175	0.161214904	0.878527484	NA
SCT	0.65040916	0	0.16110733	1	NA
PHRF1	1217.049816	-0.055999677	0.113781446	0.371454702	0.78134785
ELP1	1240.263669	0.014599778	0.095491707	0.825628756	0.962892018
NUCB2	3993.28298	0.013608299	0.088449208	0.835660004	0.964323786
PFN2	1971.710847	0.001487904	0.103132857	0.981877016	0.998328362
PTPN3	27.16412862	-0.055583067	0.1386929	0.189300612	0.640149701
SPTB	4.472457875	0.000651546	0.144120734	0.975435516	NA
DAPP1	1.37595601	0.003185817	0.152221948	0.781039765	NA
FGF10	0.142958501	0	0.16110733	1	NA
SLC44A1	1803.663054	0.234142146	0.089171479	0.000544118	0.035880377
TMEM260	309.8786097	0.222986583	0.116366921	0.002170887	0.082941199
SMG6	1318.505697	0.054486917	0.082776727	0.39709595	0.796129587
EXOC5	1537.561693	-0.04922223	0.081964424	0.442375362	0.81540504
CLTCL1	73.66356742	-0.034144689	0.117031112	0.568084939	0.871561401
FGF22	3.574314805	0.005958655	0.148608002	0.709930683	NA
FSTL3	7667.087084	0.080884782	0.114197875	0.204772759	0.657545374
DGCR2	1399.26908	0.154661083	0.078320277	0.014215612	0.220940188
RNF126	1085.674263	-0.067434327	0.102276911	0.310266875	0.743339818
MNT	393.3603077	0.003019012	0.115139175	0.960179841	0.992136005
ZXDC	195.6718493	-0.173601694	0.125484327	0.011643174	0.197890683
JMJD6	584.3965289	-0.053962796	0.109995336	0.400729754	0.797882458
POLB	265.33839	-0.04956062	0.107833997	0.444589413	0.816946789
ST6GALNAC1	26.59063059	-0.026700646	0.144894346	0.330005645	0.756285488
WIPI1	734.7350295	0.024500705	0.11741736	0.679025655	0.919438571
FRMPD1	0.18970537	-0.000916577	0.161277043	0.825346049	NA
GBA2	1141.131738	-0.040750672	0.10829702	0.527271859	0.855623132
NDST1	3357.358418	-0.064827685	0.108957484	0.318199798	0.747128437
ASNS	5.906623346	0.026697892	0.155675762	0.190285601	NA
AP3M2	343.1914497	0.064479568	0.108713726	0.321278394	0.748612671
CNGB1	10.02531785	-0.010453658	0.151949229	0.468959133	NA
ST6GALNAC2	12.73940826	0.000892191	0.145182304	0.963748668	NA
CHAT	5.628504092	0	0.16110733	1	NA
PABPC1	28553.17047	0.150166784	0.087145479	0.023387272	0.28071758
TESK2	20.4529625	0.052223698	0.137296006	0.220815836	0.667753422
CFAP20	853.7194279	-0.050162108	0.099554212	0.450099515	0.819491595
CSNK2A2	1821.863103	0.050125958	0.0880628	0.445156641	0.816990706
PTPN21	249.7853043	-0.021422517	0.111135866	0.733485756	0.936630554
EIF2B3	1006.679821	0.013687164	0.103784423	0.834217311	0.964278159
CAMK2A	2.396513036	0.00394015	0.154065264	0.688780368	NA
TCOF1	2087.426961	0.053065919	0.105703958	0.417912321	0.804919156
CDC42	15.8179136	0.008108955	0.13707859	0.80842529	0.957712301
OSBPL3	710.014801	-0.017251194	0.088427348	0.792572593	0.953969621
EPHA8	2.632874285	0.005287239	0.153238175	0.633288763	NA
SLC12A3	0.679582053	0.001320955	0.161556184	0.750020148	NA
RAD18	537.3678637	-0.162031897	0.131822628	0.014837254	0.224374617
ATP2B1	557.6200291	-0.087968947	0.10232154	0.188933105	0.639222118
TRPM5	0.110547446	0	0.16110733	1	NA
NCK2	728.3559047	0.097259106	0.107833877	0.143638441	0.588277592
MAP4K4	7537.642565	-0.016937199	0.087231953	0.795569151	0.954605067
MGAT4A	1785.807826	-0.118937587	0.122328922	0.062055417	0.433156286
RPL31	14247.44296	0.075508025	0.098032952	0.258894321	0.701908292
WDR1	14047.94128	-0.056687161	0.080060021	0.371679091	0.781518337
SNX13	542.3660302	-0.082217975	0.097802388	0.219761088	0.667595699
MS4A12	0.055776652	0	0.16110733	1	NA
ARHGAP10	784.224776	0.080217457	0.090774013	0.226711227	0.67132366
RPS6KA2	3519.533176	0.063764297	0.114421992	0.309335036	0.742277725
ING3	293.382997	-0.130833136	0.118317186	0.047854612	0.383620022
VASH1	712.350929	0.047732063	0.121830782	0.40165419	0.798765966
LMCD1	139.9213212	-0.01390619	0.125169421	0.787563679	0.952119205
BUD23	1247.515799	0.030693892	0.094435749	0.643470025	0.905306684
SEL1L	2063.056867	0.018217559	0.105544577	0.779209511	0.948242184
TRIP13	805.2327312	0.049567202	0.118391568	0.405778572	0.800680473
ATP6AP1	4406.046795	0.263470202	0.084557338	6.83E-05	0.008150428
TCF3	2407.872999	0.116378626	0.102948595	0.08591351	0.493724309
TRIB2	343.4062991	0.067137696	0.133293361	0.175506338	0.625258422
DAZAP1	3216.858829	0.049195142	0.085007809	0.448803586	0.818745162
MBD3	2277.652863	0.052320485	0.090068359	0.42805303	0.808479118
HLTF	604.4971202	0.031198606	0.111626673	0.619724949	0.895052205
FAM50A	2698.670476	0.104126076	0.092686936	0.119790251	0.557152621
FAM3A	472.9485147	0.149527665	0.102362494	0.029841954	0.313204506
CPSF1	2361.812607	0.088733536	0.099769753	0.186143705	0.636828763
MYO3B	1.992655199	0.006560977	0.152655921	0.588023358	NA
CYBRD1	1415.158949	0.204162589	0.09886617	0.003490468	0.104531124
PDCD2	1304.053409	0.106835541	0.076821119	0.086454203	0.494497854
SLC6A15	16.04163412	0.00049005	0.144122917	0.981517587	0.998328362
RDH11	1684.234409	0.014261396	0.095741593	0.829608575	0.963253299
PRKACA	2201.019243	0.108249916	0.084793784	0.096912075	0.518831389
ADGRL1	183.4560843	0.070126445	0.123340787	0.225110148	0.670790738
ACTN1	12452.49129	0.045571349	0.096303994	0.492994991	0.837804398
ZFYVE26	1187.561639	-0.127856134	0.133535356	0.036091657	0.340998618
RPS6KA6	17.84676716	0.014931226	0.139514969	0.623419299	0.896420949
EPN2	704.1694882	-0.00404499	0.107005011	0.949957998	0.989821794
PTPN18	509.604286	0.044897594	0.108622696	0.486024172	0.834226948
LIMS2	1442.307362	0.095307946	0.118729809	0.129588227	0.572810866
ASIC4	0.071939196	0	0.16110733	1	NA
SPEG	64.43113045	-0.002500146	0.135599809	0.944220643	0.987893953
LNX1	35.21427922	-0.049512568	0.14249788	0.186774555	0.637548459
ALDH3A2	860.5693189	-0.021838056	0.103236081	0.73910806	0.9378989
TFRC	6161.633159	0.062961245	0.110943064	0.326656802	0.753432153
SREBF1	1181.683155	-0.023706717	0.102174166	0.718589122	0.932344988
AFF4	1263.441016	-0.104085518	0.127585624	0.080969416	0.479996416
UBE2D1	398.5112442	0.071479699	0.093051588	0.282927679	0.72249278
PALS1	655.0936663	-0.189923818	0.095006874	0.005767462	0.138056746
RHOBTB1	311.9770654	-0.0700539	0.110874208	0.277503519	0.717265376
SMC1A	2988.690082	0.125695234	0.091243487	0.06055846	0.42701965
HSD17B10	1626.326136	0.003445811	0.086388538	0.957839574	0.991900913
MARK2	632.8443631	-0.044998932	0.112292715	0.474669345	0.829388751
HMMR	261.906119	-0.056082503	0.129204585	0.273097979	0.716176129
CHFR	824.5034063	-0.047905753	0.076893275	0.441444873	0.815359262
TRHDE	0.744402774	-0.000316261	0.161134263	0.938936521	NA
P4HA2	1499.674128	0.8542179	0.194159582	3.74E-09	2.05E-06
FCGR2B	0.479104026	0.002001119	0.162134084	0.63170182	NA
NFATC3	512.2895956	0.02090709	0.105698712	0.747580989	0.938781286
TRNT1	414.5806257	0.060804997	0.100805461	0.360414344	0.775563718
ACADVL	3696.680126	0.231595182	0.088084655	0.000579645	0.037151463
STK10	913.7540077	-0.077068815	0.110560526	0.235209514	0.681913697
FBXW11	839.7297211	-0.121149088	0.10634596	0.073611653	0.466556325
ACAP1	11.74850219	0.090621769	0.234224794	0.010520373	NA
CRMP1	76.17165886	-0.031467852	0.148178063	0.239078346	0.68652156
EVC	433.6125762	0.02453754	0.115910918	0.683880717	0.920883699
DERL2	1176.575065	-0.086193612	0.094939131	0.197827429	0.649916411
SIDT1	3.910410009	0.016545808	0.157925812	0.231276251	NA
NDE1	530.5280111	-0.050304571	0.080938199	0.430011258	0.809669839
IRAG1	6.756385056	-0.00034464	0.145170182	0.985996249	NA
TMEM38A	105.1054384	0.095114199	0.128366563	0.100413041	0.524733082
AP1M1	1335.277141	0.043351723	0.093676744	0.513563565	0.847454025
PVR	4427.898655	0.158362273	0.096491633	0.020717115	0.262740773
XRCC1	424.279964	0.002118709	0.111132769	0.973065965	0.996443942
SCARB1	2970.215532	0.19677682	0.103349301	0.005211416	0.132681972
CYP2W1	3.169475218	0.000157343	0.161113992	0.969595308	NA
MCM2	2368.373151	0.021480402	0.119871071	0.707135787	0.928035691
MOV10L1	281.9960708	-0.080338139	0.144857956	0.078695826	0.476964971
PANX2	140.264188	-0.048167214	0.118182543	0.419651709	0.805364886
SELENOO	432.6956563	0.029933266	0.095403445	0.651832548	0.906472191
TP63	5.498297018	0	0.152420526	1	NA
ALPK1	134.0186312	-0.043564101	0.122536765	0.43663057	0.813809607
LLGL2	154.1093659	0.029179114	0.131947799	0.507895787	0.844263505
PDE8A	661.1662843	-0.036973905	0.100465431	0.576288111	0.875636172
CLCN4	195.1644159	0.059507417	0.107777067	0.360885501	0.776054267
NLE1	432.314123	0.026790397	0.100465524	0.68509354	0.921159004
SDHA	151.1570396	0.032019781	0.104858133	0.623994915	0.89677943
SMARCE1	75.78339087	0.036674535	0.123732509	0.50015941	0.841835712
FNDC8	0.319703628	-0.000942194	0.16132919	0.819930274	NA
GSDMB	32.32559494	0.041214971	0.140983774	0.253415833	0.698390025
KDM5A	1142.787191	-0.067052639	0.092318241	0.312881694	0.744626528
ADAM11	82.95062135	-0.016933997	0.12734737	0.73008859	0.93576199
PPP2R3A	177.876831	-0.056100662	0.116415245	0.359666611	0.77513312
FERMT2	2677.614349	-0.128705929	0.09545643	0.05734963	0.416635342
ABCB11	10.86645038	-0.031001142	0.155829931	0.166422466	NA
DHRS9	13.86722462	-0.009016206	0.149292629	0.579504436	NA
CD5L	0.866579178	0	0.15799591	1	NA
PTGS2	379.9770329	0.005260508	0.139754834	0.853711176	0.969950405
IGF2BP2	1783.897511	0.060678438	0.092117289	0.360506441	0.775640211
MAP3K13	420.7358468	0.043216018	0.104283253	0.51024129	0.845532141
ST6GAL1	2937.981486	0.012047159	0.116398217	0.840028075	0.96650503
TBX21	4.68797245	-0.0096455	0.150157498	0.538318543	NA
VDAC1P1	6.38083866	0.002569004	0.140219795	0.925684079	NA
FRY	525.4374875	-0.070977116	0.123864354	0.217312546	0.666169358
PICALM	3878.787907	0.021315783	0.078153135	0.73389291	0.936630554
NSF	888.1244548	-0.016234399	0.086852063	0.803640293	0.956315602
GLI2	29.36115099	-0.042141286	0.137881839	0.285073406	0.723684404
CLASP1	805.8418524	0.011072332	0.096192202	0.867285685	0.972593196
MRPS34	1621.998145	0.122423278	0.093368104	0.068939181	0.452610738
NOTCH3	15.06745308	0.011346951	0.143651341	0.629813407	NA
CLNS1A	1981.418219	0.077928062	0.093355408	0.242498585	0.690157837
PPP2R2C	8.849484198	-0.00942737	0.145730248	0.643094123	NA
TEAD2	1081.951004	-0.027422925	0.086240555	0.673964201	0.917546353
EED	354.1713881	-0.075385603	0.101895798	0.258263487	0.701469883
CDHR2	0.490126954	0.001901208	0.156661273	0.784734988	NA
SNCB	9.941842905	0.020936655	0.1416635	0.469159928	NA
TSG101	607.9350309	0.040385349	0.080039242	0.5242248	0.853734761
NCBP3	641.6747767	-0.030783267	0.094318768	0.642481364	0.905196684
ATP2A3	1041.918562	0.012984348	0.127553437	0.789479956	0.952542847
CA12	122.1487863	0.079157658	0.129049387	0.149713964	0.595327649
MGLL	5533.641105	0.039537336	0.11104121	0.532562534	0.858939559
NTN4	2251.804315	0.125781086	0.135205939	0.036348185	0.341021503
BCS1L	739.2797374	0.054642751	0.103040427	0.408297406	0.802089247
NUAK1	919.5117385	-0.028135034	0.128997697	0.556212669	0.867691468
DPP8	722.3014547	0.000672624	0.082240839	0.991626763	1
SLC24A1	155.3000883	0.001729046	0.116664472	0.976782079	0.997818322
ZNF532	892.194753	0.071475297	0.086940477	0.275428092	0.716943306
SCARF1	1732.536066	0.085487702	0.10939396	0.192810772	0.644992806
LMAN1	3524.037058	0.120105459	0.092418933	0.073538282	0.466556325
HACD3	3438.982875	0.047053089	0.102338647	0.476262526	0.829388751
IPCEF1	4.408052331	-0.017480071	0.148348577	0.396428879	NA
ZZEF1	967.9769055	-0.105764221	0.104162777	0.116276932	0.550735268
ENO1	53141.02186	0.107543237	0.100336984	0.111439752	0.545770763
MYDGF	4183.86379	0.105783606	0.080775725	0.097690409	0.520155918
ANO8	96.44017549	0.029310755	0.127776123	0.553152879	0.866228517
TUBE1	240.8221606	-0.047944527	0.095806629	0.470868685	0.828167251
ARHGEF10L	95.18478851	-0.030169402	0.141017342	0.354040751	0.771875189
TXK	2.321684304	0.008789715	0.149448155	0.58353412	NA
WSCD2	0.14114353	0.000157423	0.161113998	0.969579868	NA
KCNQ2	4.650101661	0.004399645	0.150050094	0.754003605	NA
TACR2	5.043285743	0.030033042	0.148028919	0.252258972	NA
ACTR6	334.1346178	-0.035361269	0.098493009	0.593882486	0.883467757
TIPIN	371.0192688	-0.116832631	0.12169464	0.066843794	0.447321172
SRI	1590.504221	-0.011349212	0.095341014	0.863998026	0.971503911
EIF4G3	2428.950523	0.077493966	0.093434911	0.245153373	0.692846871
NUP37	556.6470708	-0.085139113	0.106638229	0.198870648	0.650383837
SEMA3A	276.649569	-0.010157567	0.129255475	0.825990368	0.96294437
GTSE1	277.842128	-0.088611212	0.133462823	0.099655549	0.523506514
SEMA3C	510.9684808	-0.043857579	0.13009939	0.365136316	0.778628396
TTC38	637.5788797	0.069882944	0.096806674	0.295352615	0.72994507
ACAT1	980.8705779	0.047422895	0.109164288	0.46096523	0.824180207
GRAMD4	169.0107494	0.02841743	0.11908784	0.624550927	0.897064789
CELSR1	88.74923776	0.083349776	0.13346989	0.114128619	0.549890195
WNT8B	0.256983652	0.001698681	0.161808791	0.683960441	NA
ZNF638	1544.70103	-0.175334172	0.08498774	0.007668625	0.160283
SLC25A40	208.2067161	0.071180997	0.102794562	0.284310954	0.723259376
TIMM21	525.3506325	-0.105485853	0.099456102	0.118147837	0.554135791
ADD2	8.616613073	0.032127112	0.147738061	0.239313732	NA
FGF4	10.48473962	0	0.16110733	1	NA
RASAL2	260.1951209	-0.178397328	0.129663161	0.009522062	0.177829236
VPS9D1	208.6782083	-0.047230466	0.125294221	0.3800114	0.786256045
ZNF37A	343.2490073	-0.064839606	0.109072864	0.317842714	0.746942779
MARK3	1530.329194	-0.00995866	0.079741825	0.87494374	0.974117695
SLC25A3	14541.80167	-0.020170909	0.076873545	0.745717889	0.938558683
FNDC3B	3966.814396	0.049227343	0.11126712	0.438557614	0.814587448
FOSL2	2295.919675	0.071182089	0.120044097	0.236240543	0.68266413
CACNG5	0.246101014	-0.000534009	0.161155861	0.897372925	NA
CACNG4	1.025920161	-0.001668113	0.1585029	0.767024338	NA
FRYL	936.9066782	-0.110487998	0.108346901	0.09912506	0.522529932
TMEM131	967.715863	0.025184628	0.095497816	0.704106081	0.927475365
FSCN1	12378.60183	0.073150173	0.099769111	0.27342611	0.716176129
ACTB	65506.97122	-0.043837755	0.092282915	0.50812622	0.844263505
MOCOS	106.4837022	-0.034483881	0.12696899	0.497520336	0.840430819
PLD1	641.2584323	-0.015855415	0.128050304	0.741762395	0.938099456
WDR62	215.6738338	-0.020531494	0.128191053	0.670233585	0.916105139
DLG1	1930.340368	0.020459366	0.100777468	0.756485757	0.940532872
RAB7A	5624.952926	0.05395566	0.066309342	0.344180385	0.764498487
BCAP29	12.8555353	-0.037325121	0.1427291	0.261192556	NA
SEC31B	29.07754666	0.038348386	0.13982646	0.291188234	0.728379962
SART3	870.4948624	-0.198507707	0.110396672	0.005275962	0.132823487
ARHGAP15	5.739578838	-0.00159297	0.15036405	0.904038808	NA
PAX2	3.205650973	0	0.16110733	1	NA
EXOSC7	520.8688431	0.05266789	0.088746995	0.423433944	0.80737712
KIFAP3	528.7110028	0.057823378	0.087514169	0.37793329	0.785194968
MKRN2	695.5118958	-0.020060712	0.072918124	0.740095762	0.937902517
MCM6	2273.673103	0.030251267	0.118090653	0.607550489	0.889534853
REXO2	1565.439729	0.06286254	0.090690198	0.342237512	0.763262004
RBM7	443.4750872	-0.093080385	0.116992239	0.142382624	0.58676916
RBMS2	1559.700479	0.040504551	0.117116112	0.499760463	0.841585575
BAZ2A	1542.029797	-0.015019948	0.103947243	0.818263428	0.960899073
PTPN23	1035.757446	-0.145794609	0.103469306	0.033954389	0.333041479
MLH1	937.7946662	-0.032653617	0.082484416	0.611007218	0.890697737
UNG	2829.297671	0.060534872	0.123264669	0.287197817	0.72531859
FMO4	6.2189019	0.031764601	0.148089836	0.237878375	NA
KLHL20	611.2522716	0.065034153	0.116098602	0.29372492	0.729050127
RGS11	96.1032994	0.115734891	0.136298072	0.045416586	0.374359313
SLC46A1	179.3137047	0.026578057	0.125640591	0.607191958	0.889528012
PLXNA2	5750.911097	-0.025513481	0.104138283	0.696503801	0.924932722
SPAG5	424.4415444	-0.080880939	0.135444171	0.112640879	0.547671851
ANKRD13A	639.7911599	-0.026695899	0.084271448	0.67986954	0.91945283
TPD52	44.87796769	0.155444476	0.175060169	0.008464802	0.168047861
ACACB	27.25092402	0.023468934	0.136598228	0.520805052	0.852633336
TRAF4	695.1366705	-0.078673777	0.107320094	0.232462272	0.679220042
PAG1	11.22379325	-0.010964594	0.138070888	0.73241432	NA
GPATCH1	137.1374088	-0.16990463	0.140016388	0.010365321	0.185844106
ICAM3	132.6401851	0.093182666	0.121476758	0.128914303	0.5711936
NT5C2	1052.616959	-0.027990249	0.090749966	0.671432406	0.916308394
MCAM	41586.31167	0.063745772	0.083227866	0.323088625	0.749528572
GPC4	1.157917223	0.001551802	0.156233869	0.830234564	NA
MBNL3	84.71554675	-0.049688545	0.116085127	0.41612276	0.804747499
CAMSAP3	8.966026707	-0.009548619	0.142880742	0.692920386	NA
RAP1GAP	38.60071926	0.029884857	0.144656697	0.299923109	0.733942081
XAB2	754.5432823	-0.211942607	0.114770378	0.003267527	0.10084086
ARHGEF1	1383.761377	0.074587895	0.109472713	0.252334214	0.697749991
STXBP2	24.37990002	0.01965256	0.13340721	0.629559086	0.899107916
MAP2K7	579.4400646	-0.147030233	0.082156269	0.022784011	0.277682418
NMRK2	214.6695081	0.0009054	0.161319318	0.82670265	0.96296928
DGKD	153.6563054	-0.041663075	0.12158723	0.462360197	0.824180207
CTTNBP2	4.977704065	-0.023718202	0.160410196	0.158636055	NA
ACTL6B	0.070297305	0	0.16110733	1	NA
RARB	287.8869935	-0.080213155	0.139090918	0.099026212	0.522529932
TOP2B	2447.807355	-0.069127571	0.074033881	0.257303087	0.700405319
TM9SF3	4488.410822	-0.028692592	0.067179738	0.617954938	0.894567196
NFKB2	1108.175319	0.017990706	0.12431493	0.732925575	0.936630554
UBE2T	392.9833559	-0.087877849	0.117623658	0.161494104	0.610603235
PPP1R12B	67.1102183	0.058385323	0.123656172	0.300184193	0.734313326
DNAJC10	5299.611742	0.089360455	0.071896595	0.136554715	0.58086936
GTF3C1	2202.703854	-0.154230935	0.078599129	0.014669931	0.223059809
IL4R	2076.396418	0.011513334	0.10018227	0.861529679	0.970945645
USP33	973.1218893	-0.059416766	0.101872286	0.370464614	0.780776374
PAK3	2.605445396	0.014572043	0.153725362	0.336729794	NA
SNRPA	1192.562906	-0.017603885	0.098212267	0.790330791	0.953066391
SPAG6	1.482518436	0.008370396	0.156829002	0.387052268	NA
EXOSC5	803.6039864	0.052828365	0.128803614	0.301004497	0.734671697
DYNC1I2	3253.226325	-0.038195707	0.086525321	0.558462671	0.867838704
APBB1IP	4.901805408	-0.006992832	0.147278146	0.694691431	NA
LRCH4	120.3040113	-0.036246763	0.126103467	0.485268942	0.833660922
FAM76B	171.8877995	-0.127322435	0.120763022	0.050565942	0.396440039
SIRT6	474.4121628	-0.056815558	0.092582155	0.392012636	0.794803446
POLD3	593.7992384	-0.147935842	0.10922374	0.031316674	0.320551863
ACTN2	96.53030135	0.02689927	0.137152536	0.461016753	0.824180207
CAPZB	5619.217395	0.117322008	0.080502153	0.066012789	0.445367147
GPR137B	165.934695	0.052278321	0.097688615	0.432035708	0.810062739
NAALAD2	0.235235859	-0.000316212	0.161134255	0.938945991	NA
JADE1	549.6996886	-0.071764033	0.10862767	0.271756568	0.715621604
SLC25A43	271.7891979	0.034450473	0.114101678	0.576356655	0.875643319
UBE2A	1706.898736	0.02282527	0.074161217	0.708473268	0.928035691
FGFR1	2546.615199	0.058638958	0.100240084	0.377860026	0.785194968
FKBP6	0.129090854	-0.00069354	0.161230009	0.866733721	NA
SMC1B	1.483167401	-0.009895714	0.153741181	0.436526627	NA
FBLN1	1.602017706	0.00648562	0.1527901	0.587572943	NA
ITGA8	1.978983227	0.007495435	0.155738484	0.451900545	NA
CST7	4.120075478	0.003014359	0.148064967	0.851006015	NA
MAP2	452.2526135	-0.02196669	0.130026052	0.632100684	0.900487431
PIAS2	340.8239608	-0.00469382	0.103992439	0.942708696	0.987383615
AMPH	14.01282736	0.023842227	0.142046918	0.416838529	NA
ARAF	1111.248077	0.050681167	0.080599957	0.425739765	0.80737712
MCCC1	470.5038864	0.073114482	0.09297529	0.272135546	0.715621604
LAMP3	634.9019359	0.013410875	0.130230332	0.765488935	0.943845171
FAP	25.14696125	0.011307115	0.138027417	0.725379094	0.934598563
NEBL	144.9714706	0.009945526	0.128906223	0.831304544	0.963459755
ACER3	537.3933046	-0.095341034	0.100339854	0.156316561	0.603614287
UBE2K	1729.823652	-0.144372184	0.082652413	0.025735254	0.295327956
PIK3C3	738.1461826	-0.052050959	0.090259654	0.430628338	0.809669839
N4BP2	127.4079182	-0.132345587	0.113124402	0.049456032	0.391627913
TIGAR	237.5204495	0.045156841	0.119688741	0.439607468	0.814942626
TULP3	428.6264316	-0.041069939	0.097684384	0.536289724	0.858939559
SYNJ2	2304.257448	-0.178332706	0.090371583	0.008206364	0.165574426
ADCY2	0.203717181	0	0.16110733	1	NA
PPP2R5C	1627.026712	0.049836276	0.088472195	0.448324813	0.818727626
RBFOX1	0.434343591	0	0.16110733	1	NA
GNB1	7544.255084	0.060804651	0.056220522	0.229732782	0.675169239
HOXA9	4.136828887	-0.028707324	0.159813716	0.145012237	NA
EDN1	6670.97158	0.029722263	0.13306913	0.485715498	0.834029257
MLLT10	347.4244044	-0.021072352	0.107877849	0.742994715	0.938099456
ZCWPW1	18.82162454	0.039608395	0.137523723	0.311547139	0.74433074
ADCYAP1R1	22.95457674	0.002839397	0.143536661	0.897999295	0.978924814
FGF20	0.333572233	0	0.160187725	1	NA
P2RY10	1.113377128	0.00797028	0.157969062	0.363267779	NA
ITM2A	532.0688015	0.094677359	0.113769929	0.143938437	0.588277592
NRDC	3649.484158	-0.024154332	0.075304029	0.694729444	0.924476586
VDAC3	2525.334924	-0.086960932	0.089960909	0.189532546	0.640303284
PCM1	2015.529823	-0.127504382	0.068953053	0.029302969	0.310602419
TNRC6C	152.8741047	-0.091532152	0.110457541	0.163157185	0.611857344
CBFA2T2	195.4763527	-0.008000869	0.116804087	0.892752393	0.977609745
BRINP1	10.93653438	0.01286832	0.155325868	0.329164449	NA
ITCH	377.2719163	0.013948563	0.106179213	0.829471229	0.963253299
PKD2L2	0.783421362	-0.002670645	0.156916843	0.701828886	NA
TP53INP2	708.7289912	-0.038788799	0.121835939	0.490731274	0.836535048
SDF4	7174.929904	0.206604788	0.07979568	0.001220638	0.058275321
MYH7B	3.14509285	0.024176095	0.159066816	0.169806517	NA
TP73	213.2162271	-0.011699018	0.130581682	0.791938026	0.953969621
TOLLIP	1277.086465	0.032298414	0.102780572	0.623366845	0.896420949
UBE2D4	322.6691013	0.079579257	0.099878221	0.234344183	0.681111748
CLUL1	1.148221378	-0.002035717	0.152411584	0.853772082	NA
RUNX1T1	162.6767322	-0.051596774	0.128492151	0.313666074	0.745235383
THOC1	750.7727126	0.002244948	0.104168499	0.972561491	0.996417513
FKBP7	385.1867912	0.081153102	0.116139144	0.197397921	0.649906162
OSBPL6	268.1263307	0.060643688	0.112567368	0.339026939	0.761014151
SLC1A3	14.91126363	0.018271446	0.144113829	0.466993585	NA
XRCC5	12093.19256	-0.024216823	0.081516029	0.704630961	0.927694208
LXN	920.7017988	-0.040395422	0.121590565	0.475420954	0.829388751
SP140	3.374251195	-0.01602722	0.153150062	0.325845934	NA
MKNK1	350.8264465	-0.078074666	0.102504104	0.24168467	0.689649676
TNS1	3309.815318	0.052920539	0.126680041	0.319148137	0.747615646
REXO1	632.4424158	0.001998877	0.083379995	0.975249025	0.996784473
SAR1A	2407.050272	-0.033629654	0.0864582	0.606263853	0.889528012
CDC14A	85.54917939	-0.079008612	0.131722902	0.136520219	0.58086936
RAPGEF3	388.9899104	-0.081056722	0.115120273	0.201125265	0.65383148
CEACAM1	257.2480262	0.05031241	0.135299526	0.253803706	0.698390025
SENP1	241.3458758	-0.163934362	0.107917646	0.018351691	0.25060796
DUSP13	0.340767185	0	0.16110733	1	NA
CIC	1156.529689	-0.036294823	0.102550044	0.58157751	0.876564476
LIPE	111.7454457	-0.096656099	0.135505492	0.075328692	0.469230565
FDFT1	4725.179004	-0.044858623	0.102158444	0.497021203	0.840066891
PAFAH1B3	332.4456542	0.06103251	0.112832358	0.335179663	0.758271624
OPHN1	129.5719828	-0.015435148	0.112461989	0.803898604	0.956315602
AFM	0.115282101	0	0.16110733	1	NA
KIF22	581.8547946	-0.09909317	0.111490794	0.131756042	0.576047075
CARMIL1	50.62293337	0.006173982	0.124561637	0.905703258	0.980150496
PGM1	865.8374019	0.33483569	0.16141149	7.09E-05	0.008237943
DDX1	3046.707149	-0.011151674	0.091488928	0.865876748	0.972167632
DNM2	3891.666106	0.100368102	0.066719664	0.079665396	0.478410931
EPB41L2	1746.346362	0.105578252	0.101188167	0.117786858	0.553654744
RIMS1	8.739070839	0.003919774	0.144167134	0.854129312	NA
MOXD1	16.7144172	-0.001147865	0.140920625	0.965172302	0.993808936
STX7	695.4964726	0.0169351	0.100266485	0.797554746	0.95526902
RABL2B	185.0695406	0.030904584	0.103102905	0.638037011	0.903035356
KEAP1	1720.126411	-0.198292353	0.083848893	0.002467158	0.087853048
DDX43	0.451123701	0.000730259	0.160056209	0.874679686	NA
PTPRH	13.82836958	0.022780843	0.145707331	0.364964788	NA
SLC35C2	571.7615234	0.002950161	0.10110471	0.964273093	0.993713995
CRYBG3	366.4666117	-0.046867049	0.094574674	0.480552181	0.830979779
EPHA6	0.814961444	0.00085962	0.159786697	0.857176051	NA
SCTR	0.055776652	0	0.16110733	1	NA
RFX3	109.0094847	0.049536793	0.126464108	0.349324627	0.768211734
RIF1	1000.738468	-0.159632639	0.112006329	0.020974734	0.263956864
RAB21	913.9645352	0.02488578	0.085477172	0.701814907	0.926633785
SLC4A4	9.651715686	0.003003663	0.143781747	0.890385921	NA
SMARCA2	1276.01175	-0.029884649	0.093011171	0.651807721	0.906472191
RDH8	0.37914253	0.004116449	0.166199538	0.332304886	NA
SESN1	532.7864136	-0.026737539	0.119474719	0.643015643	0.905196684
MID2	671.1217153	-0.171017144	0.128893052	0.012002648	0.201084553
COL5A3	7.217612107	0.022636911	0.148375331	0.321261281	NA
SRCAP	31.08882709	0.00569584	0.132955975	0.887749711	0.976580951
PUM3	1446.44799	-0.215209892	0.080976032	0.000836552	0.04761056
CPB2	0.432792384	0	0.16110733	1	NA
CHRNA3	195.5040945	-0.006859359	0.154148311	0.529813418	0.857462502
KCNN2	2.077198616	-0.002873035	0.151921761	0.806155694	NA
CNOT4	400.6720437	-0.014335763	0.104898704	0.825779952	0.962892018
PSEN1	1281.472933	0.012180019	0.095576004	0.854159242	0.969950405
CPOX	436.1411493	0.20176997	0.103790744	0.004291848	0.118999364
CLDND1	835.5145521	0.150601099	0.086554659	0.022635918	0.277209154
MOK	279.9532074	-0.010648952	0.113966543	0.861985204	0.971007643
HSP90AA1	56423.40359	0.039787219	0.112108408	0.526806205	0.855514315
RBL1	195.5605701	-0.093361209	0.121643959	0.12777009	0.569349791
DLGAP4	1406.896608	-0.010200393	0.109898974	0.87209799	0.974117695
IGSF9B	18.53505687	0.014043388	0.140180537	0.63054505	0.899860151
CFHR2	0.075348852	0	0.16110733	1	NA
CROCCP3	0.215708693	0.001119999	0.161400314	0.787320873	NA
NDC80	288.3497507	-0.149115381	0.152135044	0.013886527	0.218140048
AP4E1	319.5754193	-0.217932159	0.10170211	0.002075046	0.081785419
RSBN1	168.0237154	-0.011553414	0.114743212	0.849252998	0.969645727
MAGI3	180.5446596	-0.092929739	0.1092484	0.159203681	0.607528143
CXCL2	375.8178227	-0.024516207	0.140035517	0.444202543	0.816713415
AFP	0.272314865	0.001575525	0.161737328	0.704714441	NA
COL4A4	18.51458183	0.011526422	0.14248643	0.647427333	0.90645697
TCF7	295.3882405	0.013649536	0.130316296	0.760868506	0.941883793
OSTM1	971.1965835	0.044332952	0.098102737	0.504530645	0.842921372
IMPG2	8.995127511	-0.01323886	0.139145471	0.665910007	NA
PCNP	2313.077125	0.122375456	0.075150359	0.046998468	0.380334619
EXD2	497.6089719	-0.033642418	0.094279078	0.611991771	0.891245092
ARG2	181.9343989	-0.039765437	0.124528361	0.460303396	0.824180207
MEF2C	271.0711768	-0.060842525	0.122464151	0.290175736	0.727960823
PTPRC	18.42879565	0.039507097	0.141255376	0.262932234	0.706994418
CACNA1S	0.623468588	0	0.16110733	1	NA
PKP1	69.81423056	0.009307293	0.153528505	0.459860248	0.82416132
UBA5	836.273684	-0.033854263	0.099256987	0.609339387	0.890188017
STK17B	195.7155297	-0.078232435	0.126043204	0.169127099	0.61843436
CDC14B	30.15174705	-0.023519246	0.136044692	0.529098341	0.857066562
ZNF510	218.4048054	-0.024650824	0.107344233	0.702309891	0.926684219
LRP2	2.594315037	0.011663699	0.155380371	0.349925916	NA
ZNF506	52.64314096	-0.00025395	0.128522222	0.995692615	1
JMJD4	396.0825597	-0.091466452	0.109816015	0.164533596	0.613986324
DUSP12	331.4076795	0.048437174	0.089231201	0.462043155	0.824180207
AACS	1011.887282	0.08180517	0.101893348	0.220978779	0.667753422
DELE1	1013.194775	0.145443813	0.082688814	0.024699212	0.288073458
SLC13A1	0.33315231	0	0.16110733	1	NA
CADPS2	1501.78243	-0.164015685	0.097039712	0.016920912	0.240504896
PCDHB4	3.634309209	-0.023841641	0.148016002	0.312773079	NA
PCDHA6	3.817767999	-0.000273989	0.145267607	0.988788151	NA
PCDHGA2	43.33129784	0.108557766	0.151096716	0.034445078	0.335147117
HSPB11	466.378208	0.004451042	0.103022079	0.945844226	0.988208364
PHLPP1	332.8638444	-0.037447494	0.117033422	0.532148577	0.858939559
ATP8B1	1417.377419	0.020605884	0.117125668	0.728311448	0.93557271
IL12RB2	51.48932264	-0.067748838	0.143230592	0.113284631	0.547797409
SMARCD3	165.4044605	0.075391181	0.120705736	0.209401458	0.660194136
WDR70	635.5377633	-0.107168011	0.08743654	0.104022631	0.532595945
FYB1	13.2568837	-0.017577618	0.142820508	0.506158404	NA
MPP4	86.42592544	0.077534284	0.149448209	0.070673937	0.458949464
STRADB	374.3313664	0.047239733	0.08400713	0.46514837	0.82471239
BZW1	5088.340685	-0.076787747	0.087641202	0.242705929	0.690157837
PGR	1.143626779	0	0.16110733	1	NA
C1QTNF3	3.301108889	0.044745748	0.20466331	0.021058538	NA
ME2	1336.833788	0.015775143	0.082635116	0.805956063	0.956778316
C5orf22	385.8316011	-0.117837217	0.102742627	0.082297278	0.483140497
CCNT2	564.3662993	-0.053652163	0.120813235	0.356267555	0.772951914
FAM135A	153.1419176	-0.039417239	0.123515743	0.471985335	0.829041387
COL19A1	0.239745829	0	0.16110733	1	NA
EPB41L3	2514.103348	0.195772536	0.086028597	0.003139126	0.098385631
COBLL1	278.2889242	-0.271357673	0.153481605	0.00052012	0.034630887
DLG3	71.12700304	-0.040043066	0.130011437	0.404009294	0.7997553
KCNK2	0.926076311	-0.00159729	0.161730549	0.701453613	NA
SERTAD4	88.67513541	0.004328935	0.118288739	0.94068554	0.987383615
TRAF5	133.7883886	-0.080904488	0.124175443	0.166437242	0.616189813
MRPL22	1188.324992	-0.082606185	0.089402804	0.211667196	0.660617888
GEMIN5	965.9499589	-0.091022545	0.098906941	0.175428278	0.625258422
OPRK1	0.209313161	-0.000955524	0.161330052	0.817529419	NA
NFE2L1	9674.071	0.103488715	0.091848828	0.121299179	0.560181661
SEMA5B	2.006347723	0.006623283	0.154132893	0.540609506	NA
GSK3B	911.6110965	-0.226997282	0.10163951	0.001385776	0.063997633
ITGB5	5414.726143	0.253170313	0.083119425	0.00011121	0.011916873
ERC1	1048.841228	-0.04107913	0.091139559	0.534279728	0.858939559
XPO1	3596.690262	-0.203302689	0.077084729	0.001174709	0.057596624
LINC01587	0.807155235	4.35E-05	0.157829369	0.994060727	NA
RNF13	600.3828483	0.058688106	0.105989553	0.370843734	0.78085549
TRPM3	23.66482087	0.007481335	0.139931483	0.792707344	0.953969621
PALB2	219.2448481	-0.141378457	0.103592213	0.039310135	0.349578096
DOP1A	320.4762003	-0.097660348	0.12723828	0.097241933	0.519694966
LYRM2	1015.772567	-0.062318566	0.085091562	0.337897861	0.760745481
BCKDHB	137.0303227	-0.014009445	0.110622308	0.824199668	0.962513636
KAT6A	503.6262942	-0.032118248	0.119043966	0.581367823	0.876564476
TUT7	559.7776795	-0.167685956	0.103325778	0.015821414	0.232167514
ULK2	321.2825752	0.113291604	0.109415576	0.090608832	0.503357935
TNPO1	6515.718156	-0.009178311	0.094273196	0.889774469	0.976859339
PLOD1	11449.07736	0.427226724	0.110850846	3.06E-08	1.45E-05
P2RX5	75.68118005	0.014705716	0.137105375	0.667313776	0.914490576
ITGAE	451.9724769	-0.022548374	0.117802235	0.70169778	0.926589656
DIS3	1271.138325	-0.251263195	0.113917406	0.00066214	0.04090949
PIBF1	348.0563423	-0.029803399	0.103686258	0.649401747	0.906472191
TDRD3	265.3294643	-0.12961401	0.105718587	0.057033671	0.415759384
NUFIP1	203.1379484	-0.31008258	0.152044063	0.000139215	0.014249775
PDS5B	680.9269726	-0.123724359	0.098992429	0.06857639	0.452610738
OXCT1	1375.639892	0.06848578	0.111772229	0.285383226	0.723728521
RRAGB	161.8473254	0.001835935	0.119539587	0.97436017	0.996595994
CYLD	1322.286728	-0.181071238	0.122567525	0.009499298	0.177829236
SLC27A5	62.93495736	0.037681797	0.127723244	0.453822375	0.821430618
ZNF324	231.8035026	-0.127771501	0.127431296	0.042644927	0.363627306
ZNF671	24.87451693	0.035290945	0.140020035	0.316236536	0.746942779
ZNF416	84.90865005	-0.002915034	0.122242588	0.957412558	0.991759713
ZNF586	98.07175712	-0.114369751	0.125503904	0.065006772	0.441621046
ZNF446	108.999447	-0.068049533	0.125985692	0.221019888	0.667753422
ZNF264	208.3603561	0.040881799	0.114591885	0.506897368	0.843967503
RPS5	13992.29953	0.037324735	0.102720274	0.570812538	0.873170482
FAT1	33.49422847	0.010690516	0.139649918	0.716170921	0.931386737
YTHDC1	1201.064295	-0.066208361	0.114803506	0.290738509	0.727960823
CHMP2B	766.6457915	0.018071306	0.087293205	0.782261519	0.949500818
SMAP2	369.8588598	-0.123890966	0.099945387	0.06840101	0.452610738
PPIE	967.8999955	0.104525165	0.090021661	0.115866432	0.550735268
ZMPSTE24	1327.343921	-0.061706964	0.086313431	0.344903249	0.765360453
STARD7	2799.64239	-0.157427434	0.094822047	0.020908118	0.263603554
NOA1	542.0694751	0.069452988	0.092059065	0.295819568	0.730313665
REST	486.340394	0.015554455	0.10328295	0.812337591	0.95924225
HAL	2.460970403	-0.010831508	0.15440744	0.393829405	NA
SSH1	785.1817059	-0.031960191	0.118775889	0.58452792	0.878527021
GSTP1	9459.802329	0.096946089	0.089558985	0.14370488	0.588277592
APLP2	28184.06452	0.227395386	0.098088204	0.001201997	0.057843458
FAM234B	100.4818009	0.154373862	0.132491121	0.018148784	0.249677757
SLCO1A2	0.805669601	0.002499887	0.155161718	0.765946496	NA
WBP11	1675.197645	-0.025005606	0.096103153	0.706119972	0.927788033
EIF3I	4205.752614	0.042130944	0.08034822	0.507191226	0.844003331
NKAIN1	25.17262152	0.032184835	0.142613185	0.30778607	0.740760437
COL16A1	37.21711076	0.096577791	0.162134695	0.032671854	0.326766501
TXLNA	1504.585275	-0.065412541	0.103516031	0.32339677	0.749528572
APOB	19.41243221	0.03072175	0.152496906	0.197597196	0.649906162
NCOA1	410.1069564	-0.097445657	0.119792984	0.119524189	0.556517653
AGBL5	449.3630648	0.054906052	0.095259689	0.409330861	0.80262789
EFR3B	59.55014852	-0.122712643	0.153420869	0.024032446	0.28304325
KIF3C	659.2734588	-0.019343067	0.105421317	0.766109841	0.9442375
RAB10	3625.017172	0.019736773	0.086632532	0.762294361	0.942882988
GCKR	161.2898804	0.036942618	0.119364259	0.525756971	0.854923844
HADHA	6126.392851	0.070893427	0.069278766	0.22694825	0.671590548
MAPRE3	132.2162462	0.097098046	0.110018056	0.141380168	0.585144955
CAD	1833.231548	-0.047250427	0.10099759	0.475641331	0.829388751
CD59	23846.43696	0.086943021	0.096706801	0.194756352	0.647425625
CD82	1983.836681	0.405513849	0.229303699	3.80E-05	0.005768106
BCORL1	436.488392	-0.021720641	0.113794467	0.72403103	0.934398786
ATRX	1462.827405	0.063705433	0.082163923	0.320925825	0.748612671
AK6	335.805116	-0.174829661	0.113017653	0.012474291	0.206639343
FCN1	28.43056616	-0.000954887	0.134993847	0.979284096	0.998328362
MYNN	367.6766809	-0.015079157	0.100398953	0.819265755	0.961246209
MECOM	861.978764	-0.120564559	0.121286376	0.060700571	0.427033231
SCAMP1	922.5771359	-0.143737821	0.107887443	0.036118551	0.340998618
PREP	870.0562563	0.130043393	0.090573776	0.05189105	0.399968354
HACE1	198.5637322	-0.04108428	0.098856163	0.535796803	0.858939559
SEH1L	602.8926387	-0.114943255	0.090472707	0.084772118	0.490519459
WDR47	398.839686	-0.113828851	0.120730483	0.074379757	0.468761482
WDFY1	1420.228168	0.015119381	0.103504982	0.817355539	0.960161749
OVGP1	36.56838392	0.009293967	0.137467227	0.777507563	0.947787335
SLC25A24	899.6455319	-0.056876988	0.092194367	0.391208699	0.79422645
MAP3K4	361.5726406	-0.150952505	0.101469618	0.028302361	0.304945156
PILRA	4.617061174	0.030283051	0.163640943	0.115199928	NA
IGSF9	4.029297708	0.02152727	0.151835753	0.2794732	NA
ABCB1	392.371526	-0.035743395	0.118644504	0.542694496	0.862323806
ZNF213	180.556054	-0.047277	0.107330836	0.466524597	0.825549831
AKR1B1	5271.747614	0.065318327	0.088962212	0.321724306	0.748612671
CPNE3	1089.183017	-0.105325186	0.087573809	0.110205503	0.54338977
RRN3	716.8874037	-0.056574399	0.106943045	0.386138025	0.791076848
CTTN	4249.192406	0.125890339	0.077436739	0.044406145	0.370258167
WNT11	100.9614404	-0.010444243	0.137149293	0.755674181	0.940189035
MTIF2	620.0767719	-0.078702603	0.08718885	0.23052593	0.675441461
DDHD2	746.4661148	-0.0560786	0.089726794	0.395415103	0.795680111
TTC39A	55.48405686	-0.000461415	0.135069438	0.989951945	1
EPS15	892.9779653	-0.153511034	0.110733316	0.02587517	0.295327956
ORC1	369.8838467	-0.077048309	0.132547459	0.139293186	0.58311665
MGST2	743.0034199	0.131197119	0.11606204	0.049163426	0.390867477
CHERP	714.2291859	-0.045574517	0.116771328	0.45112715	0.820034054
ATG16L1	553.3535433	-0.054327823	0.122105063	0.342389253	0.763262004
USP40	545.7218237	0.067319906	0.101076792	0.311995828	0.744477742
POMGNT1	1746.485194	0.081709778	0.101141009	0.221902785	0.668287666
RAD54L	230.2335486	0.015526717	0.128534709	0.743519841	0.938099456
MAST2	1446.078173	0.057248715	0.103920456	0.385606174	0.790500179
DNAJA1	11399.26843	0.093085771	0.094734831	0.164851358	0.613986324
B4GALT1	2248.263139	0.024533394	0.093327834	0.711038163	0.929054012
CHMP5	2093.639004	0.03270671	0.09608854	0.622125784	0.895659376
NFX1	552.4059158	-0.058860233	0.09466597	0.376533045	0.78494983
AQP6	15.20186722	0.007320808	0.151841375	0.57826207	NA
DIMT1	762.5081601	-0.152669388	0.095446872	0.025140389	0.291730926
IPO11	1628.099037	0.045360783	0.0761159	0.463753603	0.824321037
FOLH1	0.089817652	0.000631158	0.161214898	0.87853077	NA
EIF2AK1	1953.414088	0.093907454	0.078354418	0.13553659	0.580686003
NME8	0.082224498	0	0.16110733	1	NA
EPDR1	16.32001298	-0.004308671	0.141787031	0.863342172	0.971336803
SNX10	33.57924757	0.011860497	0.135762534	0.742301066	0.938099456
SEPHS1	1488.678558	0.013633206	0.09714696	0.836947713	0.964751225
MRPL28	1802.5641	-0.016778894	0.081515351	0.792795757	0.953969621
HBQ1	7.060957419	0.01958156	0.144073629	0.444679223	NA
ITPKC	668.9272276	-0.036446687	0.117371832	0.541314434	0.86195938
CEACAM6	0.203845821	0	0.16110733	1	NA
FAT2	0.708857496	0	0.15796654	1	NA
RBM22	919.5421356	-0.073573121	0.10097443	0.270176249	0.71455603
TMED2	6151.129155	0.089876279	0.069598088	0.126695684	0.568415395
ERO1B	133.2958116	0.01276783	0.12665765	0.797533264	0.95526902
ZFAND6	1150.044687	-0.013278593	0.084844191	0.837695578	0.965126631
HSD17B2	2.70179887	0.014081533	0.151342424	0.397416268	NA
TXLNG	542.6653056	-0.06007851	0.115867842	0.330790035	0.756285488
LAT2	22.85147042	0.014868462	0.139704881	0.621367269	0.895332857
HUWE1	4118.987773	-0.038841706	0.097303699	0.558567108	0.867838704
ZW10	695.4780111	-0.18709363	0.082613304	0.003975573	0.114652384
ALG9	83.13745198	0.034727579	0.115012677	0.570004818	0.872876473
MYBPC2	7.105017869	-0.00031627	0.161134265	0.938934727	NA
NOX4	126.6334538	0.160051359	0.167772344	0.008520111	0.168047861
ACOX3	597.3286465	0.041412311	0.10480768	0.527110898	0.855623132
MTMR2	1473.287376	-0.120141504	0.073567532	0.048394636	0.387044211
PPP1R15A	1687.880404	-0.100417606	0.114156547	0.122538377	0.56245227
HSD17B14	196.7634599	0.009276389	0.115305579	0.877932821	0.974789231
TRIP6	2047.930668	-0.000372699	0.093568109	0.99550703	1
ACHE	101.0561132	0.099273593	0.185226268	0.019245942	0.254330154
FTL	28527.56012	0.16291689	0.085740345	0.013451108	0.214520057
SRRT	3353.795557	0.046834497	0.109856281	0.46463258	0.824330677
BAX	2431.080941	0.000513447	0.092981217	0.993806847	1
NLK	346.0273184	-0.04330226	0.107203501	0.504466586	0.842921372
PIGS	1582.82602	0.071288827	0.076508872	0.25107794	0.696797812
ADAMTS2	1.819172151	-0.002054833	0.153862778	0.829721714	NA
ATXN7L3	1319.979702	-0.072845461	0.087577716	0.267443054	0.711590482
PGS1	343.6552115	-0.056288035	0.090576853	0.394610417	0.795680111
PSMC5	3728.877105	0.059921169	0.062589562	0.274405756	0.716222522
UIMC1	537.4258104	0.028974045	0.081819991	0.650684111	0.906472191
CETP	17.86184114	0.007006411	0.138895954	0.816421376	0.960154336
MMP2	15662.40379	0.30998537	0.106046977	2.71E-05	0.004527918
MT3	6.107437135	0.007197251	0.148491413	0.662709874	NA
LPCAT2	1235.217442	0.074516012	0.093567065	0.26360066	0.707266559
GNAO1	9.484114907	-0.0045418	0.148451293	0.774596894	NA
OGFOD1	1682.263878	-0.126718544	0.079697292	0.046149218	0.377055616
SH3BP2	1353.034191	-0.034285396	0.109701457	0.590940493	0.882180839
NOP14	2453.401172	-0.003854917	0.10560833	0.952626692	0.990695487
ADD1	4046.055996	0.045121441	0.089701189	0.493644003	0.837972914
L2HGDH	140.9419324	-0.134497928	0.118747874	0.042593977	0.363627306
TXNDC16	340.5068559	0.038200165	0.118618555	0.516276468	0.849510156
RTRAF	3197.416964	-0.008944605	0.084704384	0.890187224	0.976859339
NID2	508.9184308	0.040532689	0.120048645	0.483735879	0.832747265
GMCL1	323.6675768	-0.008398849	0.093581076	0.899031093	0.979006151
SF3B2	5317.714763	-0.01062887	0.080920472	0.867436818	0.972593196
KLHL42	852.3396294	-0.054047815	0.089446973	0.412325826	0.80294298
GNAS	21472.54267	0.197629109	0.0893211	0.003357361	0.102105459
DNM1L	2008.612881	-0.064657823	0.068240496	0.265890912	0.709678116
PTHLH	726.6716784	-0.131568881	0.149045272	0.021997068	0.271753088
PHACTR3	0.07778831	0.000619279	0.161209143	0.880816669	NA
ERGIC2	1469.165569	0.056032943	0.087615977	0.392961499	0.79501567
TFAP2C	6.044033345	0	0.16110733	1	NA
AURKA	331.6884561	-0.244168391	0.21198497	0.001190906	0.057723853
CASS4	4.864480622	-0.001378837	0.143678235	0.949674682	NA
PIR	2789.168944	0.015194764	0.112839574	0.806257005	0.956959249
AAMDC	558.1752336	-0.021812778	0.107541172	0.734804661	0.936630554
RFX2	114.9010839	0.009533068	0.120852345	0.864851153	0.971817628
METTL2A	452.2551252	0.002495608	0.11020919	0.968495493	0.994302709
SULT2B1	1.160603078	-0.00059391	0.15387856	0.949429008	NA
ALG6	317.3633099	-0.072296728	0.105026147	0.274511755	0.716231451
CNOT3	744.1189983	-0.180383302	0.105670027	0.010084681	0.182964928
GP6	1.661738763	0.010711548	0.159068226	0.272548732	NA
PTPN4	245.1649487	-0.034686965	0.11107415	0.583175361	0.877840455
DDX18	1464.356786	-0.090174268	0.0946691	0.178139613	0.630219997
KHSRP	5799.497801	0.041892575	0.104458987	0.522888923	0.853696263
GNA11	2941.71803	0.095882669	0.082590449	0.136853454	0.580982765
ASAP3	306.4320786	0.001808394	0.111594443	0.976924975	0.997818322
EDEM2	1259.66862	0.196551712	0.09383254	0.00418342	0.117489788
DNMT3B	50.86488589	-0.033590417	0.131231517	0.461481451	0.824180207
REM1	19.85383901	-0.00966938	0.144703957	0.655974369	0.908275686
TPX2	1615.488766	-0.005417072	0.117908792	0.926204939	0.984346408
FER1L4	36.88791692	0.15518256	0.297581385	0.003200959	0.099782612
PDRG1	568.9494401	-0.062768169	0.096477924	0.346498267	0.766403188
EPB41L1	771.6643143	0.006939288	0.118653344	0.904605266	0.980150496
SLC15A1	2.80074876	-0.001347233	0.146874936	0.938175585	NA
DOCK9	1779.907081	-0.076205416	0.11584257	0.224707221	0.670790738
ANKRD10	397.8941286	0.062323458	0.112932195	0.325168012	0.751378828
TGDS	147.7110942	-0.002730373	0.11335145	0.964628689	0.993713995
DOCK3	18.28920234	-0.000471059	0.135663463	0.989440586	1
C3orf18	29.36922295	-0.013187623	0.135233387	0.722215954	0.93430016
COQ9	795.0953837	0.010592971	0.10480212	0.87080345	0.973902489
TMEM40	8.158698784	0.003620141	0.144286296	0.863855468	NA
KIF9	135.1220442	-0.063648046	0.121592877	0.275896192	0.716943306
ARHGAP28	3.326967217	0.002710863	0.14609525	0.883508377	NA
CRLS1	92.19895167	-0.08496128	0.124664728	0.147478938	0.592234465
PPP1R13B	764.7232776	-0.057381355	0.114964196	0.355624731	0.772284485
ATRN	1571.647834	0.048382883	0.083986955	0.454404646	0.821430618
SMOX	472.8615895	-0.045347908	0.114612072	0.462799917	0.824180207
SIGLEC1	4.632200514	-0.034730348	0.196366264	0.0250028	NA
FKBP1A	21881.86376	0.28165736	0.07710223	7.32E-06	0.001673701
NSFL1C	2036.643646	-0.027208003	0.084913277	0.674873624	0.918128013
SLC4A11	265.7797709	0.001401429	0.110144438	0.982313027	0.998328362
DNAAF9	310.0226187	0.060434444	0.123270559	0.287875181	0.725959916
ZNF343	139.7130575	-0.02855851	0.104089185	0.662624821	0.912139908
EBF4	55.00234093	0.059123813	0.1246472	0.287797242	0.725896833
CPXM1	38.29573159	-0.005502045	0.127904398	0.908630418	0.980196489
MAVS	1749.132746	0.021821277	0.113631276	0.723219968	0.934398786
LZTS3	125.644859	0.002711589	0.113329207	0.964879192	0.993713995
F11	0.137455423	0	0.16110733	1	NA
XRN2	2565.170309	-0.109526763	0.080183852	0.085390733	0.492522833
KIZ	138.299032	-0.075897987	0.125282002	0.183917138	0.635898024
DYNLL1	5254.65248	0.104495522	0.066538065	0.067541419	0.449707818
TESC	19.21825879	0.000112931	0.138910366	0.996974917	1
SNX5	2698.099578	-0.019680071	0.096062007	0.766556344	0.944484002
RPL6	20606.71522	0.031303449	0.09905502	0.63652373	0.902706749
SIRPG	0.544118185	-0.000456471	0.15942603	0.925884052	NA
MAPKAPK5	573.4095028	-0.000779262	0.08602738	0.990449396	1
P2RX7	62.98871518	0.03773435	0.139313752	0.303672571	0.737372306
ESF1	946.0266808	-0.192495176	0.121246365	0.006574713	0.147350916
RBBP9	607.2411224	-0.153397833	0.1039764	0.026273656	0.296600384
ANAPC5	2842.394809	-0.022996412	0.085214692	0.723209652	0.934398786
SLC23A2	400.8626743	-0.107464643	0.112404801	0.103367618	0.531677
SLC8B1	1720.751595	-0.004453607	0.103575483	0.945715017	0.988208364
TMEM230	1521.353419	0.200732905	0.079933657	0.001688491	0.072147492
DZANK1	18.36584131	0.025878065	0.13546931	0.503016175	0.842921372
KDM2B	438.1556243	-0.126854453	0.101811324	0.062535179	0.434389862
CFAP61	1.907412266	0.010535703	0.152890664	0.442081075	NA
LHX5	2.372481058	0	0.16110733	1	NA
TASP1	142.5552982	-0.177064314	0.13240568	0.00954231	0.177829236
OAS1	3524.935434	-0.036385626	0.13675674	0.353454857	0.771524381
GCN1	2553.576995	0.05690934	0.092523116	0.391193913	0.79422645
RPLP0	46360.00932	0.065802657	0.106442236	0.316348902	0.746942779
PXN	6108.642502	0.096319898	0.112034285	0.141047997	0.584522182
SIRT4	30.0638883	0.04884905	0.136740517	0.248338442	0.694973131
RPH3A	0.627187844	-0.001139893	0.157977319	0.84539427	NA
KIF16B	170.604903	-0.039871218	0.117512088	0.50437122	0.842921372
TRMT6	470.280529	-0.331587693	0.172444238	9.86E-05	0.010736009
CHGB	3.840719989	-0.007195149	0.143803056	0.747663445	NA
PEBP1	4044.69645	0.119276309	0.08463516	0.06749551	0.449707818
TBX5	0.566943906	-0.000354613	0.160582016	0.93512494	NA
BRAP	590.9579359	-0.069306782	0.087266417	0.290702475	0.727960823
ERP29	2486.189367	0.369132662	0.092613412	1.35E-07	5.28E-05
NOS1	0.977729972	-0.00104724	0.156455686	0.880569687	NA
FUS	10591.3254	0.023518296	0.101712226	0.721034929	0.934049404
IGBP1	1113.1844	0.225534019	0.080935959	0.000466371	0.032516024
FXYD5	3867.112349	0.129665144	0.092581824	0.053976196	0.407737355
ZNF302	352.7928078	-0.002029931	0.112868219	0.97381513	0.996443942
GRAMD1A	1179.263863	0.053360993	0.108072144	0.410668064	0.80294298
HEPH	2.382537154	0.007865327	0.156591854	0.410565999	NA
CDIP1	830.649533	0.090506676	0.070288283	0.126367385	0.568415395
CMTM1	11.30562252	0.037911682	0.137502807	0.327581613	NA
KCNH4	12.47258049	-0.015312268	0.141202794	0.584176098	NA
GANAB	11001.36031	0.217819791	0.085330349	0.000998832	0.052290024
GMIP	394.0210629	-0.1264046	0.09530992	0.061710767	0.431629209
RBM41	264.2217509	-0.100768587	0.111096897	0.126468136	0.568415395
BIRC5	1314.936709	0.040215692	0.127506566	0.428732865	0.809046879
LAG3	22.0121495	0.011044996	0.13899103	0.717639311	0.932121556
MLF2	3003.294071	0.006549657	0.067275615	0.909439058	0.980772693
OTUB2	42.48432558	0.020993897	0.127391502	0.669987085	0.916093698
DDX24	4695.575483	-0.145532485	0.108076653	0.03404725	0.333089929
ZBTB25	81.25543961	0.057211719	0.122999422	0.313537639	0.745059296
NECAP1	261.3154701	-0.07260866	0.117518408	0.239057841	0.68652156
ARHGAP4	286.5425725	0.047958912	0.119156742	0.416220382	0.804747499
ANKRD24	14.98839437	0.017290664	0.138228804	0.598930269	NA
DHX32	598.7391001	-0.113551632	0.111501777	0.087959204	0.496276614
RCOR1	1342.498828	-0.07969445	0.1085773	0.224541499	0.670790738
GPATCH2L	480.5920437	-0.111685186	0.108802296	0.095417997	0.514649328
LTBP4	805.7778691	0.137440736	0.113741165	0.041999247	0.362343133
BLVRB	515.4985424	0.055019026	0.101543088	0.406632639	0.801116529
SLC9A1	2207.937605	0.038657352	0.095256438	0.560418782	0.868783346
SPTLC1	1742.166516	0.086152798	0.091828326	0.195684599	0.648893546
PAPOLA	3495.033036	0.00401811	0.088899052	0.951207621	0.990621041
CCNK	860.0888032	-0.121828955	0.10868087	0.071016215	0.460547712
PCBP4	488.5374543	-0.015823888	0.102659634	0.809510219	0.958052271
RGS1	0.111644927	0	0.16110733	1	NA
YPEL3	159.2063389	0.08824743	0.123442514	0.139831311	0.583561399
MRPS33	665.3138681	0.057515156	0.105842363	0.380516742	0.786256045
NDUFB2	2139.377787	0.059921074	0.10330539	0.365014137	0.778628396
NUDC	5209.278394	0.096679166	0.089675936	0.14493596	0.589473922
MAEA	1304.569833	-0.048458197	0.083532974	0.452807879	0.821125051
ICAM1	30253.12148	0.020672907	0.120724393	0.713956612	0.930858259
STRN4	2266.371392	0.049988186	0.062706897	0.362535868	0.776626905
IRAK3	331.493051	-0.081500519	0.119997698	0.181716052	0.633955353
LYZ	87.64361358	0.01654127	0.133666018	0.679126548	0.919438571
MUL1	974.420492	-0.121057126	0.083706937	0.062364978	0.434047168
TFAP4	81.96358822	-0.043385795	0.121880721	0.443000849	0.815675333
PDCD7	506.2660221	-0.092144078	0.089543205	0.164295413	0.613975925
SPG21	1309.160947	0.150267514	0.06954631	0.01063066	0.189856935
DNAJB11	2028.728271	0.005072233	0.106050742	0.937570531	0.986990025
P3H2	103.6342587	0.139760031	0.144431468	0.020279731	0.260210945
THPO	22.39369872	0.004111601	0.15396198	0.680681474	0.919972709
CHRD	210.9048775	-0.01253679	0.133897373	0.749267728	0.938857846
FLT3LG	1.252447261	0.004656351	0.153626782	0.657162203	NA
RAB11FIP3	1717.511659	-0.132745025	0.082366967	0.039797729	0.351717563
GNPTG	1216.483468	0.215188262	0.104509467	0.002498218	0.088212605
ZNF268	301.8552607	0.117084964	0.10674526	0.082852415	0.484194171
GOLGA3	1083.042134	-0.004132887	0.094538452	0.950242268	0.989937942
PABPC4	6359.300339	0.032888596	0.101739482	0.618001213	0.894567196
CERS4	17.46862096	0.003914603	0.139633413	0.891266193	0.977180256
MCOLN1	576.986861	-0.066734525	0.10085505	0.316279284	0.746942779
USP48	2241.360133	0.133709957	0.06129082	0.013196979	0.212702423
EFNB1	3251.375645	-0.090530962	0.126231707	0.121383975	0.560302484
PDPR	626.9678383	0.035336422	0.09637445	0.59451093	0.88355843
AARS1	3288.031531	0.162479447	0.075846114	0.0087752	0.170544646
GLG1	5605.738161	0.226546155	0.085446391	0.000632429	0.039429093
KIF4A	369.894222	-0.045216218	0.121092687	0.430332297	0.809669839
TNRC6A	843.022555	-0.077075617	0.092600876	0.247018042	0.694282678
PLEKHG2	511.0708142	-0.10344936	0.107972451	0.12117471	0.559795325
DLL3	30.3442034	-0.005396072	0.137359634	0.869086116	0.972980842
NAT14	519.4219925	0.026824089	0.122039216	0.628448976	0.898582772
PITPNM2	313.8438104	0.005261228	0.115522747	0.930382421	0.985326212
EXOC1	854.2436717	-0.108133575	0.114044074	0.099126778	0.522529932
RBM27	236.8148264	-0.027413078	0.109121042	0.667872438	0.914864513
POU4F3	1.640607869	0.004711466	0.152587235	0.682278804	NA
OSBPL8	757.6515596	-0.135150766	0.115195519	0.044200703	0.370143602
DTX2	135.2908585	-0.092369296	0.120301631	0.135483769	0.580686003
NLRC4	4.954355732	-0.010439845	0.152399917	0.457639801	NA
PUS7	531.8449819	-0.03434301	0.104741391	0.599399459	0.886974105
LAMB4	7.129708874	-0.011493005	0.146643793	0.564190408	NA
NRCAM	3178.787545	-0.028749188	0.123185816	0.597319994	0.8853297
LAMB1	18293.552	0.160666064	0.097177777	0.019209991	0.254330154
SLC26A4	40.86236336	0.042238759	0.13142816	0.36556317	0.778752857
DLD	2042.276327	-0.049596809	0.092906016	0.454733354	0.821430618
WDR7	267.9889592	-0.16646888	0.118893467	0.015802272	0.232167514
TXNL1	1717.799074	-0.075571504	0.068466376	0.194425626	0.64679648
IL5RA	0.433536858	0.000631108	0.161214881	0.8785402	NA
ABCC6	3.468503706	0.003212413	0.148022333	0.84211795	NA
CMTM6	2619.016054	0.01723933	0.076479268	0.781102843	0.949451134
ITGA6	2895.147694	-0.060950043	0.107266736	0.350745252	0.769362206
RAPGEF4	88.9463343	-0.001785546	0.130519896	0.967728911	0.994218416
MAP3K20	766.0795784	0.07416771	0.102746487	0.265154542	0.709159393
FH	2007.141529	-0.024086975	0.087361726	0.712705954	0.929961804
SEL1L3	2717.689523	0.078181888	0.100794518	0.242104436	0.689713709
TF	1.462007444	-0.024702514	0.173198974	0.070331528	NA
CDV3	8105.7878	0.002771696	0.088147881	0.966264748	0.993858945
MYO15A	29.01827553	0.017789983	0.147664168	0.404573682	0.799932625
ALKBH5	1218.896083	0.094505374	0.097936414	0.159849811	0.608183081
APOH	0.155927725	0	0.16110733	1	NA
NLRP1	700.4278505	-0.108035584	0.122084393	0.084672286	0.490441333
PITPNM3	142.5752829	-0.064348799	0.139800171	0.143154068	0.587703619
SPAG7	1112.152852	0.067186163	0.083835145	0.299100646	0.733795236
ORC6	545.9933251	0.004596757	0.121601489	0.933677456	0.986035795
ZFHX4	265.4138943	0.026995717	0.128289955	0.578517806	0.876564476
CPA1	0.304387225	0.001550345	0.161717687	0.70914131	NA
ZC3HC1	421.9017527	-0.14258012	0.106737191	0.037656323	0.343997279
ESR1	1.049300381	0	0.156226092	1	NA
RGS17	25.01032942	0.00853188	0.134294954	0.823546298	0.962504188
ANGPT2	73.61880384	0.02594057	0.136804406	0.480420638	0.830952015
TMEM101	559.8844709	0.079824018	0.096487785	0.232975615	0.680181681
CD200	475.9820585	0.003587587	0.124488413	0.945178028	0.988208364
CCDC80	608.1904771	0.054703062	0.133102504	0.246338704	0.693923257
PSME1	3881.978692	0.134196569	0.094902887	0.047597328	0.382451644
PPP2R3C	921.1810825	-0.031838907	0.084253357	0.622654949	0.896152705
HAUS4	186.7759718	0.021144757	0.118241124	0.717735314	0.932121556
JPH4	50.45566542	0.000296543	0.147361709	0.985841453	0.999662391
MYH7	2.714394344	0	0.16110733	1	NA
CEBPE	0.708777494	-0.002026648	0.160735362	0.664176107	NA
SLC7A8	67.69403541	0.024122391	0.13593113	0.521683412	0.853221327
OSGEP	384.1341621	-0.021089656	0.100038278	0.749577598	0.938922953
SLC22A17	16.07437181	0.079148391	0.154951604	0.056564989	0.414628958
RNF31	12.68984786	-0.002114355	0.139162319	0.942617415	NA
SCFD1	1256.18864	-0.066880465	0.0805367	0.293374023	0.728970914
G2E3	282.5098798	-0.127047721	0.116069818	0.055617688	0.411287323
HECTD1	2835.332336	-0.148774906	0.080871807	0.020280441	0.260210945
HNRNPC	15645.11772	0.078039924	0.100079223	0.24322769	0.690157837
RPGRIP1	0.662776309	0.001385742	0.157080216	0.831837338	NA
SUPT16H	4352.828844	-0.017860237	0.100007768	0.786865626	0.951985294
TOX4	1483.22188	-0.11027609	0.068338111	0.057995109	0.419546899
GEMIN2	148.8585331	-0.081100573	0.109962369	0.214177378	0.663041608
TGM1	116.5154124	-0.018794039	0.138394111	0.56817925	0.871561401
TINF2	1153.36835	-0.014020625	0.115546782	0.816120047	0.960145106
DAZL	0.12876899	0	0.16110733	1	NA
SEMA6A	7.823150363	-0.005956838	0.143041906	0.797943961	NA
TRPM7	550.1308625	-0.101891339	0.088856602	0.123804833	0.563791934
TYRO3	979.7204165	0.042930183	0.119196875	0.464319241	0.824330677
WDR76	670.5827932	-0.025344952	0.1227276	0.643109566	0.905196684
CAPN3	4.710686358	0.006952011	0.14980418	0.643715374	NA
SNAP23	2809.150928	0.057441032	0.102580782	0.385625306	0.790500179
TBX15	1.624768455	0.005873253	0.154611122	0.560327303	NA
PHGDH	1005.742096	0.136886765	0.138387929	0.025173574	0.291730926
COL9A3	1134.803169	-0.012545829	0.131400915	0.771328322	0.945858281
EZR	4373.60529	-0.063237339	0.087955262	0.335827684	0.758473986
MYL6	26077.71953	-0.007321655	0.092190154	0.911787676	0.981333523
AGO1	512.9837278	-0.02333533	0.087424307	0.721335212	0.934143431
TEKT2	2.138876688	0.010555131	0.155153782	0.379891231	NA
CLSPN	859.0374371	0.009525776	0.124045761	0.856720342	0.970700655
RFFL	177.0950985	0.006907812	0.111113507	0.912380121	0.981333523
UNC13D	1024.012519	0.187417912	0.125347217	0.007548851	0.160176051
MFSD11	579.16146	-0.065227329	0.086313237	0.318221371	0.747128437
DPYSL2	1622.255126	0.057383762	0.110874787	0.369921258	0.780776374
TGFB2	554.82815	0.005024818	0.136842315	0.881235876	0.975076097
GPATCH2	218.3432387	-0.208701777	0.145304979	0.003373741	0.102376604
NUP50	1135.554942	-0.178287244	0.107138652	0.010991386	0.192293183
CDC45	1083.196185	0.055937303	0.124258367	0.314474671	0.74565609
COMT	2052.279689	0.320638384	0.108086784	1.73E-05	0.003243489
ADA2	455.1736751	0.111677154	0.10955743	0.094775701	0.512393973
ENSG00000093100	0.670550365	0	0.158290755	1	NA
VNN3P	0.796572797	-0.006218925	0.155405749	0.516600634	NA
ECHDC1	1272.263978	0.01232244	0.07912571	0.845069052	0.967607239
LRRFIP2	1552.525896	-0.006901911	0.08259567	0.914388673	0.982158604
SEC22C	1062.236887	-0.091888158	0.099673129	0.171438738	0.620878533
XYLB	152.3557319	0.04369854	0.118994204	0.45783722	0.823171354
HDAC6	518.7838469	0.025245277	0.092265156	0.702698626	0.926795655
GABRP	8.57342293	0.004597516	0.141532886	0.856785457	NA
CDC6	1384.247174	-0.023914192	0.122521531	0.662755937	0.912175797
UPRT	207.0168144	-0.159941279	0.126688996	0.017280411	0.243595194
CDC23	885.552494	-0.100783507	0.071967933	0.093379598	0.510276719
AAAS	670.9256792	0.060456135	0.112291143	0.341371431	0.762968415
CBX5	1525.485574	0.04353283	0.073603893	0.47401913	0.829388751
SUCO	731.7469901	-0.185323589	0.108414896	0.008539615	0.168047861
MSH2	1531.374868	-0.028701127	0.106166259	0.658424121	0.909552346
MAP3K1	180.6899729	-0.013129024	0.12036432	0.816318659	0.960154336
DHPS	11.71275363	0.036545436	0.139608082	0.310377179	NA
HOOK2	202.3963867	0.118588967	0.120985836	0.064642308	0.440959448
ARCN1	3823.100514	-0.026085375	0.08278589	0.684868615	0.921037153
EPB41L4B	16.2462706	-0.019514153	0.139144143	0.541706504	0.862162206
TMEM38B	496.8018909	0.050760486	0.110945507	0.425791771	0.80737712
PSMD5	1050.287598	-0.265354453	0.09533456	0.000152838	0.015190757
PTGS1	2919.890127	0.08715717	0.120717938	0.154154668	0.600831077
NUP188	2105.307639	0.05986722	0.103522681	0.365177123	0.778628396
CRAT	956.828605	-0.029643328	0.083463795	0.645706577	0.906091702
SH2D3C	1463.644929	0.017999158	0.13222645	0.670834709	0.916308394
NANS	1736.813687	0.040865572	0.099990139	0.537400776	0.859490327
TBC1D2	808.6799353	-0.049021698	0.129835504	0.321800839	0.748612671
WHRN	14.71816149	-0.023781945	0.142863078	0.402610389	NA
PDE6C	0.0967736	0	0.16110733	1	NA
CWF19L1	733.5696847	-0.058503918	0.101324111	0.378197554	0.785194968
SEMA4G	112.3210071	0.033225444	0.122834216	0.545966625	0.863026187
BTAF1	512.3015151	-0.07646955	0.108351197	0.243386808	0.690157837
IKZF5	281.7204931	-0.056218899	0.109987516	0.381912768	0.787208272
BLNK	0.760863161	-0.002981501	0.159846954	0.580283007	NA
TLL2	9.32015594	0.035719277	0.147885491	0.212776659	NA
CYP26A1	3.647031377	-0.005402203	0.149194123	0.722709767	NA
TDRD1	0.061340476	0	0.16110733	1	NA
SORBS1	64.71588017	-0.015696018	0.128264127	0.742763553	0.938099456
CRTAC1	182.3725268	-0.060622026	0.122626297	0.290722813	0.727960823
BAMBI	202.7913929	-0.030014487	0.126448669	0.556453199	0.867691468
IL11	315.756635	0.026060543	0.154764728	0.203667523	0.65636836
MYO3A	0.187262623	-0.001495021	0.161651233	0.719459204	NA
WAC	2073.677182	-0.043731227	0.107698184	0.499293049	0.841317908
CREM	443.2461072	-0.089006543	0.103549317	0.183172197	0.6348021
NUBP2	1046.303982	0.080338157	0.096966831	0.230146865	0.675441461
TPSD1	7.547726038	0	0.16110733	1	NA
SMIM24	21.04519344	-0.008212812	0.14199149	0.744950475	0.938526748
HIVEP1	413.1420174	-0.058957747	0.128352759	0.260379609	0.704689566
CRISP3	0.569798042	0.010990043	0.222668907	0.026282431	NA
FKBP5	3700.453547	-0.036615618	0.100855639	0.579703361	0.876564476
SRPK1	1916.577837	-0.189998905	0.094360365	0.005644685	0.136067656
BRPF3	564.0822657	-0.104276868	0.125285746	0.086212316	0.494153587
MRPS18A	711.1186945	0.045166601	0.083277554	0.48351858	0.832651152
PGC	1.343544805	0.001040015	0.161387654	0.801552581	NA
TMEM14A	298.5038832	0.088338907	0.10455925	0.185515355	0.636663635
EFHC1	222.8926362	0.01729484	0.12401432	0.744290474	0.938404727
HSP90AB1	40884.32062	0.031685378	0.103435056	0.629276397	0.898964662
CDC5L	1494.643614	-0.079066233	0.093444381	0.235850444	0.682524295
ITPR3	7115.802623	0.055436068	0.111479686	0.384017797	0.788855489
ZNF184	120.2556268	-0.072848047	0.121897967	0.21748135	0.666205908
DSP	924.9913301	-0.010606635	0.137619243	0.746299344	0.938674168
SIRT1	330.3687865	-0.128549492	0.124379963	0.045013143	0.372601246
HNRNPH3	2423.637667	0.019540435	0.08665787	0.764606719	0.94373006
IFT74	341.9665379	-0.034624453	0.097156176	0.601866715	0.887942793
JAK2	478.2014161	-0.014072532	0.124061301	0.790071582	0.952955238
IL12RB1	14.96771652	0.014101996	0.150671708	0.411722591	NA
ABL1	2019.669254	-0.042459063	0.088802345	0.518442176	0.850913772
ACOT7	2914.480466	0.098396334	0.100916743	0.143825448	0.588277592
SH3GLB1	3621.668919	-0.070729571	0.094300484	0.288765944	0.726903498
CDC7	271.0747289	-0.156317942	0.120726786	0.021255878	0.266192295
SYDE2	25.59476584	-0.086265134	0.159139786	0.043183142	0.366522262
PCSK5	285.5494528	0.03799089	0.106770762	0.558269901	0.867838704
SCD	12212.60692	0.102446417	0.106907677	0.125591805	0.567992801
TMED1	787.5234103	0.069705528	0.10925931	0.28378303	0.72281672
ABLIM1	1278.582781	0.013677588	0.108064315	0.831097717	0.963459755
ERMP1	560.6493641	0.223353116	0.101228011	0.001611091	0.069708912
RAB18	1849.132849	-0.145585441	0.0773774	0.020137438	0.260080126
[truncated: 32,379 more rows]
