# Supplementary material for: KLF6 activation marks an angiogenic and apoptosis resistant endothelial phenotype in pulmonary arterial hypertension
Source: Commun Biol. 2026 Jun 15;9:846. doi: 10.1038/s42003-026-10493-5 (PMC13282386; doi:10.1038/s42003-026-10493-5)
Supplement: Supplementary file 6 — Supplementary Data 3 [file 42003_2026_10493_MOESM6_ESM.csv]

gene	baseMean	log2FoldChange	lfcSE	pvalue	padj
TSPAN6	1032.353593	-0.594598867	0.17472193	2.23E-05	0.000386014
DPM1	1203.797754	0.071873158	0.10824549	0.427262984	0.690726969
SCYL3	136.5608175	0.424746377	0.21173519	0.003277736	0.023942638
C1orf112	213.1071282	-0.04846481	0.15973345	0.659702188	0.851345246
FGR	112.7527601	0.057640404	0.240122805	0.619456773	0.827079857
CFH	159.2084754	-0.020887193	0.15804752	0.848485311	0.945593049
FUCA2	2828.407896	0.01249778	0.082533256	0.866520717	0.953301394
GCLC	406.4332003	0.058757001	0.124243817	0.550393558	0.782937979
NFYA	487.807696	0.006302695	0.138184641	0.951504329	0.987583423
STPG1	144.2871115	-0.006227157	0.178505579	0.956017107	0.98939781
NIPAL3	932.4212919	-0.156752159	0.118708655	0.103234514	0.29836332
LAS1L	1093.735888	0.111660403	0.110470657	0.223722426	0.478155152
ENPP4	186.1996099	-0.096754239	0.168930513	0.39375898	0.661463873
SEMA3F	12713.06984	-0.980400412	0.193420701	4.51E-09	1.92E-07
CFTR	9.006808951	-0.009455763	0.512765101	0.881527591	0.960575476
ANKIB1	1158.018056	0.799223018	0.179983772	1.96E-07	5.88E-06
CYP51A1	82.36268071	0.21875834	0.189695187	0.078767315	0.251291908
KRIT1	74.12866362	0.177788436	0.191351379	0.146539879	0.372167198
RAD52	81.93201714	0.015903047	0.159273169	0.884601823	0.961712567
MYH16	9.379747746	0.097182096	0.323488816	0.390317084	0.658797739
BAD	846.9336895	-0.232555774	0.178140021	0.056087931	0.200335398
LAP3	7851.224962	2.037419179	0.248864567	1.61E-17	2.45E-15
CD99	14596.82383	-0.032180548	0.088147851	0.680895372	0.864849356
HS3ST1	75.1276194	-0.080921559	0.262929296	0.488509461	0.739530971
AOC1	15.50992145	0	0.556761253	1	1
WNT16	0.619986351	-0.013292544	0.559587095	0.788568316	NA
HECW1	0.337733802	0.006392655	0.557471133	0.896913812	NA
MAD1L1	2.056834458	-0.000512664	0.365475125	0.995570647	NA
LASP1	9772.993204	0.024259466	0.11596806	0.797373288	0.92453871
SNX11	483.9818087	0.394130329	0.118895546	6.99E-05	0.001028323
TMEM176A	0.869637876	0.013098437	0.559496738	0.79156565	NA
M6PR	2175.200227	0.390756367	0.135743958	0.000327323	0.003673821
KLHL13	396.166342	-0.559368462	0.238284279	0.000674301	0.006725698
CYP26B1	33.01751087	-0.162397458	0.319120194	0.203736242	0.453104512
ICA1	425.8349914	-0.080081271	0.154195089	0.463636066	0.719051332
DBNDD1	851.5691138	-0.809403445	0.175713343	8.95E-08	2.91E-06
ALS2	789.6344106	-0.037483256	0.108461864	0.679200671	0.863833812
CASP10	703.0487051	0.684886703	0.308274615	0.00053415	0.00555627
CFLAR	4508.140446	2.031833376	0.226312943	1.79E-20	5.01E-18
TFPI	3516.619781	-0.069594698	0.188207651	0.547477904	0.781624208
NDUFAF7	225.7908071	0.042008991	0.144902357	0.691818555	0.871010269
RBM5	1158.645475	0.138473454	0.136969456	0.18470463	0.427566767
MTMR7	9.908546978	0.163396445	0.345051313	0.197073556	0.444077709
SLC7A2	3141.511874	2.873292565	0.452596708	4.23E-12	3.02E-10
ARF5	1114.827303	-0.352166714	0.134168501	0.000968954	0.00902716
SARM1	252.4219615	-0.075370842	0.168513501	0.5034479	0.750959703
POLDIP2	2977.339303	-0.030571328	0.084246787	0.685773271	0.867469098
PLXND1	13595.03537	-0.034550884	0.105927488	0.698646223	0.87464619
AK2	4186.244183	0.01938483	0.113482398	0.835324952	0.941771513
CD38	109.0707574	7.655425983	1.355247752	1.02E-10	5.68E-09
FKBP4	3747.254029	-0.071517231	0.135426267	0.487558144	0.739180198
KDM1A	2160.65047	-0.236582026	0.102769335	0.006782321	0.042278532
RBM6	1294.99295	-0.03428935	0.115968722	0.716711084	0.884469086
CAMKK1	105.3154556	-0.302492613	0.256490826	0.038315478	0.152840566
RECQL	1729.189	0.342344111	0.119494571	0.000495875	0.005199369
VPS50	444.6127951	0.088984605	0.127042062	0.372442364	0.642270126
HSPB6	50.13531409	-0.652751562	0.377730937	0.001891863	0.015529311
ARHGAP33	38.14811152	-0.072614836	0.216556664	0.537866626	0.775286448
NDUFAB1	1468.915255	-0.085516066	0.101268843	0.32310988	0.594058055
PDK4	35.60504111	-2.58867281	0.890078453	1.49E-05	0.00027113
SLC22A16	0.663273948	0.065138936	0.567142006	0.341712713	NA
ZMYND10	3.638508072	-0.038128887	0.325914104	0.708468603	NA
ARX	0.914908394	0.017568401	0.494500171	0.798546182	NA
SLC25A13	963.2806185	-0.099476742	0.103881846	0.258707244	0.520805266
ST7	536.4401496	0.13539684	0.123269717	0.168586114	0.4038534
CDC27	1971.825863	-0.035725726	0.090029569	0.653211837	0.846954795
SLC4A1	8.174285019	0.037795857	0.304096563	0.720323364	0.886827919
CALCR	3.087935847	0	0.556761253	1	NA
HCCS	1012.084747	0.105432561	0.094154057	0.199172361	0.447036543
DVL2	636.2052782	-0.086888696	0.128989114	0.387680992	0.65629761
PRSS22	8.335589427	0	0.556761253	1	1
UPF1	3392.553707	-0.050352884	0.116950517	0.596091693	0.81202475
SKAP2	578.8787634	-0.189098728	0.110350528	0.039415163	0.155796467
SLC25A5	7930.558177	-0.11433701	0.122908017	0.243600713	0.502803103
MCUB	1215.761982	0.385590886	0.172158132	0.002294256	0.018150708
HOXA11	2.708553202	0.111147464	0.437649385	0.287546745	NA
POLR2J	636.2909273	-0.055514037	0.101994232	0.523371759	0.764743359
DHX33	578.8857279	0.021303529	0.100710085	0.80489745	0.927681134
MEOX1	0.96497206	0.031295601	0.507656479	0.648648976	NA
THSD7A	300.4676366	-0.902000198	0.280183927	1.43E-05	0.000261912
LIG3	408.9649498	-0.018476056	0.106674357	0.836733008	0.942322263
RPAP3	644.3939484	-0.086308042	0.105396808	0.331886747	0.603362886
ACSM3	10.55636012	-0.151371587	0.32047385	0.22712027	0.482573964
REXO5	54.23772826	0.106754802	0.203255396	0.372058632	0.641897149
CIAPIN1	1482.406909	-0.21254669	0.101904425	0.014382456	0.074895078
SPPL2B	439.360773	-0.250298552	0.119099544	0.00980529	0.055891137
ATOSB	1124.799991	0.458013168	0.375443469	0.012441072	0.0671015
COPZ2	263.6045144	-0.137461729	0.144968678	0.200857583	0.449299154
PRKAR2B	1153.491838	-0.645662894	0.095170191	6.16E-13	4.91E-11
MSL3	760.7093662	0.071547484	0.090336396	0.369196814	0.63948354
CREBBP	815.2345979	-0.045551157	0.16108357	0.679693259	0.864021656
TSPOAP1	2.735759469	0.07485966	0.455323736	0.409631329	NA
MPO	3.249319646	-0.257298722	0.699725369	0.061229147	NA
PON1	0.048399908	0	0.556761253	1	NA
GCFC2	430.6035251	-0.131440657	0.138882659	0.210907798	0.462537567
WDR54	247.0784359	-0.422666812	0.207987772	0.003111866	0.023059481
CROT	514.9465254	-0.161670685	0.193121541	0.184505292	0.427279369
ABCB4	2.184106895	-0.049386887	0.40078963	0.591087208	NA
KMT2E	686.2539141	0.080867169	0.161970306	0.467586203	0.722500543
RHBDD2	747.4655392	-0.191174597	0.104000604	0.030031272	0.129221355
SOX8	645.2911327	-0.178581361	0.375678794	0.165616039	0.400281804
IBTK	890.3660647	0.236602335	0.12938592	0.020544932	0.097189385
ZNF195	400.3346108	0.132165988	0.115956513	0.162871057	0.395666665
MYCBP2	1049.129595	0.53213027	0.243586856	0.001172084	0.010528379
FBXL3	665.8042615	0.105318112	0.127887538	0.293456683	0.560728422
ITGAL	24.04530803	0.037502145	0.230219866	0.744886711	0.898664212
PDK2	356.6039095	-0.516534611	0.226619978	0.000990623	0.009168908
ITGA3	10491.30199	0.050783596	0.121462463	0.60105327	0.815553095
ZFX	573.846521	-0.067018452	0.145300787	0.528744186	0.767890625
LAMP2	3833.84531	0.377719745	0.078780339	1.25E-07	3.92E-06
ITGA2B	14.43695755	0.027108928	0.277960472	0.803478984	0.926764982
ASB4	0.15216776	-0.004925018	0.557182741	0.920462963	NA
GDE1	1900.910961	-0.272904515	0.083726583	0.000259305	0.003027098
REX1BD	549.8843874	-0.236839829	0.132300243	0.022225385	0.103023544
CRLF1	213.3119961	1.58E-05	0.273272051	0.999884094	1
OSBPL7	233.9133238	0.072126278	0.167202028	0.52060866	0.762596189
TMEM98	1532.982358	-0.18597026	0.165304919	0.108077275	0.307255205
YBX2	1.789442681	-0.04306685	0.390836517	0.640481535	NA
MAP3K14	131.9774284	0.698029048	0.320249919	0.000561364	0.005803938
ABCC8	1.285037982	0.065255846	0.526313183	0.39403096	NA
TMEM132A	5433.924581	0.750257298	0.127027125	1.26E-10	6.93E-09
AP2B1	5704.094819	-0.028299567	0.089805107	0.721424321	0.887227145
TAC1	0.868381219	0.045277915	0.517028822	0.522967832	NA
ZNF263	173.0763519	0.071342384	0.163038717	0.521630501	0.763371538
CX3CL1	3108.198157	7.923249976	1.101699901	3.90E-15	4.10E-13
SPATA20	1105.953704	-0.355889176	0.135100249	0.00091457	0.008605132
CACNA1G	11.68861192	1.136551472	1.171816419	0.002315442	0.018248858
TNFRSF12A	2205.906649	0.108508547	0.141835124	0.305222623	0.574364294
DLX6	0.13627792	-0.013012833	0.559465085	0.792876892	NA
MAP3K9	5.230210793	-0.11048674	0.389325793	0.312226536	0.581637917
RALA	6647.07187	0.246242342	0.174510358	0.042075319	0.16318572
BAIAP2L1	74.16083789	-0.105489537	0.221124017	0.3826368	0.651250354
KDM7A	123.7778646	0.026037147	0.15221817	0.80936626	0.929651978
ETV1	32.4170472	-0.100728969	0.260076359	0.400535362	0.667162167
AGK	491.8592774	-0.122084364	0.108848206	0.179222323	0.419640482
ALDH3B1	78.86841904	-0.019911318	0.23484456	0.861532586	0.950758564
TTC22	2.39181029	-0.220037897	1.052353086	0.005988146	NA
PHTF2	425.54752	0.105844665	0.120676754	0.274996619	0.540576197
CCL26	1.207218806	-0.082132474	0.484553588	0.357429101	NA
FARP2	526.388097	-0.013493083	0.153244102	0.900682266	0.966873708
USH1C	14.53212685	0	0.556761253	1	1
GGCT	481.4622102	-0.182471588	0.148175339	0.095884694	0.285045884
DBF4	445.5421827	-0.03472446	0.162100551	0.753071183	0.902319953
TBXA2R	84.67267811	0.172986318	0.199269749	0.162346468	0.394898691
IFRD1	109.1327296	0.135106082	0.164951413	0.235218064	0.493020994
COX10	232.7011965	0.110164701	0.141193981	0.296950081	0.564529654
GTF2IRD1	181.6543067	-0.183633101	0.176750593	0.12305298	0.333322253
PAF1	2025.890261	-0.11821446	0.096069626	0.155949939	0.386003268
VPS41	1248.248096	-0.263110531	0.107285356	0.003536279	0.025424442
ARHGAP44	16.92521278	-0.135804846	0.274597312	0.275862391	0.541466488
ELAC2	2434.45976	-0.086662819	0.075892227	0.211683344	0.463722935
SCIN	1.758572479	0.219262453	0.735996	0.06849808	NA
ARSD	681.2924165	-0.103131514	0.144253334	0.33331232	0.604986877
PNPLA4	253.4278561	-0.36833945	0.161345222	0.002296591	0.018152334
ADIPOR2	1905.158397	0.29903712	0.098255721	0.000413999	0.004453163
CDKL3	4.593214874	-0.103051517	0.338637873	0.360828233	0.631208756
UPP2	0.108008811	0	0.556761253	1	NA
PRSS21	2.869180548	-0.034428694	0.385762535	0.706879526	NA
MARK4	713.4078115	-0.275922041	0.154738914	0.016044425	0.081266013
PROM1	0.828757303	0.055890854	0.483312094	0.487949336	NA
CCDC124	1917.417352	-0.05420333	0.109593969	0.55252098	0.784071564
CEACAM21	17.72837856	-4.638390036	1.151643531	4.35E-07	1.19E-05
PAFAH1B1	2422.867576	0.059960545	0.113444634	0.520313884	0.762295386
NOS2	3.762784626	0.076047766	0.326468006	0.482651418	NA
DNAH9	2.014004131	-0.118928426	0.518844988	0.228367697	NA
BLTP2	5019.562463	-0.243383187	0.124458972	0.014655699	0.075923734
SLC13A2	0.44688049	0	0.556761253	1	NA
GAS7	4.208161888	0.090538821	0.3872245	0.384276819	0.65267339
TRAPPC6A	119.9018087	-0.330010912	0.193851114	0.012410484	0.066978901
MATK	22.95032728	0.112934189	0.407502615	0.29647446	0.564128691
CEACAM7	2.511666011	0	0.556761253	1	NA
CD79B	9.321488536	0.079330453	0.28457087	0.487671774	0.739180198
SCN4A	11.916774	0.074470656	0.328530762	0.489386815	0.740141422
ST7L	259.3616051	0.178663453	0.117375997	0.061648509	0.21332361
TKTL1	1.539498532	0.002707291	0.414919702	0.974140042	NA
PAX6	6.989666854	0.169149731	0.379732733	0.17997877	0.420567167
RPUSD1	1094.267504	-0.258682224	0.130823823	0.012146028	0.065835682
RHBDF1	633.3689708	-0.112864484	0.141877945	0.286596003	0.55367775
LUC7L	755.2045587	0.0657937	0.123743381	0.50285979	0.75085449
CACNA2D2	15.33745135	-0.115560084	0.312561512	0.328196242	0.599527067
BAIAP3	24.75034192	0.034374162	0.26701562	0.757126384	0.90457237
TSR3	1757.709713	0.016926176	0.104607527	0.848329407	0.945490492
PIGQ	555.1509412	-0.300355093	0.119384285	0.002082373	0.016770139
CRAMP1	272.1880915	0.068349854	0.15105337	0.527408681	0.767217628
TEAD3	51.26976721	-0.438307039	0.38399713	0.01555419	0.079539109
SELE	2837.639284	6.556507192	1.079121909	2.31E-11	1.45E-09
DNAJC11	1839.690246	0.017807777	0.105821609	0.841735976	0.943658264
MYLIP	299.5857015	0.10783558	0.191985764	0.361797938	0.632445133
NOX1	1.156096028	0.0073702	0.460484386	0.921753381	NA
E2F2	121.567683	0.035145286	0.202034216	0.760707134	0.906458417
PSMB1	3469.083643	-0.037640083	0.08403381	0.617651918	0.825715326
SYN1	2.946968273	-0.038507183	0.354766855	0.69219682	NA
JARID2	176.7756287	-0.33380851	0.205473809	0.014173019	0.074148032
CDKL5	47.05549533	0.622060642	0.531246324	0.006105675	0.038943377
CAMK1G	0.323595471	0.006392205	0.557471033	0.896921017	NA
CDK11A	18.82947918	0.135407959	0.26510013	0.278112334	0.543816628
NADK	1522.029173	-0.052862426	0.099166588	0.535474246	0.773276336
TFAP2B	0.055776652	0	0.556761253	1	NA
DLEC1	3.080561883	0.077951644	0.380067603	0.443244275	NA
CYTH3	310.4020866	-0.450971017	0.176003431	0.000620486	0.00629308
ADAM22	34.26546359	-0.101414806	0.227018526	0.400510893	0.667162167
SYPL1	1963.38341	0.264031189	0.086308301	0.000561722	0.00580412
CYB561	619.2495444	0.064798897	0.154066641	0.551945097	0.784071564
SPAG9	1586.651478	0.410763181	0.152492283	0.000520894	0.005425
CELSR3	11.12881029	-0.156998442	0.309747079	0.216666893	0.469550509
AASS	321.5543622	-0.514154697	0.192845652	0.000335564	0.003749036
PLEKHG6	12.13645749	-0.115404472	0.314171415	0.328107004	0.599495907
SS18L2	362.9780961	0.032161343	0.1362104	0.754910733	0.903289304
MPND	241.3134318	-0.410776065	0.16743615	0.001074545	0.009838842
MGST1	2754.364578	-0.016294056	0.096280165	0.84537947	0.944657106
CRY1	544.9601336	0.060581024	0.124603804	0.538768517	0.775930432
PGLYRP1	1.922250214	0.080304225	0.433729926	0.39963669	NA
NFIX	1936.056179	-0.109015571	0.113530956	0.243122711	0.502485041
ST3GAL1	1753.701404	0.174581421	0.14020094	0.100357801	0.293268413
MMP25	35.96559296	0.183155611	0.289538088	0.167038926	0.402124632
IL32	4373.95369	2.970697813	0.168241759	1.50E-71	1.28E-67
PKD1	990.3875553	0.210274664	0.188583908	0.089074306	0.272109942
MAPK8IP2	110.5195688	-0.063159396	0.252212545	0.584935988	0.806210869
MED24	1585.935666	-0.014817438	0.101195998	0.864038556	0.952475969
RHOBTB2	363.715353	-0.518135252	0.151216209	2.58E-05	0.000438898
HEATR5B	382.246301	-0.041830104	0.150149328	0.697241758	0.873475453
SEC62	3111.43465	-0.078504165	0.089442144	0.320774124	0.591230058
RPS20	17464.6288	-0.142634617	0.125722727	0.151895396	0.380497297
CSDE1	13873.66307	-0.122379613	0.096365248	0.142744323	0.366629388
UBE3C	2800.514793	-0.059630371	0.112516542	0.520479359	0.762472298
REV3L	544.3513	-0.056426857	0.13125296	0.577513932	0.800814486
TENM1	0.167092199	0	0.556761253	1	NA
MASP2	2.71709454	-0.124649711	0.470627501	0.238059198	NA
IYD	0.06376063	0.000733216	0.5567706	0.988133767	NA
FAM76A	116.8431671	0.135459874	0.176235276	0.245819227	0.505189397
TRAF3IP3	7.729177926	0.001242234	0.313450972	0.99025097	1
POMT2	615.1611365	-0.010062882	0.11940531	0.916613194	0.973377353
VTA1	1629.739298	-0.07952437	0.078799793	0.266506944	0.530439846
MLXIPL	5.959007661	-0.012427466	0.493684692	0.855752472	0.948355667
BAZ1B	2313.757271	-0.071621305	0.114161386	0.444424302	0.703983995
RANBP9	1018.94306	0.051430543	0.099801758	0.548383161	0.782113477
ETV7	195.8160218	4.275832741	0.799822459	1.26E-09	5.98E-08
SPRTN	312.7909144	-0.12518777	0.119321043	0.193991653	0.440069057
METTL13	952.5912667	0.186870163	0.102230432	0.031809675	0.134039334
DYRK4	361.3223921	-0.172338122	0.109717674	0.05942102	0.208150601
ZNF207	2155.929321	0.111302519	0.090759961	0.163554398	0.396704928
UQCRC1	3142.357525	-0.231473324	0.097481798	0.005893956	0.038005315
STARD3NL	503.7969663	0.225810842	0.113380737	0.015852858	0.080607032
CD9	26439.30589	0.047254298	0.128980782	0.637694136	0.837258818
NCAPD2	1443.431242	-0.057814029	0.114899157	0.538538881	0.775861871
IFFO1	482.6239807	-0.314487925	0.136058398	0.003233925	0.023734473
GIPR	73.42829307	0.268345813	0.562295055	0.068241573	0.228038137
PHF7	97.59706029	0.115771451	0.204080584	0.336087747	0.607759864
SEMA3G	140.0927736	-0.166484537	0.318958376	0.19563257	0.442235439
NISCH	1525.316153	-0.572601594	0.132321669	5.90E-07	1.55E-05
STAB1	8612.887316	-0.32171517	0.142601957	0.003527976	0.025379097
FUZ	216.7865797	-0.343832478	0.186778424	0.008278903	0.049265977
SLC6A13	1.275182957	0.02306732	0.469882571	0.757980563	NA
IDS	52.45658925	-0.19207315	0.197898574	0.123862479	0.334929643
PRSS3	478.7355956	-0.38710613	0.239461584	0.009937025	0.056528641
ZNF200	238.9249926	0.150089843	0.133636296	0.145653038	0.370743302
CD4	13.50674523	0.038130808	0.28732937	0.724909016	0.888431731
LRRC23	70.37722109	-0.051717604	0.162608544	0.640606621	0.839549718
BTK	5.512098395	-0.087307233	0.371574903	0.406196358	0.673282037
HFE	205.7547117	0.15560526	0.138856976	0.13987582	0.361763175
SCMH1	579.383232	-0.127817123	0.133892966	0.214652732	0.467264355
FYN	1504.932901	0.019165712	0.112985048	0.836725499	0.942322263
HIVEP2	190.7183451	0.807788552	0.276337887	4.95E-05	0.000763249
ELOA	1625.342379	0.206653985	0.120473754	0.033787476	0.139816182
LYPLA2	1161.15351	-0.192854656	0.099581272	0.023951932	0.109449609
CLCN6	202.2457524	0.264351725	0.199397575	0.041754166	0.162304325
MRC2	1926.414513	-0.146120247	0.111391877	0.113466337	0.317285154
SLC6A7	0.707589451	0	0.556761253	1	NA
TSPAN9	3325.410658	-0.672041156	0.137560674	3.82E-08	1.33E-06
BTBD7	577.9271757	-0.102944453	0.124329251	0.296698574	0.564177335
APBA3	333.5312102	0.413600681	0.188774481	0.002187704	0.017519099
MKS1	138.3358524	-0.146114234	0.173056505	0.209431206	0.461019061
ABHD5	782.6040462	0.008456389	0.101629554	0.922379016	0.975052073
ANOS1	19.0880231	-0.085281148	0.255449419	0.469870806	0.724261822
AKAP8L	959.4718844	0.246077799	0.101883679	0.004605668	0.03145915
MBTD1	180.6943028	-0.092037459	0.184559538	0.428530008	0.691504895
UTP18	1136.093033	-0.052245166	0.098766065	0.539094788	0.776269176
RNF216	930.4040724	-0.05333173	0.098458994	0.529779395	0.76869863
TTC19	949.4723967	-0.293625352	0.116822445	0.00223186	0.017731119
PTBP1	7042.292745	-0.072995972	0.085704315	0.340141847	0.611693495
DPF1	127.4351291	-0.126449529	0.217805303	0.302299524	0.57100649
SYT7	38.87955907	-0.104196867	0.271034021	0.383715814	0.652305405
LARS2	766.7408861	0.083848088	0.114943077	0.372765598	0.642596631
PIK3C2A	3384.904769	-0.024138983	0.145902275	0.820105211	0.935147252
PLAUR	2466.100591	0.525380876	0.148708898	1.70E-05	0.000302835
ANLN	815.8451989	-0.107255609	0.182458594	0.357859939	0.628401905
WIZ	1111.378056	-0.168887257	0.090590825	0.033980026	0.140340471
RABGAP1	476.1756636	-0.105276834	0.132154805	0.302271509	0.57100649
DCN	1.117340199	0.019878438	0.443361984	0.802464024	NA
QPCTL	452.4722825	-0.08144497	0.107526182	0.366249147	0.636726577
PPP5C	1902.856702	-0.096831021	0.106002348	0.278171006	0.543868977
CEP68	532.5566666	-0.399288225	0.217032982	0.005689098	0.036893658
MAP4K3	304.0795281	0.142139424	0.151822687	0.196222925	0.442919669
ZBTB32	0.266348821	0	0.556761253	1	NA
TYROBP	7.866356148	0.084613085	0.350160142	0.429559384	0.692469549
LDAF1	217.0559649	0.02834846	0.13219152	0.780076479	0.915251799
BRCA1	380.4272566	0.017698816	0.145432774	0.867363623	0.953736369
ERCC1	1440.411985	-0.556482434	0.121822149	2.00E-07	5.96E-06
CD22	2.663013695	0.012199027	0.388243369	0.890576744	NA
SEMA3B	25.31467654	0.010744603	0.254266902	0.923421465	0.975307431
MBTPS2	512.8543009	-0.012724031	0.10604285	0.886705212	0.96240369
PRICKLE3	146.3534816	0.6214681	0.217047157	0.000119666	0.00160015
LTF	59.34756173	0.008460297	0.268096415	0.938524667	0.9815837
EXTL3	1401.044896	-0.450978379	0.121466031	1.09E-05	0.000207193
NR1H4	0.134475509	-0.004924869	0.557182715	0.920465358	NA
ELOVL5	4098.319241	0.123416735	0.089147607	0.117227802	0.323453116
ALOX5	7.413194366	0.028789127	0.308557795	0.781702683	0.916088056
KDM5D	1.64577838	0.072222429	0.493101742	0.392949644	NA
CALCOCO1	775.2264981	-0.253703345	0.181185254	0.040277498	0.15847936
UBR7	511.5073034	-0.292200015	0.141305825	0.007297416	0.044898463
MAP4K5	1135.0183	-0.071772814	0.099099115	0.399853706	0.666579235
EHD3	40.5106462	-1.014956231	0.53767901	0.000462874	0.004901577
PSMC4	2792.987994	0.144135952	0.108684706	0.11249	0.315642201
MAN2B2	1782.493218	-0.040161101	0.109459582	0.659583444	0.851345246
SLC7A14	136.3029116	0.007662017	0.24687211	0.945774405	0.985668356
CLDN11	9629.070237	0.069847891	0.193267488	0.548038692	0.781752983
SLC25A39	2607.942555	-0.047043655	0.107207416	0.600997801	0.815553095
MVP	6843.189826	0.044314846	0.110922647	0.629848174	0.832812279
NUB1	1924.509752	0.913156067	0.222493896	5.25E-07	1.40E-05
PGM3	1679.569967	0.462292763	0.090988164	1.75E-08	6.61E-07
RWDD2A	216.0326075	0.034189129	0.182702528	0.763862754	0.907928102
CLK1	529.0434191	-0.058423892	0.163692274	0.599183144	0.81417657
POLR3B	368.532635	-0.015956616	0.120964359	0.869107828	0.954915213
ANGEL1	351.9788937	-0.014483448	0.128285936	0.884798556	0.961742466
RNF14	771.3705616	0.116342389	0.104678044	0.188799311	0.432697871
DNASE1L1	4712.427673	-0.623172434	0.105923102	1.89E-10	9.97E-09
DDX11	357.975856	0.043620118	0.125995549	0.659789495	0.851345246
HEBP1	1786.013121	-0.191948797	0.123448063	0.052005525	0.190266564
GPRC5A	888.0018521	-0.132241204	0.192206309	0.269622897	0.534573877
MAMLD1	140.3697273	-0.876295579	0.39699172	0.000285644	0.003283878
CD6	6.662103712	-0.010729801	0.299444614	0.918122264	0.973489776
TACC3	1632.067634	-0.087805433	0.141349677	0.404609912	0.671683972
UFL1	545.8000331	-0.001974371	0.11679074	0.983397006	0.999578821
POLA2	123.1491508	0.067671259	0.157472438	0.538006208	0.775315062
ZC3H3	336.5528086	0.217091745	0.155243233	0.055027835	0.197884318
CAPN1	4438.192416	-0.01356985	0.100089331	0.874443925	0.957569174
ACP3	0.340570039	-0.010401871	0.558163928	0.833848736	NA
MDH1	2683.611501	0.013540042	0.104268941	0.878143884	0.959101891
SLC30A9	1395.296333	-0.249609578	0.115887053	0.008696975	0.051323891
MTMR11	345.665631	1.397534105	0.332999209	2.10E-07	6.17E-06
COX15	472.9853752	-0.035982265	0.110985635	0.695647001	0.872988784
CCDC88C	365.7475417	-0.036139138	0.173576449	0.748162827	0.900107828
YAF2	326.7370481	-0.164335989	0.130876362	0.107458738	0.30600423
ZMYND11	1260.282455	-0.244768388	0.099200423	0.004050435	0.028453181
WAS	13.1635196	0.132012463	0.272976206	0.287277897	0.554401146
DPEP1	11.36432502	0.053371328	0.280256346	0.631090494	0.833406397
BID	1534.419548	-0.004691533	0.165319022	0.966219487	0.992652788
MATR3	11.04666719	0.022789766	0.246848087	0.840298235	0.94350926
NPC1L1	15.155138	0.059797555	0.298022578	0.584826404	0.806210869
XYLT2	837.5805409	-0.09444856	0.110760728	0.304137729	0.573018471
RGPD5	0.397972612	0.011888922	0.51782721	0.84886564	NA
STMN4	5.693522401	-0.008893574	0.558069174	0.857140392	0.948866301
NUDCD3	1885.203366	-0.130459388	0.127886532	0.193992452	0.440069057
ISL1	0.993759028	0	0.556761253	1	NA
CHDH	59.72459582	-0.094310632	0.240795781	0.431264228	0.693545357
IL20RA	3.462987808	0.012274508	0.344906275	0.898589544	NA
CLCA1	0.187763097	0	0.556761253	1	NA
GLT8D1	1162.869357	0.000843751	0.117612408	0.992933503	1
ATP2C1	3049.754875	0.17934135	0.092484741	0.026611659	0.118491035
IGF1	3.647737513	-0.000432091	0.374598483	0.99620011	NA
SLC38A5	362.8099855	0.685601456	0.270912346	0.000239469	0.002841127
RALBP1	2018.194468	-0.204407834	0.086618974	0.007827706	0.047388764
RUFY3	375.6058243	-0.099340502	0.114416516	0.289760582	0.556571446
CNTN1	0.660566529	0.017437364	0.467170297	0.815157736	NA
SLC11A1	16.13683068	-0.035756659	0.258784397	0.750364701	0.901230559
WWTR1	2769.35846	-0.254556422	0.116947087	0.007854307	0.047427069
AGPS	1860.239212	-0.089972428	0.095022867	0.276607277	0.542304216
STEEP1	518.2928198	-0.085455284	0.120771679	0.377941949	0.64674619
TTC27	785.5270002	0.384045211	0.136042861	0.000411004	0.004426539
ZNF582	44.53551004	0.035049218	0.197016474	0.760808572	0.906494188
VSIG2	12.99946516	0.044888438	0.293522634	0.677986297	0.863218227
PHLDB1	2334.387507	-0.096766629	0.130660193	0.339740917	0.611254
MARCO	0.408529859	0	0.556761253	1	NA
CYP24A1	1.747268497	0	0.556761253	1	NA
PRDM11	200.2974	0.184422088	0.144426234	0.088137439	0.27040763
SYT13	0.359779584	0	0.544967593	1	NA
SNAI2	87.0475325	-0.185695734	0.282888349	0.162471826	0.395147241
CD74	314.3001472	2.991864336	0.731291871	4.24E-07	1.16E-05
HGF	4.320437834	0.631559919	1.154029484	0.009697083	0.055478376
ZRANB1	613.9980477	0.043994844	0.108361849	0.62719787	0.831350472
NCDN	689.9071992	-0.008108172	0.116835893	0.931910699	0.979178202
ADGRA2	1104.582048	-0.63704239	0.235287301	0.000178208	0.002219339
ZFP64	268.0883053	-0.099570133	0.123693039	0.311297057	0.580477253
MNAT1	509.3088826	-0.084022913	0.112154097	0.364401216	0.634723777
SAMD4A	887.0745819	0.678520994	0.185035989	6.70E-06	0.000135289
RUNX3	47.50830858	1.600892366	0.70335352	0.000101872	0.001408963
MRE11	678.5893955	0.001288066	0.137720719	0.990067694	1
PLEKHB1	15.7754203	-0.812465066	0.732384112	0.003748413	0.026728016
SERPINB1	950.9638021	0.195014422	0.18014998	0.10578439	0.303010428
CYP3A43	0.433319815	-0.005190407	0.55681023	0.916463201	NA
SLC7A9	1.560244686	-0.003445108	0.434433901	0.965618888	NA
SPAST	277.9979312	0.01865495	0.152654743	0.862853571	0.951637779
NRXN3	53.5489567	-0.003160119	0.261098663	0.977225746	0.997044651
OSBPL5	931.7867928	-0.071371919	0.155359138	0.514181182	0.758262691
AQR	1024.332491	0.083510946	0.103359375	0.341405141	0.612954533
CPS1	90.33418347	-0.193743013	0.203019576	0.124222635	0.335637355
FHL1	2843.201687	-0.355281272	0.072047872	7.72E-08	2.54E-06
RTF2	2024.941662	-0.134650699	0.092458806	0.096291924	0.285840119
NLRP2	1.873775968	0.120408269	0.519043723	0.225156281	NA
SLC45A4	198.3304967	-0.178787464	0.218062944	0.160714661	0.392891348
RNF10	3428.637901	-0.115421045	0.088161847	0.139612514	0.361191768
ZNF839	131.7001158	-0.164683412	0.172766247	0.159740169	0.39129456
ZDHHC6	766.283702	0.000125048	0.105200369	0.998876888	1
GRAMD1B	52.56103267	0.151553669	0.246644059	0.232900362	0.490272661
RNH1	4595.660595	0.017177412	0.090537104	0.829696806	0.939238845
NDUFS1	1716.723605	0.073103842	0.068481926	0.250860638	0.51073836
RB1CC1	896.1435478	-0.1961514	0.123070835	0.046715326	0.175700329
ERP44	2484.351453	0.75629086	0.106885541	6.08E-14	5.49E-12
ALAS1	1239.820352	0.272623572	0.108007265	0.002644734	0.020256097
BIRC3	1561.093129	5.325963388	0.823757191	2.92E-12	2.12E-10
AKAP11	624.6905892	-0.233068076	0.125319151	0.019846077	0.094857237
GLRX2	310.4816571	-0.17571789	0.116535073	0.06478064	0.220448131
SNAPC1	239.5997141	-0.120627386	0.152851501	0.271939525	0.536802865
DERA	832.7357569	-0.032719725	0.098538321	0.70006989	0.875383759
STRAP	4446.984366	-0.200439612	0.0744693	0.003223636	0.023696011
ABCC2	27.88677279	0.285304892	0.326724141	0.059576936	0.208525393
DEF6	20.99672895	-0.161579579	0.279948442	0.209914059	0.461587278
PLEKHO1	1506.50127	0.336469207	0.167043201	0.005809622	0.037546718
GCLM	1044.863994	0.34483165	0.172186536	0.005614503	0.0364932
UBR2	697.6101574	0.270100355	0.13439371	0.010173121	0.057545299
EHD2	5617.4983	-0.783918119	0.177436037	2.30E-07	6.67E-06
DEPDC1	279.8883817	-0.227789804	0.207991424	0.078746866	0.251273688
CCDC28A	202.31052	0.03357961	0.129536012	0.738312574	0.895397003
RRAGD	34.76894159	0.120945039	0.301934405	0.314391705	0.583821389
HSF2	236.6454513	-0.236974457	0.167301537	0.045068389	0.171167513
PHF20	714.9132962	-0.037476107	0.092790436	0.644926154	0.842297074
HSD17B6	41.51734755	0.020777346	0.219224452	0.856688367	0.948728806
NR1H3	59.520142	-0.431939929	0.317408584	0.011790823	0.064409399
TYMP	645.4993572	3.940041457	0.640755665	1.03E-11	6.78E-10
NCAPH2	949.1971283	0.004418707	0.13209673	0.965256172	0.992263935
TOMM34	1493.517375	-0.126972293	0.112719845	0.172174505	0.409058407
SEC63	2653.001533	0.18923789	0.101521016	0.028898019	0.125716336
KPNA6	1725.121455	-0.051152945	0.120309205	0.596410148	0.812027453
VIM	140769.399	-0.071459115	0.096102405	0.391556256	0.659596686
RTEL1-TNFRSF6B	9.333708957	-0.066346096	0.289757619	0.552214251	0.784071564
FAS	822.1590962	1.186104505	0.130407828	6.17E-22	2.06E-19
RNASET2	150.1740207	-0.988586255	0.224905915	1.15E-07	3.62E-06
CD44	4984.842748	1.037922056	0.159879459	7.68E-13	5.98E-11
KCNG1	19.56015165	0.055389879	0.251998631	0.629648063	0.832766025
AGPAT4	147.7930755	0.094438872	0.153377788	0.38778052	0.656400922
SLAMF7	1.42372594	0.001701555	0.462387142	0.981769768	NA
BTN3A1	466.7668756	2.168092504	0.270268434	5.86E-17	8.19E-15
MIPEP	476.8124446	-0.161968162	0.121801611	0.097636876	0.288363981
PRKCH	2063.824042	0.001548837	0.15246273	0.988546155	1
INSRR	0.505580624	0	0.556761253	1	NA
IFNGR1	1105.766376	0.988152916	0.120349907	2.36E-18	4.10E-16
B4GALT7	556.4337456	-0.00546323	0.116358292	0.953979542	0.988818309
SH2D2A	45.97592391	0.098846669	0.226433731	0.411505159	0.677523077
VRK2	950.6507472	0.421477792	0.15005091	0.000338891	0.003778406
TNFRSF1B	768.3246557	0.20394204	0.15777547	0.072926678	0.238230874
VEZT	1790.112222	0.165781117	0.081620009	0.023962782	0.109469848
POU2F2	70.45601145	0.138002675	0.213051825	0.262536366	0.525948045
BRD9	958.1755872	0.070138997	0.091303932	0.38252076	0.651175488
SNX1	1855.810408	0.026492885	0.09317242	0.745366907	0.898895916
TBPL1	390.5152782	-0.181148945	0.117543399	0.058374051	0.205708804
BMAL2	1645.693389	0.144724994	0.143857538	0.176950012	0.416630405
BCLAF1	3170.650793	-0.040757358	0.114281037	0.663478291	0.853837664
SLC39A9	1187.496419	0.107522091	0.102096437	0.216624778	0.469532667
ANK1	58.70248284	-0.038814817	0.216301519	0.737441415	0.894977127
IBSP	0.058793548	-0.009023041	0.558114554	0.855084808	NA
TFB1M	172.8846573	0.031993354	0.142171901	0.76068978	0.906458417
RABEP1	1890.590424	-0.138945509	0.099814081	0.104621594	0.30119783
HMGB3	746.5086669	-0.067270784	0.123305278	0.492484927	0.742910592
NUP160	1041.357492	-0.051193953	0.12683225	0.60679836	0.819365218
BAK1	1309.95769	0.564942051	0.253492766	0.00089444	0.008445081
MUSK	0.120616858	0	0.556761253	1	NA
IKZF2	13.41807456	0.395829676	0.605987644	0.030032424	0.129221355
GRN	12653.34333	0.409733504	0.149390504	0.000449236	0.004780911
FAM13B	399.7978351	-0.63321929	0.120351026	6.05E-09	2.51E-07
ARHGAP31	2029.039676	0.562750657	0.146446149	4.63E-06	9.80E-05
CENPQ	283.9521259	-0.004776408	0.153319483	0.964760756	0.992263935
SARS1	4749.473653	-0.105042215	0.07813472	0.139170167	0.360512706
RANBP3	1137.497918	-0.041783523	0.084280569	0.580339591	0.802971083
ARID4A	337.1721703	0.002107109	0.150279734	0.9843345	0.999816437
EIPR1	728.1628656	-0.133083399	0.097510757	0.113984374	0.318003534
PNPLA6	2655.211652	-0.127084405	0.099214231	0.136102053	0.355399585
IFT88	160.2980685	0.021414751	0.168436213	0.847645437	0.945160697
ALG1	870.9480247	0.060972441	0.091813006	0.449724592	0.708104412
ZCCHC8	299.7886015	0.180400992	0.135585046	0.083897083	0.262297534
ABCF2	630.5683793	0.012803913	0.123088859	0.895809999	0.965406297
CHPF2	2500.964213	0.082428965	0.13384674	0.421367155	0.686009227
LRRC7	2.511026927	-0.028507969	0.411660915	0.741108152	NA
FUT8	991.800842	0.08011645	0.125951287	0.419501682	0.684624706
UBA6	1165.060714	0.284653363	0.114698383	0.002654425	0.020302961
GAB2	424.4761354	-0.250555097	0.156070292	0.028525707	0.124509671
ATP6V0A1	419.081075	-0.104262798	0.142369936	0.325112189	0.596279889
PIAS1	394.1792352	0.172239441	0.158595967	0.127709238	0.341539577
SLC4A7	401.01552	0.120512556	0.137497794	0.24822589	0.507460129
APBA2	790.3217235	-0.479855815	0.1437837	4.11E-05	0.000646576
MAP2K3	891.7398987	0.150798693	0.11905212	0.117569936	0.324049675
TMSB10	44820.39741	0.266477976	0.101716016	0.002137106	0.017162279
ASTE1	126.0885811	-0.005037671	0.13858747	0.961279914	0.991101914
RNF19A	629.2090837	0.638005117	0.21432887	7.94E-05	0.001140866
PEX3	308.5602693	0.08395678	0.121674177	0.388391089	0.656854715
GABARAPL2	1051.456782	-0.050943273	0.085830306	0.506261249	0.752529211
SH3YL1	221.6838904	-0.337974382	0.185243955	0.008966914	0.052306409
FAM136A	1437.588159	-0.240085589	0.11995538	0.013610656	0.071930586
VCL	9571.745743	-0.072788873	0.118489739	0.447351777	0.706129104
DEPDC1B	146.5051729	0.011807005	0.203737624	0.918160338	0.973489776
DAPK2	16.95640176	-0.03004173	0.246580083	0.791214522	0.921030751
NSMAF	1102.361376	-0.306955409	0.117286509	0.001461144	0.012574987
ADSS2	1830.009816	-0.071739091	0.094422635	0.383609417	0.652189564
STAP1	0.40944943	0.055471199	0.606179596	0.291814164	NA
TIMP2	6587.753996	-0.594030342	0.154062326	4.10E-06	8.79E-05
RFC1	1157.045959	-0.042360405	0.104069608	0.631014091	0.833406397
TBC1D23	667.5045909	0.176129382	0.118432355	0.066959259	0.225610356
CUL3	2112.582254	-0.124795941	0.110463002	0.173933914	0.411460983
MYOM2	17.81109403	0.010654511	0.241677796	0.92506584	0.975774764
OTC	0.187809749	0.000379478	0.556694974	0.993861613	NA
CYP46A1	9.949806066	-0.259794583	0.41196832	0.079084142	0.252066841
ZZZ3	788.5234837	-0.062165721	0.125378935	0.529637521	0.768577533
USP2	9.389786024	-0.098672705	0.34411229	0.374630161	0.644565456
TUBG2	119.7322231	-0.003203938	0.148924262	0.976099594	0.996319343
RPL26L1	786.7343641	0.037075209	0.112680218	0.689689254	0.869594581
FLT4	125.9263149	-0.067547776	0.240263468	0.563630749	0.790957333
NSUN2	2092.168205	0.188277629	0.106968538	0.036156772	0.146910584
FBXO42	400.7331018	-0.090581191	0.1420204	0.391149173	0.659418792
MFAP3	558.0146243	0.201206181	0.125829115	0.0442968	0.169293015
MRI1	355.9813162	-0.402027655	0.160762354	0.000987635	0.009151185
METTL1	257.4047261	0.001687523	0.143171954	0.987207928	1
HOXC8	0.145363392	-0.004925143	0.557182762	0.920460955	NA
AGA	252.5192353	-0.14903244	0.12739948	0.137583902	0.358117243
PI4K2B	984.7336184	0.509850252	0.258204563	0.002192265	0.017525624
BOD1L1	720.4299134	0.019151616	0.123574588	0.845047877	0.944488086
MAT2B	1428.471551	0.0698804	0.127437142	0.483895278	0.736468059
TLL1	76.60907461	-0.022920734	0.233451012	0.841158014	0.943658264
EDC4	689.7897434	-0.000862665	0.111223631	0.992525923	1
TRIO	1984.037213	0.281186583	0.151358719	0.013050885	0.069794395
VCAN	1002.90603	-0.145383754	0.278802162	0.249012194	0.508432203
CLEC16A	590.9178465	-0.058288536	0.127893204	0.559776187	0.78844359
MSR1	6.543625421	0.010303302	0.332932264	0.916566794	0.973377353
CDH1	0.658149738	0.013305606	0.559323511	0.788785082	NA
MTREX	1632.469886	-0.056706849	0.093779829	0.488928668	0.739913829
DNAH5	28.6122213	0.036059025	0.228410334	0.754424949	0.903116905
ZFYVE16	680.6141459	-0.036072411	0.087186936	0.642014966	0.840507159
RIPOR1	3006.756764	0.254513563	0.139415314	0.017634699	0.087355642
C6	0.084652311	0	0.556761253	1	NA
RAI14	2585.17821	0.360994877	0.116532616	0.000194837	0.002386335
SOX30	2.494473127	0.010996825	0.354224177	0.907463334	NA
PNKP	569.5330869	-0.045832395	0.112510032	0.621299774	0.827587662
BEST2	14.76041089	0.051952521	0.351200803	0.603652828	0.817188905
PHLPP2	267.4437924	0.030873678	0.151589368	0.774578698	0.912660304
SPDL1	393.3399248	0.161013285	0.168123306	0.163931723	0.397337497
STAU2	806.5697974	-0.457544054	0.113042451	2.60E-06	5.90E-05
SLC66A1	399.5375574	0.007150646	0.153496824	0.94728952	0.985920548
CTNS	434.3390762	0.001819835	0.12709026	0.985402557	1
RTN4R	115.55002	-0.116621424	0.237297251	0.340955478	0.612756157
PHF23	1032.079077	0.130658018	0.135718773	0.208073699	0.459706308
CDH10	2.323299127	0	0.434654247	1	NA
INPP4A	412.2302943	-0.192674778	0.133672529	0.0630934	0.216216959
RAB27B	14.75847933	-0.149492452	0.297919009	0.23591864	0.494003548
PSMA4	5698.474866	0.26765847	0.104764408	0.002544508	0.019647336
MYO16	0.066245923	-0.004865518	0.557166018	0.92142374	NA
LSG1	1177.788929	-0.010293779	0.073322504	0.878829218	0.959452333
PARP3	318.6059789	0.4407803	0.197694385	0.001682689	0.014096627
TNC	1.603561359	0.100234109	0.46958931	0.30341647	NA
THAP3	202.5652209	0.087710012	0.150870334	0.418693048	0.683941533
RIPOR3	6.426125334	1.553843994	1.920977162	0.001283695	0.011340629
TDP1	413.5838642	-0.418419281	0.14759531	0.000317106	0.003580362
AIFM2	475.0789159	0.534832081	0.224677264	0.000691908	0.006880139
SPATA7	167.7323995	-0.570575466	0.227010669	0.000408077	0.00440336
MED17	56.78580969	0.146433243	0.213907512	0.237678907	0.496348321
RETSAT	1118.091507	-0.228202346	0.100166982	0.00779444	0.047240455
CAPG	1155.552967	-0.259230426	0.125622699	0.009888341	0.056315351
AP2S1	3747.8013	0.048586392	0.106363838	0.587177158	0.807176748
ZPBP	0.05867453	-0.009364769	0.558236761	0.84966492	NA
TG	4.924789672	0.008342199	0.387809162	0.924944191	0.975706813
ADAM28	1.56598321	0.079258782	0.497340428	0.359271305	NA
BARX2	0.698447052	0.011552031	0.559055517	0.81526156	NA
DCUN1D1	460.8979899	0.175538071	0.11029018	0.055716273	0.199309011
JADE2	1081.245545	0.788064492	0.342445778	0.000295865	0.003380831
ZIC2	6.121098299	0.073317087	0.442005008	0.426182468	0.689896021
LCP2	4.990367742	0.245031719	0.560521788	0.079981635	0.253835981
TRIT1	342.9398768	-0.160180663	0.14298769	0.134862028	0.353352193
ADRB1	12.7404007	0.290837197	0.450651089	0.061153406	0.212219266
GUCA2B	0.440124697	0	0.556761253	1	NA
CUL7	516.2457532	0.153955444	0.157451113	0.169870774	0.405688417
CTNNA1	10350.77356	0.111617893	0.0869288	0.148737461	0.375288586
PHKA2	294.0278184	-0.534004733	0.207562321	0.000404976	0.004374697
CNTLN	267.0216279	0.076579279	0.111334527	0.406197182	0.673282037
HSPA5	41224.17515	1.247106541	0.196334882	1.52E-12	1.16E-10
DSG2	7.418718795	0.094937514	0.325475364	0.398377315	0.665477077
GEMIN8	259.2055142	-0.22053597	0.139989972	0.039132236	0.154922366
OFD1	231.6785422	0.067436036	0.12008753	0.484833376	0.73723905
GPM6B	7.654782964	-0.1515005	0.396033769	0.20795684	0.459613192
MAGEC2	0.052102926	0	0.556761253	1	NA
PREX2	490.9124426	0.075444646	0.125413947	0.445936505	0.704939404
WDR37	860.7496664	-0.353150945	0.191341155	0.007658861	0.046600972
YTHDC2	686.4354016	-0.111020607	0.104916185	0.210545985	0.462100734
CTPS2	393.6601005	-0.095135815	0.131370357	0.349268612	0.620582596
ATP6V1H	1001.3332	0.029304395	0.125577483	0.766932387	0.909739163
POLR2B	3530.398497	-0.018354433	0.088888826	0.815730555	0.932775912
ATOSA	434.113107	-0.213622927	0.20202241	0.093089992	0.279614389
ARAP2	4.111218658	0.045878931	0.346444859	0.645609385	0.842931107
TPR	2553.182117	-0.084844047	0.088470065	0.279178138	0.545184591
CP	1.137731469	-0.00492671	0.55718303	0.920435761	NA
KATNIP	242.9346055	0.108478119	0.144559324	0.309751438	0.579178797
DTNBP1	419.3617524	-0.330089147	0.140013497	0.002504074	0.01941426
XK	4.520295513	-0.074867605	0.348985749	0.476054821	0.729748125
ANO2	28.94150077	-0.349827229	0.386564798	0.035401419	0.144738321
C12orf4	515.2224155	0.338401976	0.131156223	0.001237784	0.011037124
SCML1	566.3147753	0.163341049	0.129882705	0.108007386	0.307107727
WWC3	878.1778098	-0.284202676	0.175873229	0.021120299	0.099195584
ARHGAP6	36.16300484	-0.152993372	0.249025144	0.229486034	0.485622128
FAM184B	1.818841559	-0.067374154	0.438272952	0.458607655	NA
MAP4	7031.54733	-0.017781119	0.105659327	0.841811281	0.943658264
GOPC	496.7511829	-0.044233709	0.112205152	0.63293978	0.834647228
ROS1	0.134071856	0	0.556761253	1	NA
USP28	376.4530531	0.072191194	0.163952502	0.517561696	0.760316681
HDAC9	75.01195347	0.798379921	0.349476192	0.000298108	0.00339676
TSPAN17	1677.599627	-0.303043943	0.092835293	0.000186312	0.002301961
NOP16	750.2110119	0.085717935	0.12329249	0.382176597	0.650921959
CC2D2A	193.6453592	-0.320476213	0.177717902	0.010721235	0.059831864
RRM2B	1462.437621	-0.047486645	0.165527026	0.669674751	0.858874638
ZNF800	412.0044855	0.146648254	0.158912959	0.192044721	0.437336878
TNFRSF17	0.08240705	0.006392981	0.557471205	0.8969086	NA
SNX29	366.7906341	-0.245374851	0.172951031	0.041827759	0.162442245
LMO3	0.223519107	-0.004925476	0.557182819	0.920455597	NA
MRPS10	1093.274716	-0.111168425	0.09968885	0.193910136	0.440033797
GUCA1A	0.964711415	0.046943636	0.54961276	0.464363346	NA
RSF1	1108.504693	0.236908842	0.147127274	0.031788501	0.134016358
VPS13D	611.0400439	-0.026920659	0.156216849	0.804829628	0.927681134
CELF2	639.4133707	-0.324173437	0.1551482	0.005308109	0.034954792
FAM120A	4762.341026	-0.102716107	0.092882882	0.206441509	0.457264476
R3HDM1	818.7246997	-0.298192911	0.151632593	0.008830257	0.051805594
COL9A2	12.19532688	0.005465209	0.278051384	0.959644564	0.99061396
KITLG	598.1338587	-0.011034617	0.159537937	0.919807806	0.974158645
ERCC8	215.3435426	-0.35736822	0.178951086	0.005198551	0.034433139
ADAMTS6	369.7486667	0.752895582	0.400533311	0.000923695	0.008676625
H6PD	1374.778153	-0.26212076	0.194095164	0.04084537	0.159998277
VAMP3	3519.244562	-0.145414963	0.071093129	0.026609822	0.118491035
PER3	178.2841564	-0.016235371	0.236274707	0.886678076	0.96240369
UTS2	0.08141715	0	0.556761253	1	NA
TNFRSF9	297.2270421	4.513411376	1.216159529	1.14E-06	2.83E-05
EPN3	104.2393611	0.060048536	0.340376218	0.560708124	0.789129338
LTBP1	2368.216934	-0.394007681	0.186519728	0.003036469	0.022586721
RCN1	5580.221849	0.031561739	0.113925458	0.735648507	0.894010364
ELN	105.1824234	-0.012130547	0.243756638	0.914579003	0.97262316
RFC2	1308.324803	-0.044640899	0.117604208	0.639498248	0.838741874
ARID1B	841.5636061	0.000625599	0.107914635	0.994474417	1
CLPTM1L	4142.878363	0.161834412	0.115634133	0.087226115	0.268866058
NEDD4L	691.9110759	0.163691766	0.13808139	0.119722481	0.327369459
FOXP3	1.706298025	-0.273844561	0.721105973	0.054306889	NA
PPP1R3F	62.60214017	-0.182044147	0.182904236	0.131353572	0.347578309
HEXB	4014.802595	0.004899742	0.073896335	0.94252666	0.983423319
PTCD2	176.1658022	0.203509152	0.144599105	0.060900244	0.211593286
NEXMIF	2.588934992	0.00649367	0.404649379	0.939439384	NA
JKAMP	875.4207909	0.121315813	0.124816666	0.220339972	0.473896326
DKK3	8927.861534	0.164894259	0.121852086	0.091866251	0.277503139
ARHGEF5	30.03792477	0.023174274	0.218267168	0.840495306	0.943648432
NFE2L3	3231.674272	0.752011793	0.162587245	1.03E-07	3.31E-06
MCUR1	577.2956729	0.05591891	0.1121873	0.546013349	0.780823821
LIMA1	4248.62024	-0.099007585	0.107591825	0.272276799	0.537211798
LETMD1	407.8889681	0.039596037	0.136781067	0.701402672	0.876252228
SLC4A8	230.3124394	-0.188125457	0.189926479	0.12534958	0.337718867
LAMC3	82.19455809	0.211928221	0.278559524	0.121893959	0.331182486
PTGER3	3.934684157	-0.00074046	0.372001004	0.993521303	1
TNIP3	74.13611336	4.564641694	0.91687022	9.08E-09	3.66E-07
MAPK9	782.8050343	-0.316724103	0.141001622	0.003773541	0.026884702
COL23A1	7.159917894	0.117933556	0.489934853	0.244716365	0.504006923
BCAR1	4599.866743	-0.073391371	0.154163864	0.501235019	0.749675923
FHIP1B	263.6924439	-0.004149525	0.131707891	0.9673239	0.992993845
HERPUD1	1378.189603	0.957687953	0.305955798	1.63E-05	0.000293744
HOMER3	599.7903996	-0.680185908	0.178336553	3.85E-06	8.32E-05
RAD51	457.1802491	-0.074858765	0.167793557	0.505718002	0.75222354
POLQ	145.5653703	0.076797804	0.174610324	0.500147545	0.748646912
PIK3CB	424.9751385	-0.14803253	0.131908886	0.148203177	0.374505963
CYBA	373.4877911	-0.230778979	0.153003768	0.040464752	0.158972857
THOC3	363.5138791	-0.234238571	0.167522084	0.047563297	0.177989271
HEBP2	1324.260429	-0.174139273	0.110526501	0.05805143	0.204783536
MPHOSPH9	376.6776761	-0.121610801	0.094275151	0.13886759	0.360303385
PLEKHA5	181.4750022	-0.123739163	0.178272569	0.288700965	0.555662989
PRSS8	1.074269891	0.049605404	0.516256501	0.494065992	NA
SIKE1	429.1998846	0.094292475	0.113657497	0.312895331	0.582247599
RRP12	1563.583257	0.090992541	0.151840784	0.403046899	0.670002591
FNIP2	197.5151598	0.150833803	0.192513557	0.212643027	0.464907792
MSMO1	3061.389627	0.327794551	0.184488934	0.010752118	0.059964954
TTC17	1138.626488	0.05558627	0.103618508	0.527303282	0.767195226
ALX4	0.272833707	0.012564269	0.55932616	0.799728586	NA
FSTL4	0.539428639	-0.010748777	0.470774485	0.883205846	NA
FOXN3	669.3832981	-0.339783592	0.175110357	0.006769104	0.042242478
AKR7A2	805.1625878	-0.243965947	0.134313229	0.019743701	0.09458004
MRTO4	3115.469041	-0.022648089	0.131207764	0.822800893	0.936069159
NNAT	1.442859097	-0.024508308	0.441806885	0.760445555	NA
USE1	257.0487109	-0.239142549	0.124153861	0.016259675	0.082136653
MCF2L2	19.33051334	0.092420859	0.238401507	0.439949044	0.700725233
NRIP2	0.171607272	-0.01214196	0.559091749	0.806360901	NA
LAMA3	529.8811105	0.098688913	0.149393433	0.361810472	0.632445133
AP5M1	826.547757	0.03243789	0.105285308	0.715154125	0.883654533
ANAPC4	405.166318	-0.099983694	0.096476062	0.231713737	0.4886798
KCNQ1	3.299947815	-0.12830274	0.404722639	0.256024334	NA
TRAPPC3	2029.437977	-0.093336293	0.081953665	0.206205251	0.456986004
THRAP3	3380.105569	-0.024014299	0.084367696	0.750908425	0.901439074
PHPT1	1432.629686	-0.148184545	0.077303755	0.035071248	0.143802237
ENTPD2	35.60647555	0.00418538	0.303710076	0.967729299	0.993060441
LY75	172.199292	0.199874501	0.220617526	0.123477447	0.334153492
ARID4B	817.1089837	0.421215688	0.166280351	0.000798392	0.007738366
OPN3	512.122148	-0.533196554	0.188470303	0.000187787	0.002316625
SDCCAG8	540.0147411	0.036559033	0.120514167	0.705248169	0.878211631
PTPRN	1.880246555	0.004398191	0.556446434	0.929289894	NA
HHAT	62.53180773	-0.255957381	0.276083048	0.073780809	0.239963566
KIF1B	1039.135349	0.127523905	0.123495719	0.195009733	0.441409387
FOXC1	507.8379575	-0.543520711	0.200460968	0.000258245	0.003025404
TBC1D22A	823.6606204	-0.279258372	0.114957895	0.003229497	0.023712186
SYNE2	517.7045543	-0.188983402	0.188827592	0.122972048	0.333208908
PLEKHH1	14.76796631	-0.186857955	0.345088357	0.157269081	0.387621412
ATP9A	332.7833472	-0.827750247	0.24237037	9.55E-06	0.000184402
CHRDL2	2.373967571	0.082313107	0.413049852	0.403766807	NA
FAM168A	606.0912347	-0.239459633	0.120861238	0.014331645	0.074744636
RELT	466.5029675	0.129247292	0.180629253	0.270930028	0.536067198
GALC	452.7226016	-0.216651143	0.104553233	0.014311336	0.074730158
NOP58	2553.001972	0.061100772	0.138141116	0.556547758	0.786781321
SZRD1	4760.826187	-0.081611711	0.071953556	0.218913701	0.47223147
KCNH2	71.00345143	-0.448868941	0.482786732	0.018668444	0.090806932
CUL1	1683.044459	-0.035385894	0.107943726	0.695331184	0.872988784
FAM114A2	357.4770355	0.092920581	0.162812084	0.406204413	0.673282037
CYFIP2	745.3505169	-0.892067942	0.206534437	2.29E-07	6.63E-06
TAB2	1463.935877	0.684679177	0.136367488	1.91E-08	7.15E-07
GINM1	1913.151367	-0.088485093	0.093964599	0.28068359	0.54683745
EIF2AK2	2463.016726	0.897389914	0.22343515	7.96E-07	2.06E-05
USP36	786.0977624	0.090775784	0.154144976	0.407058754	0.674011789
KMT2C	497.8209332	0.249031698	0.208569129	0.057762818	0.204272616
MCOLN3	3.105213836	-0.011555989	0.343757986	0.904662601	NA
CCDC85A	146.4793168	-0.127100642	0.1982726	0.291205968	0.558215713
PUM2	1045.093322	-0.030047887	0.122287551	0.7578057	0.905090817
MRPL43	926.4667971	-0.321884712	0.112002377	0.000577752	0.005937372
ITIH4	0.689474482	-0.027459589	0.49734795	0.694984106	NA
ITIH1	0.137698751	0	0.556761253	1	NA
HPF1	514.2147969	-0.259659066	0.115818371	0.006361116	0.040241435
ZFR	1968.213045	-0.014684857	0.085821881	0.848104763	0.945425533
ZNF280C	44.9495814	0.023866266	0.206577451	0.835876046	0.94186587
NPFFR2	3.398546645	0.030578322	0.423977804	0.717423864	NA
PHF21B	0.854657197	0.032155629	0.522117083	0.623890865	NA
TRAF1	862.4904623	5.030024029	0.868188732	1.52E-10	8.19E-09
RC3H2	933.6990415	0.023884453	0.112059486	0.796306698	0.924072679
IL17RB	131.4651546	0.39161689	0.319739059	0.018788778	0.091233732
TRAF3IP2	292.684903	0.291540549	0.213399686	0.031465807	0.13329871
GYG2	3.075254411	0.003907695	0.440121686	0.96048084	NA
DCBLD2	3751.811165	0.630579321	0.3351655	0.001497428	0.012805271
SOAT1	1349.833588	0.415593791	0.143452161	0.000262937	0.00305785
PKP2	700.2509206	0.067906554	0.155173351	0.534373902	0.772407007
MSH4	4.139838178	0.049541876	0.382967365	0.600933955	0.815553095
F7	0.373689907	0.010734259	0.55870907	0.828103648	NA
GDI2	9529.770427	-0.03589668	0.079486035	0.618751636	0.826537384
PRDM1	20.60538011	0.196542385	0.395139573	0.138156561	0.3589502
ATG5	777.551796	0.000122402	0.091135764	0.998783168	1
TMCC3	499.6069853	-0.210401623	0.182922509	0.08489448	0.264424649
PITHD1	882.3481368	-0.208426373	0.114657461	0.027011279	0.119769908
MTA3	687.7158175	-0.181981756	0.103141099	0.03775945	0.151259603
USP13	166.6034087	-0.41043961	0.191902862	0.002557504	0.019729814
ATP11B	917.5533632	0.150051235	0.096419849	0.072291098	0.236789806
LAMC2	1352.597015	3.587484893	0.466582259	1.83E-16	2.43E-14
CDK14	331.8071935	-0.11619373	0.132541246	0.256133864	0.517457786
SEC61A1	13663.34044	0.168613761	0.097299737	0.044753356	0.170540894
PPP1R12A	876.5212998	0.332684785	0.126264906	0.001103049	0.010029806
RASGRF1	6.053043604	1.664539422	1.766992861	0.001057118	0.00970011
CAMK2B	117.3014799	-0.963626147	0.395799325	0.000126365	0.001671365
CROCC	333.5181136	-0.172974729	0.159592431	0.127281636	0.340935204
POLR3E	872.2360237	-0.164996781	0.106928176	0.066240052	0.223939449
ATP2B4	2848.382548	-0.626649742	0.298570946	0.000924852	0.008682715
ZC3H11A	8.587697819	0.081470821	0.305428945	0.467437606	0.722449801
RIOK2	620.8874291	0.129606428	0.135025421	0.210454065	0.462017945
YIPF1	417.5398796	-0.092575952	0.109712324	0.310834323	0.580312569
NDC1	718.4201025	-0.182971893	0.124233838	0.064880504	0.220611831
DGKG	9.460703061	0.698397925	1.128978889	0.008124359	0.048571922
FLYWCH1	912.2546126	-0.189561921	0.16381029	0.100365821	0.293268413
UNKL	261.4083141	0.074967755	0.152034095	0.489820154	0.740463185
TBXAS1	78.60849673	-0.246429791	0.230897145	0.069601209	0.230996886
PARP12	1399.545858	0.94859829	0.235442178	6.32E-07	1.65E-05
ALDH18A1	2726.03435	-0.188541884	0.127121305	0.06081271	0.21137531
TARBP1	353.8850716	-0.272002646	0.134008475	0.009544308	0.054788186
GATB	478.3679863	-0.044932973	0.120804724	0.642536334	0.840657045
MXD1	276.4530076	0.448651021	0.248921655	0.004567299	0.031247142
CDK17	1756.422256	0.534407688	0.182036128	0.000133199	0.00174332
DNAJC25	189.216486	-0.074168001	0.14357053	0.483815007	0.736435509
SLC2A3	752.9947683	0.160691626	0.223831873	0.203883035	0.453371836
PSD	44.11224324	-0.25207643	0.486894798	0.081414193	0.256995109
CTDP1	733.7436194	0.080478699	0.107024332	0.370480981	0.640653928
YBX3	12770.8493	-0.208026483	0.118116539	0.030452552	0.130292385
STYK1	334.9401886	0.531874219	0.347347666	0.004941199	0.033122847
WNK1	2174.402439	-0.128585218	0.137062195	0.217652334	0.470728739
RPS17P5	1.289146294	0.037354521	0.413381917	0.669368632	NA
CCAR1	1564.606563	0.15268509	0.094195195	0.062789017	0.215520424
OGFR	1666.248092	0.94832661	0.230989732	4.61E-07	1.25E-05
GNA15	4.347071606	-0.084897783	0.33993799	0.433767304	0.695630562
CREB3L3	0.068881205	0.011965927	0.559211784	0.808823316	NA
PIGV	148.7517102	0.937758779	0.267320703	4.79E-06	0.000100693
PTPRU	408.1534833	-0.099056093	0.192953279	0.400643068	0.667242714
SNRNP40	1201.976193	-0.165948994	0.097394296	0.048410135	0.180206199
RIMBP2	0.678339183	0.010249353	0.534351951	0.858606	NA
COL11A1	2.149874753	0.052423001	0.431912946	0.550476749	NA
QSER1	433.6736933	-0.092395214	0.147829912	0.390523221	0.658884749
MPC1	283.6813187	-0.231265322	0.14526762	0.034556438	0.142135756
ACAA1	1207.807571	-0.086369033	0.095242221	0.297142802	0.564770081
BCAT1	3645.697328	-0.736197879	0.135122846	1.78E-09	8.19E-08
HDAC7	2426.538596	-0.130963305	0.148928513	0.228449134	0.484371258
LZTS1	0.409376495	-0.01238189	0.558896917	0.803067016	NA
PRDM6	20.7040932	-0.454266435	0.571613971	0.020471431	0.096976223
WNT8A	0.113023277	0.013928091	0.559959847	0.778672357	NA
SPAG4	91.39605189	-0.095405594	0.187817411	0.414526274	0.679870943
NCKAP1	4236.433234	-0.056961018	0.084256219	0.450802414	0.709146554
MRPS35	994.2356652	-0.119777155	0.106800478	0.181998335	0.423313726
GUCY1B1	3.973514235	-0.035084376	0.358999092	0.714992582	0.883646867
SFSWAP	701.1605407	0.078962506	0.127900974	0.430081645	0.692597328
TNK2	877.9341369	-0.050605453	0.124917446	0.607981759	0.819907105
MON2	517.3077324	0.149329931	0.136417273	0.152277048	0.38089369
CDH3	1.343187331	0	0.556761253	1	NA
GPBP1	1616.415787	0.266693519	0.142072193	0.01416621	0.074148032
DGAT2	95.93328707	0.245735388	0.285790509	0.084693303	0.264263566
ZNF112	82.79583586	-0.20042533	0.224383998	0.124304278	0.335804729
CS	4250.269531	0.058361059	0.120583285	0.546325131	0.780970792
LTK	9.38468641	0.101876719	0.329641344	0.36932556	0.63958886
MRPS24	3.944752867	0.18601206	0.446514956	0.143426654	0.367214451
ELMO2	552.0125646	0.507339158	0.207035049	0.000648989	0.006508592
WAPL	1176.595179	0.132408825	0.135063371	0.20097121	0.449358448
VMP1	2420.485426	0.142088786	0.098885831	0.094765071	0.283000471
APPBP2	783.8200902	0.134878627	0.127781222	0.179265995	0.419643867
POLD1	993.2995685	0.02100853	0.133744669	0.836954319	0.942394402
SEZ6	0.548833465	0	0.556761253	1	NA
EIF4B	5800.265101	-0.588514664	0.108048391	2.26E-09	1.00E-07
SLC6A16	7.334072913	-0.10061021	0.335904073	0.371183241	0.641165459
BICRA	188.2087927	-0.04821222	0.17826178	0.671196446	0.859836832
SPHK2	230.5695677	-0.069023469	0.108630749	0.446864015	0.70581662
RPL18	12930.14193	-0.104262746	0.1092735	0.252502677	0.512523595
CA11	42.55932626	-0.248535874	0.326544912	0.086364671	0.267131944
ISOC2	1274.560787	0.19004346	0.111539093	0.039866441	0.157269674
U2AF2	5430.838791	-0.000501572	0.110388929	0.9956337	1
EPN1	2959.336811	-0.189689594	0.102538719	0.029664284	0.128166849
MED29	852.8082536	-0.275994231	0.099145581	0.001194536	0.010685017
AHRR	4.023375549	-0.028297841	0.331588978	0.776926988	0.913603658
GSC2	3.706448851	-0.056254682	0.462824171	0.503094282	NA
ZNF275	146.4596314	-0.099453231	0.175524432	0.387000475	0.655666411
MTMR1	485.4835961	0.176936196	0.093914961	0.03059886	0.130812428
GPC1	3620.030195	-0.520720456	0.116601802	3.37E-07	9.44E-06
ADCK1	109.9363906	-0.057697416	0.153539115	0.595451842	0.81196886
HAGH	697.7937619	-0.29186959	0.142549532	0.007687149	0.046739731
RNF4	1203.162453	0.070449326	0.140606218	0.501756272	0.750060735
CASP8	316.8828287	0.554604439	0.230349651	0.000586417	0.006008311
LIMCH1	521.7328652	-1.249018857	0.215790346	5.15E-11	2.99E-09
INTS13	1144.223813	-0.236511716	0.117062868	0.013466123	0.071432459
TM7SF3	1570.09916	-0.194682407	0.100801576	0.023861964	0.109067726
DLX3	166.148294	0.019546868	0.3632276	0.834563513	0.941410172
SPA17	170.3938195	-0.081742194	0.16330829	0.464172526	0.719586862
TSPAN32	7.977437964	-0.189307078	0.557006129	0.119004924	0.326172312
CCN5	1.150163002	0	0.490981218	1	NA
DMRT3	0.195199757	0	0.556761253	1	NA
ST3GAL6	199.2755514	-0.513588096	0.255417109	0.001973643	0.016092127
ATP2C2	1.104379633	0.066417215	0.566776873	0.337295154	NA
NGFR	1808.852388	0.117327192	0.321809026	0.318932791	0.588934739
CDON	37.29039294	0.081686568	0.231441029	0.491275329	0.741805974
TAF2	870.3186238	-0.136019204	0.111315782	0.14040765	0.362625056
HIPK2	614.2900225	0.130654822	0.167999789	0.253743376	0.514156828
TNPO3	1240.964453	0.086998546	0.101449788	0.315388265	0.584462449
RFXANK	1103.553619	0.080898539	0.104371471	0.359915745	0.630450203
TMEM161A	601.2440235	-0.211263655	0.118165687	0.028030695	0.122978724
LPAR2	18.51142522	-0.01506252	0.248524477	0.893602697	0.964546255
CTSA	4063.106895	-0.000589361	0.092416232	0.99420149	1
SUGP2	691.2939091	0.09541071	0.103667796	0.278010587	0.543728013
SLC12A2	1474.522212	0.167130452	0.181660935	0.162188323	0.394852022
SNX24	168.5098537	-0.215556614	0.150430519	0.052611093	0.191543099
EYA2	0.353099411	-0.016192695	0.560562395	0.745256508	NA
CNN2	3023.361854	-0.261256247	0.12266264	0.008278349	0.049265977
ABCA7	168.9809348	-0.0796448	0.177995971	0.487118623	0.73873736
SNCAIP	10.89897929	-0.587848683	0.750441134	0.01150621	0.063362198
DDX20	587.5363862	0.140596555	0.100032157	0.101084945	0.294346238
BTBD1	2078.17295	-0.109133585	0.095369156	0.187964183	0.431441117
FAR2	831.5803831	-0.043771686	0.111253413	0.634686557	0.835298937
CHI3L2	2.11462734	0.036772382	0.412354973	0.674443692	NA
SBNO2	1166.230966	0.594426586	0.200432556	9.66E-05	0.00134569
PMS1	333.139685	-0.049901748	0.113494649	0.592688035	0.810072648
HMG20B	1740.060318	-0.323853117	0.133825538	0.002217926	0.017661567
CALCRL	4276.990271	0.011235578	0.219035177	0.922072565	0.974788563
TAF11	966.1672055	-0.015778571	0.097413188	0.851445305	0.946673471
ANKS1A	597.3301643	-0.316341334	0.189828554	0.01482235	0.07660086
AP3D1	3987.814418	-0.036601377	0.108242884	0.685952137	0.86763098
ZNF76	304.4384684	-0.3935098	0.159743324	0.001163713	0.010469729
SLC9A3R2	4980.020217	-0.385541267	0.18302858	0.003258379	0.023852342
NTHL1	371.7589452	-0.413420705	0.24421919	0.007167634	0.044218573
BLTP3A	490.8974008	0.231428471	0.182825501	0.060190502	0.209897294
GNAI3	2944.523482	0.097062152	0.069931869	0.134002158	0.351802092
IPO5	7834.956303	-0.007257535	0.139551496	0.944415462	0.984490322
OAT	2416.334966	-0.132152306	0.138867691	0.208466116	0.460100702
WDR3	1078.901399	-0.091722706	0.12252509	0.348142253	0.619699026
PKN2	749.1569505	0.000267928	0.119938354	0.997781349	1
WDR18	1145.604441	-0.008918032	0.099434944	0.916912957	0.973377353
TRAM2	3943.451885	-0.301976312	0.234131778	0.032806571	0.13681977
NTN1	67.88374058	1.222152472	0.434433611	2.93E-05	0.000488622
GLP2R	0.075348852	0.011172038	0.558891804	0.821221725	NA
MCM10	512.8950787	-0.020363389	0.179384563	0.857169778	0.948866301
DGKA	1146.015905	-0.231588374	0.188045874	0.063270496	0.216519766
ERBB3	76.99794611	-0.058463552	0.268544095	0.60595088	0.819053976
ANKRD44	64.17248856	0.031111186	0.184081564	0.784742303	0.917564461
KARS1	4416.663985	0.148723176	0.102129217	0.087406908	0.269170009
ADAT1	463.7630759	0.027840128	0.115169188	0.767336283	0.909790128
PDIA5	1203.603235	0.635866679	0.159340414	2.18E-06	5.07E-05
TBC1D22B	291.6260779	0.356455318	0.195287976	0.007836522	0.047411235
NDUFB4	2148.579571	-0.056232393	0.087884419	0.471228207	0.725231356
SPEN	1154.241822	-0.042522726	0.156386957	0.696898172	0.873376723
MYLK	340.6537616	0.954779255	0.30862652	1.85E-05	0.000326664
ZC3H15	2616.078344	-0.062639678	0.103046648	0.47458364	0.728246022
MAP2K4	383.1603211	-0.068810699	0.10151217	0.427398412	0.690880394
PACC1	399.357431	0.042060552	0.115375496	0.655289987	0.84816573
SNAP91	1.297253435	-0.005143326	0.489221523	0.940435274	NA
SLK	2333.315905	-0.112087992	0.125292941	0.25823204	0.520217186
CYB5R4	259.0520641	0.049395827	0.140507114	0.636851522	0.836857825
COL17A1	306.1893792	-1.556584979	0.386438348	5.06E-07	1.35E-05
GSTO2	17.12624922	-0.069872749	0.248295123	0.549293872	0.782430548
SEC61A2	116.2636871	0.094158407	0.158682016	0.395588034	0.663099046
PRKCQ	15.84890825	-0.07551443	0.24791861	0.519857383	0.761953965
TLE2	619.2445891	-0.94125689	0.191262489	1.12E-08	4.44E-07
ASB1	386.4791876	-0.066018982	0.120795487	0.495508197	0.745032123
FAM107B	2476.563634	-0.003876576	0.129233991	0.969179435	0.993474148
ME1	940.9908923	0.176921463	0.107931266	0.050366084	0.185422451
TBC1D1	1807.903199	-0.147508724	0.122308672	0.132082293	0.348964979
CDK13	940.0503136	-0.067036013	0.101100996	0.438131147	0.698951803
MTHFD2	2197.878213	-0.049616757	0.140892419	0.635768657	0.836197978
SLC9A7	331.2112725	-0.342380495	0.197243328	0.010556058	0.059142371
FOXJ2	256.3620695	-0.05523433	0.152896598	0.610552653	0.821793095
YBX1	28932.54176	-0.160048467	0.114214313	0.088191023	0.270474681
PDE4A	180.0478558	-0.112375127	0.140483697	0.286318538	0.553393474
PPP2R5A	563.7503538	-0.416616977	0.162806692	0.000759541	0.007429379
CTNNA2	0.469407742	0	0.556761253	1	NA
ELAVL1	2085.797016	-0.130974685	0.097929235	0.120990711	0.329990503
TIE1	11297.04267	-0.481519056	0.116850979	1.74E-06	4.19E-05
DIP2B	1098.097878	0.157520821	0.107346258	0.080299698	0.254466459
SMARCD1	1497.558282	-0.144174518	0.092689739	0.075430916	0.243888051
KDM4A	587.2828234	-0.069310947	0.156629954	0.527513356	0.76723897
NFYC	487.9112333	0.030224151	0.102860189	0.72978549	0.890546023
ZMYND12	5.611064144	-0.699814658	1.073212383	0.008166958	0.0487347
SLC9A3	239.3146442	-0.098221351	0.321452182	0.387164998	0.655691611
NGEF	706.3187704	-0.177975969	0.208068358	0.157139938	0.387527906
ASPM	346.7313689	-0.143271952	0.207414551	0.243785904	0.502880324
CD84	1.640921624	0.055720422	0.457797223	0.510365548	NA
ELOVL1	3630.01885	0.044583943	0.142887979	0.672205602	0.860279216
SPI1	16.21179408	0.174815973	0.348830947	0.175954695	0.414974628
POLR1H	262.0277031	0.101049601	0.126766155	0.310939098	0.580381069
MPPED2	0.183129876	0	0.556761253	1	NA
ZBTB11	612.6160365	0.006237277	0.126496083	0.949876193	0.986924201
ATXN3	215.4641939	-0.027794953	0.128313862	0.781054505	0.915832067
GOLGA5	899.1097859	0.103313385	0.092564893	0.202656005	0.451821922
FGFR2	16.56416765	0.118885481	0.321807431	0.31396423	0.583599669
LRRC40	466.3476075	0.089031434	0.139064799	0.394476122	0.662277046
ISOC1	406.5181563	-0.203451939	0.146492204	0.062832137	0.215625022
EML1	844.2113694	-0.168176644	0.165861737	0.144566028	0.369077003
TRMT11	151.7723743	0.21333145	0.188528874	0.084915723	0.264425236
THUMPD1	663.2127038	0.124919975	0.093301976	0.125487519	0.337930296
MSANTD3	818.4583678	0.129778686	0.157586725	0.24449305	0.50379043
KIF26A	264.4403794	-0.588160607	0.283038279	0.001160659	0.010447766
ATG2B	433.423614	-0.065566955	0.122385601	0.501670467	0.749998228
ARFGEF1	928.321603	0.027319676	0.127696469	0.784173122	0.917303869
ACSM2B	0.105245015	0	0.556761253	1	NA
ZFAT	238.8932853	-0.293798019	0.153421513	0.010320488	0.058069602
MTFR1	538.2481656	-0.25346229	0.106503941	0.004717162	0.031964583
STAG3	7.99826414	0.303055023	0.500748542	0.055497146	0.198713763
FECH	586.4921877	-0.233710968	0.10499252	0.008445295	0.050108038
MYO9A	291.7321465	-0.319543259	0.155505346	0.006000091	0.038384824
DDX3Y	1.802941862	0.04108995	0.431511187	0.629706629	NA
PFKP	11206.08614	-0.101463107	0.098392077	0.231450528	0.48824549
IDI1	2544.629984	0.115769526	0.129952372	0.252753453	0.512877127
SP100	4818.899212	1.052658699	0.198258492	9.77E-10	4.77E-08
KLF6	143325.3741	0.298129194	0.479085214	0.057729139	0.204238241
PLPP1	382.3220193	0.234231914	0.121179477	0.016747206	0.083956782
NEO1	45.1536551	-0.142518248	0.26897098	0.257602722	0.519317584
TRAM1	5462.461673	0.31763893	0.096985179	0.000154748	0.001973299
PHKA1	434.7019872	-0.083200349	0.135336483	0.419670836	0.684647599
TNFRSF1A	3382.587066	0.345052219	0.24858241	0.020286268	0.096447457
CACNB1	73.53254397	0.328672704	0.286899148	0.032706847	0.136570913
EVI5	649.100808	-0.233060341	0.152523654	0.038292457	0.152784482
STOML1	433.1654118	0.436314214	0.216927483	0.003020389	0.022513802
PKM	46917.88982	0.175886711	0.080910016	0.015819131	0.080555663
DHX29	1384.390547	-0.02976461	0.0879863	0.70328303	0.877327123
DNTTIP2	2357.323423	0.138817145	0.13227162	0.175387592	0.414070292
METTL22	257.8707685	-0.145435355	0.139970945	0.168840273	0.404405424
TP53BP1	1177.972669	-0.028583334	0.120375803	0.767256748	0.909790128
TRO	10.85047667	0.047141558	0.268487568	0.674066716	0.860645001
RRP15	768.2201144	0.067648738	0.143681196	0.522865548	0.764588277
RHOA	8308.352966	-0.149965122	0.091391004	0.061587605	0.213199405
DHX8	1112.155952	0.046312701	0.12810105	0.643207248	0.840848738
PRKCZ	11.76010763	0.00990175	0.27036556	0.927860769	0.977211407
ZFY	0.269225372	0	0.556761253	1	NA
IARS2	1824.681542	-0.247411797	0.087207537	0.001348954	0.011806121
SYT1	7.056514643	0.107953045	0.30704975	0.356716536	0.627233933
NAV3	415.2453464	1.755363075	0.224126677	1.88E-16	2.48E-14
IDH3G	930.7640399	0.02097255	0.092835966	0.796589778	0.924258822
ROGDI	200.5480988	-0.520662725	0.220125662	0.00077104	0.007515983
PDZD4	23.45369334	-0.089205544	0.31156271	0.42927048	0.692230508
ATP2B3	3.932043834	0.032026128	0.429173167	0.702483559	0.876959962
ROCK1	1407.871357	-0.005224111	0.08758782	0.946521579	0.985668356
CBFB	1171.318724	0.022502836	0.121973305	0.817085038	0.93325189
PDK3	156.0154223	-0.084905087	0.187852448	0.465680165	0.720878997
HYAL2	12937.92333	-0.670271027	0.172501757	3.01E-06	6.68E-05
HDAC4	108.7984315	-0.079509142	0.159348861	0.472351496	0.726362359
RASSF1	606.8797113	0.118286015	0.143331377	0.266844205	0.530805952
FGFR3	739.463763	-0.01594186	0.181878224	0.888200167	0.962616785
IFI35	2221.315928	3.888040524	0.453514594	1.40E-19	3.36E-17
HEATR6	156.0909719	0.075309189	0.139890068	0.471898779	0.725954883
COASY	1532.644426	0.053355097	0.09709789	0.52550823	0.76614452
PLEKHH3	206.1736142	-0.075342708	0.152035943	0.487681991	0.739180198
MEF2A	1265.253099	0.124993722	0.159844191	0.264585925	0.528211408
OTUD5	1117.429805	0.006680621	0.087420121	0.931543631	0.979023925
TFE3	1914.818252	0.406569013	0.109269311	1.34E-05	0.000246669
TBC1D25	256.7927105	-0.014681166	0.101306818	0.865377545	0.952944233
ACSL4	2712.17453	0.297431993	0.110293105	0.001260619	0.011193899
INPP5A	456.6100708	-0.111546391	0.119491243	0.247281516	0.506597279
GPKOW	511.0479103	0.285231618	0.119560122	0.003437591	0.024823165
GRIPAP1	893.2438847	0.368458268	0.142902329	0.000984688	0.00913381
FTSJ1	972.6864056	-0.090206287	0.107911416	0.31812494	0.588063765
PRR11	919.949701	-0.182559492	0.152403856	0.10058411	0.293539626
REEP1	18.057441	-0.178450996	0.358206042	0.168565833	0.4038534
ATP11A	920.4501653	-0.120485218	0.127556317	0.229267538	0.485592276
POLR1A	1429.234443	0.001313394	0.107167706	0.988347294	1
LAPTM4A	5122.034227	0.255983291	0.09700786	0.002242557	0.017799509
TTC7A	514.5898978	0.096491412	0.122025129	0.322615699	0.593405443
IP6K2	1085.548106	-0.030457376	0.125526462	0.757998672	0.905139543
SRBD1	386.9794493	0.008893671	0.132163695	0.930157389	0.978530444
KIF2A	821.9007623	-0.152170896	0.105849156	0.088028499	0.270217402
RASGRP2	189.8088753	0.013687904	0.237568471	0.904215679	0.969009561
PSME4	2343.645495	0.164641217	0.075335659	0.016702007	0.083775383
IFT80	111.8465283	-0.137805868	0.166124159	0.227708365	0.483281454
SIRT2	1437.66079	-0.346849914	0.112053894	0.000221243	0.002650717
ERLEC1	1347.380919	0.689650117	0.110766401	2.20E-11	1.39E-09
PPP2R5B	522.5437435	-0.038159135	0.120053522	0.692359395	0.871210814
PYGM	13.42653337	0.01318879	0.291879416	0.900804155	0.966933831
PITX1	38.84121317	-0.086053583	0.290457363	0.45328754	0.710499152
MAST4	738.2235288	0.219883407	0.204704542	0.086458096	0.267337812
ADGRF5	628.4756497	-1.282269005	0.60458509	0.000184155	0.002280073
SDK2	5.886091187	-0.009171522	0.288085172	0.931275104	0.97898987
NUP133	987.5860695	-0.132309584	0.094051704	0.106649278	0.304492399
NUCKS1	5179.775347	-0.167441295	0.088624033	0.032542627	0.13608772
VPS35	2851.730883	-0.119952465	0.094373478	0.144657489	0.369201428
DNAJA2	1806.525615	0.155290356	0.086230437	0.04294145	0.165973402
BCL3	810.1591598	1.453441244	0.314675663	3.51E-08	1.22E-06
KCNAB2	146.6126656	-0.59120726	0.278816576	0.001033354	0.009512772
ABCC9	0.465262786	0	0.556761253	1	NA
GAL	463.357155	0.344243277	0.330349404	0.032695969	0.136558936
CLEC2D	183.1514278	5.8282123	0.759081842	5.97E-16	7.21E-14
FUNDC1	327.7324056	0.007252391	0.135753961	0.943750169	0.984097653
MAOB	0.256269574	0	0.556761253	1	NA
RORA	343.75591	-0.062844369	0.14677443	0.556225216	0.786390555
DRD4	3.291089263	0.055634689	0.395223217	0.554591728	NA
TGFBR3	100.3318587	-0.037271394	0.180870105	0.742949363	0.897763391
PLA2G10	0.47895753	0	0.556761253	1	NA
HES2	588.701037	-0.791940963	0.293826214	0.000101467	0.001405283
ATP1B3	5108.928448	-0.00793504	0.108810476	0.930375075	0.978543094
NEDD4	652.1672636	0.083622938	0.100750305	0.332213673	0.603764088
PIGB	228.9021196	-0.025004193	0.115659797	0.790970478	0.920979083
MAPK6	947.8266504	0.492155973	0.208379865	0.000894587	0.008445081
GNB5	498.4459263	-0.477387051	0.118562868	2.66E-06	6.00E-05
RAB27A	1045.259694	0.093515325	0.103565361	0.287346508	0.554401146
HDHD5	835.5552177	-0.202501439	0.115025285	0.032000965	0.13454329
UFD1	2460.171317	0.038274509	0.09104673	0.63312846	0.834689664
LRP6	503.7159925	-0.091622786	0.124104301	0.352204287	0.623091303
GUCY2C	0.08069347	0.006393113	0.557471234	0.896906481	NA
SCT	0.65040916	0.015214522	0.56049641	0.759208618	NA
PHRF1	1217.049816	0.102504306	0.153298971	0.349255263	0.620582596
ELP1	1240.263669	-0.199214398	0.124119214	0.044563188	0.169968186
NUCB2	3993.28298	0.722444496	0.12032739	7.82E-11	4.43E-09
PFN2	1971.710847	-0.373329266	0.164422591	0.002293789	0.018150708
PTPN3	27.16412862	-0.247082959	0.300588979	0.085447329	0.265595534
SPTB	4.472457875	-0.011943529	0.315912723	0.906296493	0.969864362
DAPP1	1.37595601	0.135460216	0.529660706	0.192332591	NA
FGF10	0.142958501	0	0.556761253	1	NA
SLC44A1	1803.663054	-0.159146608	0.094624283	0.053213357	0.193072796
TMEM260	309.8786097	-0.013206203	0.120496498	0.891275622	0.964172467
SMG6	1318.505697	-0.077116321	0.093722498	0.34630387	0.61797516
EXOC5	1537.561693	-0.047637239	0.091818574	0.554906678	0.785568708
CLTCL1	73.66356742	-0.409854563	0.2304154	0.006097333	0.03891929
FGF22	3.574314805	-0.254320132	0.68181951	0.064052656	NA
FSTL3	7667.087084	1.351174624	0.206116159	4.82E-13	3.93E-11
DGCR2	1399.26908	-0.154607465	0.086372958	0.044141831	0.16888185
RNF126	1085.674263	-0.095215881	0.126192876	0.338292423	0.610128796
MNT	393.3603077	0.047822448	0.155496859	0.660920764	0.85204217
ZXDC	195.6718493	-0.065826726	0.140711901	0.530168968	0.769002104
JMJD6	584.3965289	0.255546534	0.166886022	0.031440749	0.13329871
POLB	265.33839	-0.11018762	0.140477219	0.295644324	0.563051841
ST6GALNAC1	26.59063059	-0.203609586	0.397100128	0.129533309	0.344526269
WIPI1	734.7350295	0.18918041	0.18426959	0.119108275	0.326318009
FRMPD1	0.18970537	-0.017911797	0.561761947	0.719234636	NA
GBA2	1141.131738	-0.365620946	0.180583916	0.004583164	0.031343104
NDST1	3357.358418	-0.281584905	0.167299711	0.018855527	0.091456013
ASNS	5.906623346	0.100067962	0.373594318	0.354976706	0.625917661
AP3M2	343.1914497	0.03818411	0.135931811	0.71073033	0.881125756
CNGB1	10.02531785	0.229034984	0.554754239	0.089914431	0.273692401
ST6GALNAC2	12.73940826	-0.079892077	0.360708859	0.445252851	0.704345847
CHAT	5.628504092	0	0.556761253	1	1
PABPC1	28553.17047	-0.277214394	0.105776853	0.001918823	0.01570524
TESK2	20.4529625	0.0031929	0.22105992	0.977793228	0.997152574
CFAP20	853.7194279	-0.043583966	0.119553673	0.650592032	0.845730521
CSNK2A2	1821.863103	-0.211175264	0.109228293	0.020586605	0.097359508
PTPN21	249.7853043	0.217178721	0.165957269	0.063558239	0.217284823
EIF2B3	1006.679821	-0.011218752	0.128253661	0.910625936	0.971234701
CAMK2A	2.396513036	0.115546744	0.5401755	0.224270164	NA
TCOF1	2087.426961	-0.031277434	0.130746282	0.756760758	0.904445987
CDC42	15.8179136	0.08608694	0.264773887	0.463310542	0.718894699
OSBPL3	710.014801	0.332767438	0.11755388	0.000601157	0.006132727
EPHA8	2.632874285	0.087698887	0.476377792	0.341815458	NA
SLC12A3	0.679582053	0	0.556761253	1	NA
RAD18	537.3678637	0.002504507	0.150666479	0.981398569	0.998721852
ATP2B1	557.6200291	-0.347783587	0.152030586	0.002636489	0.020202026
TRPM5	0.110547446	0	0.556761253	1	NA
NCK2	728.3559047	0.148176121	0.139089746	0.15972764	0.39129456
MAP4K4	7537.642565	0.055046526	0.100421294	0.52241552	0.764257954
MGAT4A	1785.807826	0.283819944	0.19242354	0.027666092	0.121880932
RPL31	14247.44296	-0.142384273	0.12126219	0.143838989	0.367932094
WDR1	14047.94128	-0.182639866	0.093426972	0.02502737	0.113030896
SNX13	542.3660302	-0.102255744	0.116945904	0.282394031	0.548810526
MS4A12	0.055776652	0	0.556761253	1	NA
ARHGAP10	784.224776	-0.031669086	0.103784624	0.719043188	0.885699538
RPS6KA2	3519.533176	0.054355302	0.149353361	0.612946583	0.823103835
ING3	293.382997	-0.161534873	0.155042743	0.147667998	0.373696259
VASH1	712.350929	-0.984918159	0.286867769	5.47E-06	0.000113114
LMCD1	139.9213212	-0.043749454	0.187572751	0.702684739	0.877036033
BUD23	1247.515799	0.236253226	0.124640286	0.017853785	0.088126572
SEL1L	2063.056867	0.543435113	0.179894038	9.76E-05	0.001357068
TRIP13	805.2327312	-0.040557501	0.16053761	0.712649267	0.882029572
ATP6AP1	4406.046795	0.015383058	0.083968144	0.838281122	0.943076126
TCF3	2407.872999	-0.237056032	0.136840423	0.024976704	0.11286187
TRIB2	343.4062991	-0.19188099	0.239814693	0.144481834	0.368918795
DAZAP1	3216.858829	0.132839846	0.099091842	0.118884337	0.326018829
MBD3	2277.652863	-0.110079758	0.106253758	0.218383115	0.471666114
HLTF	604.4971202	-0.179076146	0.162385326	0.117976637	0.324519578
FAM50A	2698.670476	-0.06967636	0.106206589	0.435778588	0.697352088
FAM3A	472.9485147	-0.128602976	0.120281452	0.184310954	0.427003324
CPSF1	2361.812607	-0.199890503	0.129243622	0.049327331	0.182726843
MYO3B	1.992655199	0.002931811	0.406239359	0.972515167	NA
CYBRD1	1415.158949	-0.035448784	0.104353152	0.688276067	0.868701411
PDCD2	1304.053409	-0.230689054	0.089409153	0.003386731	0.024539049
SLC6A15	16.04163412	0.014456291	0.316155187	0.886782842	0.962426678
RDH11	1684.234409	0.027771309	0.113641572	0.766055294	0.909225482
PRKACA	2201.019243	-0.165809988	0.098292578	0.050117755	0.184701658
ADGRL1	183.4560843	-0.296556028	0.226076952	0.033059225	0.137604181
ACTN1	12452.49129	0.351032206	0.139562046	0.001354058	0.011844706
ZFYVE26	1187.561639	0.831859219	0.272285437	3.04E-05	0.000502234
RPS6KA6	17.84676716	-0.204580905	0.359799549	0.131760525	0.348222785
EPN2	704.1694882	-0.062419099	0.136729011	0.54614798	0.780950844
PTPN18	509.604286	-0.269909846	0.167735855	0.024061328	0.109743599
LIMS2	1442.307362	-0.677192704	0.229210166	7.33E-05	0.001070787
ASIC4	0.071939196	0	0.556761253	1	NA
SPEG	64.43113045	-1.331080724	0.731436603	0.000358359	0.003941712
LNX1	35.21427922	0.057809773	0.237203183	0.619031814	0.826837511
ALDH3A2	860.5693189	-0.344007907	0.161608008	0.004123732	0.02888846
TFRC	6161.633159	0.073684892	0.143007085	0.485868855	0.738134854
SREBF1	1181.683155	0.234051649	0.143447935	0.031282434	0.13300105
AFF4	1263.441016	0.196569228	0.19500592	0.11424829	0.318271093
UBE2D1	398.5112442	0.040795291	0.107534266	0.650829048	0.845730521
PALS1	655.0936663	0.193450109	0.105636949	0.029892038	0.128889569
RHOBTB1	311.9770654	-0.455840841	0.194992305	0.001153703	0.01039613
SMC1A	2988.690082	0.006998759	0.101563545	0.935698006	0.98053921
HSD17B10	1626.326136	-0.059222749	0.099281621	0.487872883	0.739200033
MARK2	632.8443631	0.115872844	0.152209158	0.289894272	0.556765512
HMMR	261.906119	0.009831203	0.189259678	0.931329503	0.97898987
CHFR	824.5034063	-0.002108246	0.084174898	0.977729303	0.99714703
TRHDE	0.744402774	0.006828069	0.557483671	0.890021643	NA
P4HA2	1499.674128	0.545832032	0.170341366	5.22E-05	0.000801615
FCGR2B	0.479104026	0	0.556761253	1	NA
NFATC3	512.2895956	-0.060099239	0.133575742	0.556600351	0.786790431
TRNT1	414.5806257	0.239342519	0.13770591	0.024195632	0.110227307
ACADVL	3696.680126	0.286214047	0.099709321	0.000824129	0.007924747
STK10	913.7540077	0.222100526	0.159036972	0.052885309	0.192130012
FBXW11	839.7297211	0.00399958	0.123517242	0.967430564	0.992993845
ACAP1	11.74850219	0.498403563	0.627227075	0.016540068	0.083109822
CRMP1	76.17165886	-0.698093932	0.827305535	0.007470433	0.045687141
EVC	433.6125762	-0.230967245	0.18887152	0.064414412	0.219640264
DERL2	1176.575065	0.231522274	0.121524462	0.01824392	0.089533852
SIDT1	3.910410009	0.610284389	1.131975784	0.010425356	NA
NDE1	530.5280111	0.015726853	0.089425265	0.842444833	0.943806147
IRAG1	6.756385056	0.16827283	0.417637128	0.173497777	0.411092446
TMEM38A	105.1054384	-0.227042099	0.215841098	0.083551384	0.261610202
AP1M1	1335.277141	-0.116987776	0.113136924	0.209423442	0.461019061
PVR	4427.898655	0.209575813	0.115637011	0.02704529	0.119828468
XRCC1	424.279964	-0.009646924	0.143987221	0.927152068	0.976970543
SCARB1	2970.215532	-0.058169705	0.110904335	0.526989087	0.767118073
CYP2W1	3.169475218	-0.004925943	0.557182899	0.920448086	NA
MCM2	2368.373151	-0.100914569	0.175853894	0.380593207	0.649522881
MOV10L1	281.9960708	-0.034318683	0.214975308	0.76655232	0.909460717
PANX2	140.264188	-0.259384241	0.200758329	0.045861512	0.173407168
SELENOO	432.6956563	-0.213251642	0.125299377	0.032747089	0.136671998
TP63	5.498297018	0.566307558	1.206046674	0.010812157	0.060220996
ALPK1	134.0186312	0.334077004	0.233657806	0.020450685	0.096904871
LLGL2	154.1093659	-0.072241657	0.220256015	0.54004537	0.777077091
PDE8A	661.1662843	0.114573856	0.125469876	0.248281459	0.507460129
CLCN4	195.1644159	-0.382812308	0.180806327	0.003227108	0.023704855
NLE1	432.314123	-0.131240438	0.127919474	0.191429522	0.436671383
SDHA	151.1570396	0.047932803	0.130002628	0.634272888	0.835150984
SMARCE1	75.78339087	-0.217108219	0.221040055	0.098391017	0.289668183
FNDC8	0.319703628	0.000575828	0.556404458	0.99070649	NA
GSDMB	32.32559494	0.023307664	0.246063459	0.83687566	0.942394402
KDM5A	1142.787191	0.352227593	0.126468555	0.000589652	0.006030581
ADAM11	82.95062135	-0.005439982	0.193899789	0.962075543	0.991338232
PPP2R3A	177.876831	-0.174794116	0.172952576	0.137246219	0.357565829
FERMT2	2677.614349	0.161015135	0.112886703	0.083909364	0.262297534
ABCB11	10.86645038	0.441142075	0.608692346	0.022882306	0.105409466
DHRS9	13.86722462	2.073103899	1.479796936	0.000381061	0.004161888
CD5L	0.866579178	0.067595895	0.577525652	0.316365321	NA
PTGS2	379.9770329	3.63318131	0.709051566	3.45E-09	1.49E-07
IGF2BP2	1783.897511	-0.049182753	0.107033696	0.584155421	0.805961461
MAP3K13	420.7358468	0.281626617	0.154276621	0.013957508	0.073241476
ST6GAL1	2937.981486	0.123528927	0.168609416	0.280084021	0.546231122
TBX21	4.68797245	0.050923053	0.361982154	0.604144388	0.817594672
VDAC1P1	6.38083866	-0.07880248	0.299524946	0.483168156	0.735888323
FRY	525.4374875	-0.908106344	0.287891184	1.74E-05	0.000308316
PICALM	3878.787907	0.137234302	0.088992275	0.081002237	0.256074012
NSF	888.1244548	0.015674439	0.099043324	0.854115962	0.947989892
GLI2	29.36115099	-0.134443402	0.259944795	0.28135064	0.547703039
CLASP1	805.8418524	-0.020367428	0.114311315	0.827862674	0.938350995
MRPS34	1621.998145	-0.343878964	0.125272709	0.000716169	0.007078241
NOTCH3	15.06745308	-0.114692791	0.3528089	0.314929678	0.584057008
CLNS1A	1981.418219	-0.074450518	0.108977496	0.412938816	0.678769173
PPP2R2C	8.849484198	-0.140397788	0.406549361	0.227494374	0.483160233
TEAD2	1081.951004	-0.01161685	0.097888046	0.890712336	0.963939884
EED	354.1713881	0.457724347	0.155363652	0.000178174	0.002219339
CDHR2	0.490126954	0.029121976	0.500937423	0.675771296	NA
SNCB	9.941842905	0.14289283	0.322507147	0.246646772	0.505956998
TSG101	607.9350309	0.129953276	0.090729712	0.103555021	0.29908683
NCBP3	641.6747767	-0.149483202	0.116799551	0.116360439	0.322151197
ATP2A3	1041.918562	-0.12186144	0.214493429	0.317426527	0.58721841
CA12	122.1487863	-0.136110178	0.198964427	0.261252475	0.524546489
MGLL	5533.641105	0.332631877	0.186311806	0.01017722	0.057549392
NTN4	2251.804315	-0.686966252	0.284158332	0.000321777	0.003618712
BCS1L	739.2797374	0.039898744	0.125737184	0.686841104	0.867938986
NUAK1	919.5117385	0.115260516	0.21569987	0.342407104	0.614171354
DPP8	722.3014547	-0.049006988	0.09269008	0.546397672	0.780980375
SLC24A1	155.3000883	-0.09076361	0.164757275	0.418889955	0.684008499
ZNF532	892.194753	0.024646006	0.098236329	0.771212266	0.911690329
SCARF1	1732.536066	0.106094994	0.139556133	0.312107516	0.581479734
LMAN1	3524.037058	0.321113413	0.121391393	0.001182216	0.010608209
HACD3	3438.982875	-0.065319084	0.125973623	0.510130386	0.755425427
IPCEF1	4.408052331	-0.118551543	0.381859434	0.291190631	0.558215713
ZZEF1	967.9769055	0.087511188	0.124891324	0.375833432	0.645145407
ENO1	53141.02186	-0.0701163	0.117870974	0.462778085	0.718894699
MYDGF	4183.86379	0.478970877	0.102907862	1.48E-07	4.50E-06
ANO8	96.44017549	-0.103053739	0.207747326	0.389468889	0.658138169
TUBE1	240.8221606	-0.195081964	0.123285448	0.0481538	0.179487131
ARHGEF10L	95.18478851	-0.11089459	0.28396736	0.354468911	0.62521627
TXK	2.321684304	-0.160326278	0.515764472	0.16015288	NA
WSCD2	0.14114353	0.004980535	0.557136395	0.919604568	NA
KCNQ2	4.650101661	0.043427413	0.389929827	0.638461195	0.837897384
TACR2	5.043285743	0.185248537	0.380915278	0.15498201	0.384612559
ACTR6	334.1346178	-0.124502824	0.122755421	0.204110246	0.453699556
TIPIN	371.0192688	0.100637184	0.157259594	0.362930551	0.633440215
SRI	1590.504221	-0.211815963	0.12502719	0.03367354	0.139581859
EIF4G3	2428.950523	-0.122272987	0.111488199	0.185431915	0.428368763
NUP37	556.6470708	-0.097827897	0.133054494	0.339159731	0.610907572
SEMA3A	276.649569	0.40659792	0.327319723	0.016596813	0.083370377
GTSE1	277.842128	-0.000955054	0.184592372	0.993292732	1
SEMA3C	510.9684808	1.469465801	0.374386961	6.83E-07	1.78E-05
TTC38	637.5788797	-0.148450567	0.120084279	0.125371346	0.33772414
ACAT1	980.8705779	-0.208129834	0.158359679	0.06804391	0.227602004
GRAMD4	169.0107494	-0.551650383	0.262673975	0.001312574	0.0115649
CELSR1	88.74923776	-0.13398599	0.210940248	0.274404574	0.540159749
WNT8B	0.256983652	-0.004925203	0.557182772	0.920459993	NA
ZNF638	1544.70103	0.044869356	0.089780209	0.57170596	0.796910712
SLC25A40	208.2067161	0.075213116	0.125284158	0.447067244	0.705941413
TIMM21	525.3506325	-0.271764736	0.134267353	0.009693411	0.055475988
ADD2	8.616613073	-0.01481585	0.285934798	0.88978505	0.963538194
FGF4	10.48473962	0.006391802	0.557470943	0.896927463	0.965406297
RASAL2	260.1951209	0.005341665	0.141248342	0.9592897	0.990608459
VPS9D1	208.6782083	0.065980695	0.182744833	0.56552611	0.792312914
ZNF37A	343.2490073	-0.107737425	0.141420501	0.307931317	0.576822935
MARK3	1530.329194	-0.010870123	0.088781171	0.8901325	0.963674536
SLC25A3	14541.80167	-0.136376788	0.087278475	0.078391272	0.25040595
FNDC3B	3966.814396	0.680250952	0.20358754	2.09E-05	0.000364465
FOSL2	2295.919675	0.902489436	0.250538605	3.81E-06	8.26E-05
CACNG5	0.246101014	-0.013256764	0.559534894	0.789175477	NA
CACNG4	1.025920161	-0.0104271	0.521625877	0.864708152	NA
FRYL	936.9066782	-0.006390214	0.128367865	0.949041514	0.986528966
TMEM131	967.715863	-0.116291688	0.116940988	0.221706746	0.475617476
FSCN1	12378.60183	-0.5674039	0.153190772	7.91E-06	0.000156927
ACTB	65506.97122	0.005851726	0.107243023	0.948140828	0.986026798
MOCOS	106.4837022	0.054632225	0.192024128	0.63608794	0.836465891
PLD1	641.2584323	-0.087537732	0.207463052	0.460330435	0.716524506
WDR62	215.6738338	-0.067845082	0.203324389	0.562013489	0.789920966
DLG1	1930.340368	-0.497838778	0.162218078	9.88E-05	0.001371832
RAB7A	5624.952926	0.19764328	0.073569268	0.003349458	0.024310306
BCAP29	12.8555353	0.088152018	0.262971356	0.454354529	0.71151744
SEC31B	29.07754666	-0.284104008	0.380492069	0.063612526	0.217384238
SART3	870.4948624	0.090125312	0.119425724	0.349334465	0.620582596
ARHGAP15	5.739578838	0.079762878	0.42613668	0.406871277	0.673921338
PAX2	3.205650973	0	0.556761253	1	NA
EXOSC7	520.8688431	-0.125966729	0.105020279	0.155691032	0.385642365
KIFAP3	528.7110028	0.24977886	0.109580049	0.006346283	0.040179967
MKRN2	695.5118958	-0.11832828	0.080988477	0.105452638	0.302613194
MCM6	2273.673103	-0.238433125	0.198475913	0.062426978	0.214710016
REXO2	1565.439729	-0.19903716	0.112834233	0.032741855	0.136671998
RBM7	443.4750872	0.696786623	0.211916646	2.36E-05	0.000405817
RBMS2	1559.700479	0.219393708	0.188041533	0.07690588	0.247049529
BAZ2A	1542.029797	0.337246664	0.162210837	0.004920703	0.033015768
PTPN23	1035.757446	0.021498304	0.116289722	0.820303325	0.935224781
MLH1	937.7946662	0.095474698	0.093710929	0.243422618	0.502617442
UNG	2829.297671	-0.189424176	0.200018579	0.129978918	0.345280551
FMO4	6.2189019	0.039535641	0.294649761	0.71257279	0.881998946
KLHL20	611.2522716	0.086289708	0.156023432	0.432424282	0.69439593
RGS11	96.1032994	-0.256817493	0.230220743	0.060163619	0.209846469
SLC46A1	179.3137047	-0.238735519	0.238311767	0.079930606	0.25376851
PLXNA2	5750.911097	-0.03876683	0.12927628	0.699480331	0.875229511
SPAG5	424.4415444	-0.056274233	0.197927239	0.627671426	0.831481751
ANKRD13A	639.7911599	-0.049962636	0.095491399	0.547390476	0.781613085
TPD52	44.87796769	-0.322592006	0.281134459	0.034176254	0.140946046
ACACB	27.25092402	-0.110045777	0.265541804	0.362668303	0.633258081
TRAF4	695.1366705	-0.079110709	0.133640012	0.439808257	0.70070937
PAG1	11.22379325	-0.15785099	0.315525044	0.213826434	0.466689536
GPATCH1	137.1374088	0.02410489	0.154023426	0.823992937	0.936711726
ICAM3	132.6401851	0.102640468	0.165008978	0.362529951	0.633146193
NT5C2	1052.616959	0.375006468	0.125913678	0.000262765	0.00305785
MCAM	41586.31167	0.188486303	0.098664326	0.026314985	0.117547653
GPC4	1.157917223	-0.024972647	0.495604448	0.720844771	NA
MBNL3	84.71554675	-0.098273594	0.159600706	0.376805451	0.64596844
CAMSAP3	8.966026707	-0.265807752	0.495473195	0.073061496	0.238395209
RAP1GAP	38.60071926	0.021412644	0.27769358	0.843734786	0.944258525
XAB2	754.5432823	0.125291895	0.124122209	0.204225531	0.453813379
ARHGEF1	1383.761377	0.008977615	0.135722337	0.930393841	0.978543094
STXBP2	24.37990002	0.575755923	0.425310883	0.005460807	0.03573946
MAP2K7	579.4400646	-0.251170077	0.095893777	0.002487307	0.01932821
NMRK2	214.6695081	0.01363355	0.55977479	0.783271168	0.916854799
DGKD	153.6563054	-0.17142519	0.194194016	0.162298071	0.394893652
CTTNBP2	4.977704065	-0.005138691	0.347356625	0.957143561	0.990017853
ACTL6B	0.070297305	0	0.556761253	1	NA
RARB	287.8869935	-0.069729385	0.207942432	0.552467183	0.784071564
TOP2B	2447.807355	-0.437372989	0.092080691	1.06E-07	3.37E-06
TM9SF3	4488.410822	0.149997409	0.073792756	0.026624293	0.118516338
NFKB2	1108.175319	2.120505446	0.293374394	2.55E-14	2.39E-12
UBE2T	392.9833559	-0.033878229	0.150727725	0.752866547	0.902212719
PPP1R12B	67.1102183	0.170336807	0.195535951	0.165693266	0.400389317
DNAJC10	5299.611742	0.563077626	0.086164261	3.04E-12	2.20E-10
GTF3C1	2202.703854	-0.194701828	0.087816426	0.012229579	0.06621216
IL4R	2076.396418	0.504627662	0.158898804	6.66E-05	0.000984286
USP33	973.1218893	0.124959346	0.127743624	0.212974295	0.465274058
PAK3	2.605445396	0.074385452	0.405798299	0.444734964	NA
SNRPA	1192.562906	0.003273113	0.117680088	0.972601698	0.994569538
SPAG6	1.482518436	0.188278405	0.683890601	0.091424933	NA
EXOSC5	803.6039864	0.066191131	0.195075479	0.569165864	0.794994988
DYNC1I2	3253.226325	0.066527696	0.099213145	0.435574809	0.697156864
APBB1IP	4.901805408	0.169757962	0.440638971	0.166177735	0.400730438
LRCH4	120.3040113	0.176740763	0.212770058	0.162296698	0.394893652
FAM76B	171.8877995	-0.016034565	0.144693293	0.87947743	0.959586519
SIRT6	474.4121628	0.01038404	0.106448178	0.907667302	0.970086499
POLD3	593.7992384	-0.093203731	0.127636534	0.35157575	0.622754801
ACTN2	96.53030135	1.678266205	0.591081459	2.47E-05	0.000422207
CAPZB	5619.217395	-0.04669663	0.088006506	0.550118978	0.782937979
GPR137B	165.934695	0.140063912	0.120391145	0.148644936	0.375110645
NAALAD2	0.235235859	0.008346009	0.557733028	0.865998183	NA
JADE1	549.6996886	0.033639747	0.134295548	0.742371749	0.897383434
SLC25A43	271.7891979	0.123043279	0.159401508	0.271313561	0.536242164
UBE2A	1706.898736	0.016570279	0.081181061	0.821354643	0.935588535
FGFR1	2546.615199	-0.122226832	0.125109885	0.217547099	0.470560833
FKBP6	0.129090854	-0.009443031	0.558240429	0.848453126	NA
SMC1B	1.483167401	-0.025327177	0.39775908	0.77409207	NA
FBLN1	1.602017706	0.064984659	0.437993034	0.471551871	NA
ITGA8	1.978983227	0.009035086	0.440061495	0.909046621	NA
CST7	4.120075478	0.116650775	0.426082097	0.277511978	0.543203412
MAP2	452.2526135	0.443818203	0.344485414	0.012258009	0.066324089
PIAS2	340.8239608	-0.264240693	0.154433704	0.020592917	0.097362352
AMPH	14.01282736	-0.006616419	0.271445783	0.951652818	0.987583423
ARAF	1111.248077	0.085960305	0.090590022	0.281525331	0.547851315
MCCC1	470.5038864	-0.326376146	0.12878039	0.001566515	0.013268748
LAMP3	634.9019359	3.197505287	0.3807438	6.30E-19	1.31E-16
FAP	25.14696125	0.12215151	0.287051515	0.314992878	0.584110679
NEBL	144.9714706	0.012510085	0.201595727	0.91326282	0.972105751
ACER3	537.3933046	-0.183733642	0.127588342	0.068192433	0.227963291
UBE2K	1729.823652	0.104042914	0.090103036	0.190436749	0.43528035
PIK3C3	738.1461826	0.173094416	0.109144647	0.0574272	0.203677208
N4BP2	127.4079182	0.014815681	0.130186128	0.883053417	0.961034955
TIGAR	237.5204495	-0.400300054	0.244883918	0.008786419	0.051655057
TULP3	428.6264316	-0.137492029	0.121948776	0.159439141	0.391006603
SYNJ2	2304.257448	0.343691629	0.111122579	0.000229375	0.00273661
ADCY2	0.203717181	0	0.556761253	1	NA
PPP2R5C	1627.026712	-0.347804367	0.120106808	0.000428396	0.004590653
RBFOX1	0.434343591	0	0.556761253	1	NA
GNB1	7544.255084	0.11846631	0.059502759	0.035156222	0.144061758
HOXA9	4.136828887	0.024449006	0.321491707	0.809218312	0.929651978
EDN1	6670.97158	1.27987217	0.499844049	5.84E-05	0.000881723
MLLT10	347.4244044	0.11304786	0.141810585	0.28571514	0.552766299
ZCWPW1	18.82162454	0.07756878	0.241981118	0.510629018	0.755704072
ADCYAP1R1	22.95457674	0.126063507	0.352350225	0.281352761	0.547703039
FGF20	0.333572233	0.023875012	0.555918979	0.655956824	NA
P2RY10	1.113377128	0.039883883	0.47717952	0.604654214	NA
ITM2A	532.0688015	-0.322724202	0.184899777	0.011958256	0.065073829
NRDC	3649.484158	0.087408513	0.083597975	0.243976479	0.503212556
VDAC3	2525.334924	-0.430675431	0.124289733	3.18E-05	0.000522092
PCM1	2015.529823	-0.012571142	0.07264502	0.851161153	0.946630074
TNRC6C	152.8741047	-0.232467958	0.15846868	0.042916576	0.165914898
CBFA2T2	195.4763527	0.151702891	0.173811816	0.194199654	0.440323987
BRINP1	10.93653438	0.073411301	0.432934663	0.431883605	0.694181539
ITCH	377.2719163	0.096993733	0.136738908	0.35000741	0.621071889
PKD2L2	0.783421362	-0.002588088	0.49037362	0.969855025	NA
TP53INP2	708.7289912	0.061360313	0.17333188	0.587633389	0.807281906
SDF4	7174.929904	0.265430502	0.089368896	0.000740517	0.007293517
MYH7B	3.14509285	0.053404184	0.37148691	0.582917648	NA
TP73	213.2162271	-0.055501032	0.214802985	0.634314346	0.835150984
TOLLIP	1277.086465	-0.008613369	0.12575894	0.930609124	0.978655006
UBE2D4	322.6691013	-0.202616473	0.131479343	0.048670324	0.180780034
CLUL1	1.148221378	0.044912493	0.432128029	0.601375161	NA
RUNX1T1	162.6767322	-0.457322195	0.311936236	0.008450998	0.050108038
THOC1	750.7727126	-0.112219119	0.134567475	0.276429167	0.542181609
FKBP7	385.1867912	-0.358124498	0.202720045	0.008827224	0.051805594
OSBPL6	268.1263307	-0.207817761	0.167632823	0.076420416	0.245934316
SLC1A3	14.91126363	0.291814639	0.485077435	0.06047247	0.210665129
XRCC5	12093.19256	-0.071728306	0.092211739	0.375346743	0.644768405
LXN	920.7017988	-1.399650385	0.281782072	5.91E-09	2.46E-07
SP140	3.374251195	0.081808047	0.367558222	0.432576895	NA
MKNK1	350.8264465	0.040918198	0.122209208	0.674510477	0.860645001
TNS1	3309.815318	0.222682906	0.227586406	0.094099016	0.281652759
REXO1	632.4424158	-0.003278948	0.093963607	0.968139322	0.993060441
SAR1A	2407.050272	0.192638259	0.104955872	0.029837171	0.128783275
CDC14A	85.54917939	0.847367747	0.315831328	8.71E-05	0.001235326
RAPGEF3	388.9899104	0.138534585	0.15563576	0.212606946	0.464888524
CEACAM1	257.2480262	2.781800896	0.38958049	2.10E-14	2.00E-12
SENP1	241.3458758	-0.004168741	0.118403503	0.965233501	0.992263935
DUSP13	0.340767185	0	0.556761253	1	NA
CIC	1156.529689	-0.05803022	0.126416316	0.559067335	0.788036249
LIPE	111.7454457	0.106955131	0.193434894	0.366357384	0.636764913
FDFT1	4725.179004	-0.013675057	0.12410352	0.889263275	0.963095513
PAFAH1B3	332.4456542	-0.377693952	0.19730884	0.005513291	0.036055272
OPHN1	129.5719828	-0.200776989	0.170923516	0.089075347	0.272109942
AFM	0.115282101	0	0.556761253	1	NA
KIF22	581.8547946	-0.17522215	0.150708562	0.112398677	0.315489799
CARMIL1	50.62293337	0.094829339	0.191488391	0.419294352	0.684464708
PGM1	865.8374019	-0.432733431	0.167238085	0.000635001	0.006402203
DDX1	3046.707149	-0.001142355	0.106486485	0.989822303	1
DNM2	3891.666106	-0.048694264	0.071168631	0.459413009	0.716149986
EPB41L2	1746.346362	0.019136917	0.117936275	0.841061786	0.943658264
RIMS1	8.739070839	0.043099285	0.32021357	0.677307449	0.862885115
MOXD1	16.7144172	0.052060313	0.291494178	0.633935067	0.8350428
STX7	695.4964726	0.228990625	0.137629068	0.030723701	0.131247402
RABL2B	185.0695406	-0.12070881	0.132834285	0.238888948	0.497595318
KEAP1	1720.126411	0.074909601	0.087575497	0.335688066	0.607359211
DDX43	0.451123701	0.000904753	0.544626512	0.986537381	NA
PTPRH	13.82836958	0.131393222	0.345197969	0.269326772	0.534173119
SLC35C2	571.7615234	0.171058494	0.133265553	0.097508425	0.288164338
CRYBG3	366.4666117	-0.072594923	0.111758967	0.432145339	0.69425647
EPHA6	0.814961444	0.017004806	0.545408781	0.758140553	NA
SCTR	0.055776652	0	0.556761253	1	NA
RFX3	109.0094847	0.104170187	0.194295406	0.378752109	0.647482674
RIF1	1000.738468	0.07089949	0.128013264	0.478637437	0.732020713
RAB21	913.9645352	0.258136687	0.107072752	0.004152032	0.029035275
SLC4A4	9.651715686	0.436236507	0.636593386	0.023853566	0.109058583
SMARCA2	1276.01175	-0.152583002	0.114625	0.10479636	0.301548211
RDH8	0.37914253	0.006211139	0.556985055	0.900158352	NA
SESN1	532.7864136	-0.230962069	0.203667453	0.072911586	0.238227219
MID2	671.1217153	-0.024799392	0.144276531	0.814434467	0.932416341
COL5A3	7.217612107	3.105139628	0.938114413	4.45E-06	9.44E-05
SRCAP	31.08882709	-0.089976639	0.23960552	0.450989101	0.709374775
PUM3	1446.44799	0.125961022	0.084487192	0.095538816	0.284364746
CPB2	0.432792384	0	0.556761253	1	NA
CHRNA3	195.5040945	0.110529792	0.49894683	0.258138881	0.520187229
KCNN2	2.077198616	-0.021620155	0.411528686	0.800135398	NA
CNOT4	400.6720437	0.531817003	0.173525301	8.81E-05	0.001245785
PSEN1	1281.472933	0.463830311	0.143018064	6.18E-05	0.000923167
CPOX	436.1411493	-0.254138881	0.126216447	0.011645161	0.063838699
CLDND1	835.5145521	0.1320443	0.096408484	0.113839293	0.317870423
MOK	279.9532074	0.05457965	0.152668251	0.614554255	0.823491041
HSP90AA1	56423.40359	0.120254683	0.153465418	0.274229838	0.540065208
RBL1	195.5605701	-0.355632885	0.21812221	0.011978734	0.065143681
DLGAP4	1406.896608	0.091677888	0.145710269	0.391113671	0.659418792
IGSF9B	18.53505687	0.046151201	0.275771222	0.67746841	0.862918112
CFHR2	0.075348852	0.011172038	0.558891804	0.821221725	NA
CROCCP3	0.215708693	-0.004925246	0.55718278	0.920459302	NA
NDC80	288.3497507	0.009439074	0.176590784	0.933231201	0.979660042
AP4E1	319.5754193	0.093850293	0.104554069	0.288747899	0.555690589
RSBN1	168.0237154	0.124044173	0.161664759	0.270324877	0.53550223
MAGI3	180.5446596	-0.036496044	0.131900939	0.719034411	0.885699538
CXCL2	375.8178227	4.287255808	0.571385373	1.12E-15	1.31E-13
AFP	0.272314865	0.006392277	0.557471049	0.89691987	NA
COL4A4	18.51458183	-0.303228648	0.522648401	0.055128008	0.198077429
TCF7	295.3882405	0.015251667	0.208650537	0.894531221	0.964817029
OSTM1	971.1965835	0.133549961	0.122276327	0.172344542	0.409234275
IMPG2	8.995127511	-0.08477105	0.282066612	0.462865101	0.718894699
PCNP	2313.077125	-0.14976669	0.083244545	0.04477564	0.170587686
EXD2	497.6089719	-0.18532008	0.119708172	0.055676321	0.199207891
ARG2	181.9343989	0.037011701	0.1801721	0.744465028	0.898512265
MEF2C	271.0711768	0.141041134	0.183504175	0.234443155	0.492062211
PTPRC	18.42879565	0.16875595	0.299835497	0.193472468	0.439332992
CACNA1S	0.623468588	0.009966402	0.55840324	0.840212874	NA
PKP1	69.81423056	-0.037874052	0.419828149	0.661519967	0.85244578
UBA5	836.273684	-0.108039197	0.123126756	0.270879599	0.536067198
STK17B	195.7155297	-0.007736239	0.171055562	0.944838986	0.984871599
CDC14B	30.15174705	0.000169434	0.234593066	0.998812572	1
ZNF510	218.4048054	-0.138198433	0.144406961	0.19764815	0.444962802
LRP2	2.594315037	0.270386529	0.722344952	0.055153129	NA
ZNF506	52.64314096	0.052931309	0.20270401	0.64864585	0.844622405
JMJD4	396.0825597	-0.104136006	0.139051292	0.320135389	0.590563541
DUSP12	331.4076795	0.043067464	0.102318895	0.621321959	0.827587662
AACS	1011.887282	-0.116012613	0.126051043	0.243682246	0.502803103
DELE1	1013.194775	-0.122827306	0.091712562	0.127042594	0.340558048
SLC13A1	0.33315231	0.006391958	0.557470978	0.896924965	NA
CADPS2	1501.78243	0.122133555	0.108825273	0.178986542	0.419282984
PCDHB4	3.634309209	-0.886464562	1.153688078	0.004694967	NA
PCDHA6	3.817767999	0.058086471	0.340013649	0.572411865	NA
PCDHGA2	43.33129784	-0.092852611	0.217807526	0.437335541	0.698449363
HSPB11	466.378208	-0.007375266	0.126730699	0.940804964	0.982589061
PHLPP1	332.8638444	-0.135781219	0.170678965	0.239236148	0.497771184
ATP8B1	1417.377419	-0.034604709	0.15981743	0.752799695	0.902212719
IL12RB2	51.48932264	0.309929874	0.328022436	0.046393693	0.17476051
SMARCD3	165.4044605	-0.696702283	0.258514443	0.000145456	0.001874437
WDR70	635.5377633	-0.059712948	0.0975231	0.478723115	0.732020713
FYB1	13.2568837	-0.004814289	0.281257824	0.964263364	0.992257759
MPP4	86.42592544	-0.108175882	0.250317206	0.372463179	0.642270126
STRADB	374.3313664	-0.343057286	0.111820063	0.000251234	0.002962165
BZW1	5088.340685	-0.236325811	0.10899402	0.009503115	0.054657909
PGR	1.143626779	0.006392221	0.557471036	0.896920761	NA
C1QTNF3	3.301108889	0.448117744	0.860827986	0.021405605	NA
ME2	1336.833788	-0.105673511	0.09488684	0.20070709	0.449180254
C5orf22	385.8316011	0.017410638	0.117957812	0.855246049	0.94817856
CCNT2	564.3662993	0.066240716	0.168143196	0.555301838	0.785791523
FAM135A	153.1419176	-0.084335089	0.182852637	0.465733364	0.720878997
COL19A1	0.239745829	0.006392291	0.557471052	0.896919636	NA
EPB41L3	2514.103348	0.223433244	0.096759567	0.007526892	0.045929126
COBLL1	278.2889242	0.01216577	0.133143317	0.904914859	0.969192624
DLG3	71.12700304	-0.400503925	0.319823834	0.017033932	0.084990198
KCNK2	0.926076311	-0.020326577	0.563212472	0.684157667	NA
SERTAD4	88.67513541	-0.44588636	0.2483418	0.004713977	0.031955706
TRAF5	133.7883886	-0.126172474	0.17979097	0.281139439	0.547537845
MRPL22	1188.324992	-0.019334238	0.101168265	0.823164175	0.936232557
GEMIN5	965.9499589	-0.072792491	0.116932943	0.443726649	0.703470838
OPRK1	0.209313161	-0.012587291	0.559278161	0.799457723	NA
NFE2L1	9674.071	0.715960675	0.124224913	3.28E-10	1.70E-08
SEMA5B	2.006347723	0.022967009	0.427983186	0.781110155	NA
GSK3B	911.6110965	0.009331311	0.102984718	0.915145051	0.972773114
ITGB5	5414.726143	-0.520307901	0.09529524	2.06E-09	9.23E-08
ERC1	1048.841228	-0.146341169	0.110408506	0.11082141	0.312606588
XPO1	3596.690262	0.048427671	0.079559588	0.502245733	0.750266144
LINC01587	0.807155235	0.020793624	0.520699749	0.741739036	NA
RNF13	600.3828483	0.469601158	0.175096469	0.000392682	0.004261517
TRPM3	23.66482087	0.341144814	0.463049223	0.041422676	0.161457524
PALB2	219.2448481	0.076775557	0.116356308	0.417844884	0.683014135
DOP1A	320.4762003	0.388600725	0.239827335	0.00976494	0.055754342
LYRM2	1015.772567	-0.121327267	0.098261501	0.151947091	0.380514976
BCKDHB	137.0303227	-0.252038212	0.17458188	0.037895257	0.151554361
KAT6A	503.6262942	0.083467962	0.168628537	0.459843907	0.716297741
TUT7	559.7776795	0.310815694	0.132488174	0.003040456	0.022596661
ULK2	321.2825752	0.012918554	0.130513507	0.898065956	0.965997663
TNPO1	6515.718156	0.173024917	0.118975	0.072704887	0.237642949
PLOD1	11449.07736	-0.000148854	0.089459296	0.998499406	1
P2RX5	75.68118005	-0.004494116	0.248209305	0.968122365	0.993060441
ITGAE	451.9724769	-0.473224802	0.243177492	0.002860343	0.021501759
DIS3	1271.138325	0.216597414	0.123540253	0.028697491	0.125099342
PIBF1	348.0563423	-0.024276718	0.127417518	0.80748169	0.928993544
TDRD3	265.3294643	-0.271101807	0.144199867	0.013546013	0.071700086
NUFIP1	203.1379484	-0.057533117	0.124159637	0.558560982	0.787940038
PDS5B	680.9269726	-0.059556851	0.113066189	0.5222604	0.764096589
OXCT1	1375.639892	0.04771782	0.142367859	0.650213531	0.845639674
RRAGB	161.8473254	-0.500112983	0.265348673	0.002839783	0.021390317
CYLD	1322.286728	1.285692565	0.182421173	1.37E-14	1.35E-12
SLC27A5	62.93495736	-0.282319373	0.26477764	0.051711168	0.189230242
ZNF324	231.8035026	-0.037543024	0.156029579	0.730558162	0.89087997
ZNF671	24.87451693	0.23641253	0.335170162	0.097755608	0.288644848
ZNF416	84.90865005	0.384400972	0.250831508	0.011914791	0.064904993
ZNF586	98.07175712	0.00059624	0.15504183	0.995616896	1
ZNF446	108.999447	-0.15354448	0.196612357	0.208069158	0.459706308
ZNF264	208.3603561	0.626379363	0.217821342	0.000113102	0.001537698
RPS5	13992.29953	-0.065965474	0.127227849	0.508252149	0.753822609
FAT1	33.49422847	0.19059622	0.351179205	0.151115554	0.379268229
YTHDC1	1201.064295	0.039009439	0.148680403	0.715617743	0.883847429
CHMP2B	766.6457915	-0.045756413	0.100193854	0.594386341	0.811407468
SMAP2	369.8588598	-0.022572146	0.113246818	0.808499818	0.92960031
PPIE	967.8999955	-0.03114493	0.101433679	0.719331116	0.885880565
ZMPSTE24	1327.343921	-0.135314437	0.10090288	0.11682716	0.322922545
STARD7	2799.64239	-0.098500452	0.105779241	0.269290085	0.534162497
NOA1	542.0694751	-0.139052757	0.110926354	0.130899655	0.347077485
REST	486.340394	0.042964481	0.127446222	0.66650198	0.856516774
HAL	2.460970403	-0.223748132	0.675098065	0.076842829	NA
SSH1	785.1817059	1.186850254	0.258267464	3.13E-08	1.10E-06
GSTP1	9459.802329	-0.032331109	0.101136856	0.708556811	0.880140035
APLP2	28184.06452	-0.066706621	0.101427676	0.44140824	0.701684764
FAM234B	100.4818009	0.071813213	0.159231653	0.515465001	0.759048023
SLCO1A2	0.805669601	-0.043617581	0.487131203	0.567110653	NA
WBP11	1675.197645	0.045817118	0.114479332	0.625136929	0.830447211
EIF3I	4205.752614	-0.041587309	0.089798236	0.600227892	0.81507649
NKAIN1	25.17262152	0.823538622	0.698343675	0.003224514	0.023696011
COL16A1	37.21711076	0.247173576	0.303928235	0.08573417	0.266207089
TXLNA	1504.585275	0.130500585	0.131516052	0.200891985	0.449299154
APOB	19.41243221	-0.090845578	0.352495171	0.401556488	0.668306966
NCOA1	410.1069564	0.039220056	0.152446803	0.716786616	0.884469086
AGBL5	449.3630648	-0.660228408	0.141632304	1.13E-07	3.58E-06
EFR3B	59.55014852	-0.347124714	0.285922662	0.02607841	0.11672639
KIF3C	659.2734588	-0.695905133	0.180457443	3.12E-06	6.89E-05
RAB10	3625.017172	0.309483277	0.113635505	0.00103755	0.00954624
GCKR	161.2898804	0.818366619	0.250544471	1.63E-05	0.000292611
HADHA	6126.392851	-0.146187349	0.076389262	0.035782448	0.145841492
MAPRE3	132.2162462	-0.426758582	0.187353948	0.001601333	0.013528802
CAD	1833.231548	-0.202464104	0.135745787	0.053223946	0.193072796
CD59	23846.43696	-0.158432169	0.119216926	0.100527163	0.293456911
CD82	1983.836681	1.007276048	0.198410304	3.92E-09	1.69E-07
BCORL1	436.488392	-0.248031557	0.184693943	0.046428786	0.17485407
ATRX	1462.827405	-0.551654417	0.108320969	1.50E-08	5.74E-07
AK6	335.805116	0.16308722	0.13249093	0.112628048	0.315925565
FCN1	28.43056616	0.143010834	0.270784999	0.256119155	0.517457786
MYNN	367.6766809	0.137510727	0.127087895	0.169677259	0.405498682
MECOM	861.978764	-0.089207822	0.154019786	0.414906463	0.680232743
SCAMP1	922.5771359	0.025684785	0.122909179	0.792653845	0.922013741
PREP	870.0562563	-0.213391632	0.1096288	0.019608321	0.094063664
HACE1	198.5637322	-0.140367379	0.12456946	0.156190773	0.386262908
SEH1L	602.8926387	-0.054337428	0.101296271	0.530270608	0.769045706
WDR47	398.839686	0.030886677	0.149414842	0.77326905	0.912199982
WDFY1	1420.228168	0.733349121	0.168218193	3.57E-07	9.97E-06
OVGP1	36.56838392	-0.449398418	0.545343574	0.020516626	0.097109371
SLC25A24	899.6455319	0.265137257	0.120371512	0.006673311	0.041822445
MAP3K4	361.5726406	-0.537577616	0.144953129	8.35E-06	0.000164836
PILRA	4.617061174	0.124254179	0.416654453	0.261499111	0.524567402
IGSF9	4.029297708	0.09401327	0.369424488	0.379974478	0.648856658
ABCB1	392.371526	-0.122624397	0.173643976	0.288569087	0.555471871
ZNF213	180.556054	-0.069044426	0.135360795	0.502539285	0.750638888
AKR1B1	5271.747614	-0.307784836	0.117586566	0.001448426	0.012497074
CPNE3	1089.183017	-0.474852083	0.11788476	2.66E-06	6.00E-05
RRN3	716.8874037	0.223671786	0.152205214	0.046068934	0.173938363
CTTN	4249.192406	0.049611445	0.083739653	0.509332782	0.754506439
WNT11	100.9614404	-0.021896505	0.250211917	0.845898015	0.944657106
MTIF2	620.0767719	-0.127273955	0.101083385	0.140737204	0.363164611
DDHD2	746.4661148	-0.193829315	0.110655056	0.035098674	0.143880091
TTC39A	55.48405686	1.177403764	0.610166866	0.000328557	0.003685242
EPS15	892.9779653	-0.032895122	0.125719967	0.739531747	0.896017458
ORC1	369.8838467	-0.03610551	0.190531329	0.752878144	0.902212719
MGST2	743.0034199	-0.009803666	0.138290706	0.924661972	0.975650573
CHERP	714.2291859	-0.021681541	0.155680276	0.8420046	0.943658264
ATG16L1	553.3535433	0.038085481	0.169363761	0.733531785	0.89283811
USP40	545.7218237	-0.08558178	0.123716165	0.383859618	0.652419762
POMGNT1	1746.485194	0.168859487	0.129283199	0.095880581	0.285045884
RAD54L	230.2335486	-0.09186982	0.211125062	0.440600746	0.701307295
MAST2	1446.078173	-0.086815705	0.129766948	0.389608454	0.658253348
DNAJA1	11399.26843	0.43560942	0.135535805	7.87E-05	0.001132867
B4GALT1	2248.263139	1.101081674	0.133927755	1.44E-18	2.66E-16
CHMP5	2093.639004	0.701951734	0.1411873	2.33E-08	8.49E-07
NFX1	552.4059158	0.177732933	0.117118458	0.062633134	0.215201994
AQP6	15.20186722	0.130740539	0.488894918	0.217502706	0.470540516
DIMT1	762.5081601	0.018539501	0.104486181	0.833946829	0.941252692
IPO11	1628.099037	-0.144402721	0.086280229	0.059991235	0.209653786
FOLH1	0.089817652	0	0.556761253	1	NA
EIF2AK1	1953.414088	-0.071429752	0.086403862	0.353658051	0.624626137
NME8	0.082224498	0.006392892	0.557471185	0.896910015	NA
EPDR1	16.32001298	-0.07787706	0.312279928	0.481200232	0.733950477
SNX10	33.57924757	-0.085166699	0.255781076	0.470322341	0.724609217
SEPHS1	1488.678558	-0.164392681	0.124262108	0.096810303	0.286847213
MRPL28	1802.5641	-0.126775508	0.093911748	0.121750924	0.331110464
HBQ1	7.060957419	-0.586435021	0.769594874	0.011747161	0.06425324
ITPKC	668.9272276	0.355437799	0.218268632	0.012043609	0.065392195
CEACAM6	0.203845821	0	0.556761253	1	NA
FAT2	0.708857496	0.011758722	0.51955867	0.849364204	NA
RBM22	919.5421356	0.146068615	0.126574014	0.143961025	0.36808511
TMED2	6151.129155	0.263899295	0.079666906	0.000236307	0.002809484
ERO1B	133.2958116	0.37202567	0.288773524	0.019627384	0.094102157
ZFAND6	1150.044687	-0.04527441	0.096454447	0.588327994	0.807611834
HSD17B2	2.70179887	-0.078333911	0.416395182	0.419461584	NA
TXLNG	542.6653056	-0.004841693	0.150984716	0.964078015	0.992257759
LAT2	22.85147042	0.278150737	0.406297549	0.067629927	0.226883033
HUWE1	4118.987773	-0.082797125	0.117797817	0.385896068	0.65431547
ZW10	695.4780111	-0.028749999	0.085973478	0.708019725	0.879963784
ALG9	83.13745198	0.03742789	0.152544132	0.729220676	0.890132691
MYBPC2	7.105017869	0.000731823	0.556770564	0.988156309	1
NOX4	126.6334538	-0.219044404	0.233404053	0.1010588	0.294320377
ACOX3	597.3286465	-0.26547535	0.155312421	0.020449888	0.096904871
MTMR2	1473.287376	-0.386273192	0.088904423	1.03E-06	2.59E-05
PPP1R15A	1687.880404	0.278468019	0.174264465	0.022920139	0.105555228
HSD17B14	196.7634599	-0.675548558	0.245992737	0.000136677	0.001780143
TRIP6	2047.930668	-0.13131199	0.114548499	0.162329391	0.394898691
ACHE	101.0561132	5.478726008	0.466540674	4.11E-33	7.79E-30
FTL	28527.56012	-0.737265824	0.105659222	1.32E-13	1.15E-11
SRRT	3353.795557	-0.02131846	0.139485446	0.837750113	0.94288366
BAX	2431.080941	-0.190582928	0.118067417	0.047153777	0.176920058
NLK	346.0273184	0.216589636	0.151730635	0.052632848	0.191575025
PIGS	1582.82602	-0.140963875	0.086293069	0.066408367	0.224341264
ADAMTS2	1.819172151	-0.040003266	0.458565381	0.61877752	NA
ATXN7L3	1319.979702	0.011376143	0.098727592	0.893602823	0.964546255
PGS1	343.6552115	-0.361796193	0.1261583	0.000419008	0.00450136
PSMC5	3728.877105	-0.055202812	0.066681951	0.375167067	0.644768405
UIMC1	537.4258104	-0.002193265	0.091446413	0.978254069	0.997227723
CETP	17.86184114	-0.084352033	0.286516098	0.46288802	0.718894699
MMP2	15662.40379	-0.424703878	0.117937792	1.94E-05	0.000340514
MT3	6.107437135	-0.058526709	0.383206589	0.544556411	0.779786851
LPCAT2	1235.217442	-0.788042277	0.133890332	1.21E-10	6.65E-09
GNAO1	9.484114907	0.09753743	0.400030608	0.350658916	0.621647484
OGFOD1	1682.263878	0.120689036	0.087697832	0.120861444	0.329743441
SH3BP2	1353.034191	0.1725905	0.154802741	0.122600314	0.332518731
NOP14	2453.401172	-0.063168062	0.133885722	0.537191361	0.774873265
ADD1	4046.055996	-0.197634525	0.111415783	0.032480639	0.136023027
L2HGDH	140.9419324	0.019848033	0.140201993	0.849133982	0.945803866
TXNDC16	340.5068559	-0.052763849	0.163788587	0.634717446	0.835298937
RTRAF	3197.416964	-0.096091056	0.097771347	0.254981642	0.515985995
NID2	508.9184308	0.054235184	0.167687344	0.627906656	0.831636163
GMCL1	323.6675768	-0.473897007	0.140277087	3.62E-05	0.000581554
SF3B2	5317.714763	-0.131648485	0.093234191	0.106138662	0.303617124
KLHL42	852.3396294	-0.166920894	0.108315334	0.065488898	0.22204188
GNAS	21472.54267	-0.019551378	0.093755227	0.811446615	0.930353285
DNM1L	2008.612881	0.043376387	0.073185	0.519801568	0.761953965
PTHLH	726.6716784	0.234364045	0.219635846	0.077100028	0.247319734
PHACTR3	0.07778831	0	0.556761253	1	NA
ERGIC2	1469.165569	-0.11941797	0.102619743	0.171466826	0.4080025
TFAP2C	6.044033345	0	0.556761253	1	1
AURKA	331.6884561	0.011723911	0.16942991	0.916302507	0.973377353
CASS4	4.864480622	-0.094730376	0.350611502	0.386773879	0.655347632
PIR	2789.168944	-0.788703511	0.219966944	6.09E-06	0.000124493
AAMDC	558.1752336	-0.136903392	0.144856359	0.202476232	0.4517392
RFX2	114.9010839	0.183315377	0.197123133	0.139545311	0.361072699
METTL2A	452.2551252	-0.099571159	0.147700564	0.355187193	0.625927871
SULT2B1	1.160603078	0.011981446	0.44353832	0.878888656	NA
ALG6	317.3633099	-0.139222645	0.135112461	0.179186237	0.41963546
CNOT3	744.1189983	-0.037603314	0.114640711	0.688648277	0.869106853
GP6	1.661738763	0.080020689	0.503321424	0.351492947	NA
PTPN4	245.1649487	-0.462608189	0.204531826	0.001368453	0.011958359
DDX18	1464.356786	0.169792838	0.115800856	0.073103393	0.238395209
KHSRP	5799.497801	-0.139443453	0.136761345	0.181347634	0.422434186
GNA11	2941.71803	-0.16428558	0.095362578	0.047212442	0.177091125
ASAP3	306.4320786	-0.226424747	0.173043971	0.058783294	0.20672615
EDEM2	1259.66862	0.319438392	0.114262291	0.000757108	0.007414095
DNMT3B	50.86488589	-0.324584107	0.309193896	0.037619002	0.151016332
REM1	19.85383901	0.043090386	0.305291085	0.684362586	0.866463876
TPX2	1615.488766	-0.039540648	0.163033791	0.720833733	0.887130509
FER1L4	36.88791692	-1.043507726	0.78934746	0.001547248	0.013130429
PDRG1	568.9494401	0.04539617	0.113293398	0.626112317	0.831095367
EPB41L1	771.6643143	-0.559177495	0.260128114	0.001120709	0.010157874
SLC15A1	2.80074876	-0.113958184	0.41831631	0.288561637	NA
DOCK9	1779.907081	0.134739982	0.159719718	0.23020384	0.486578882
ANKRD10	397.8941286	-0.140570363	0.156343601	0.20711061	0.458277585
TGDS	147.7110942	0.585414455	0.214115013	0.000203159	0.002477586
DOCK3	18.28920234	-0.115788203	0.270077411	0.340752727	0.61255728
C3orf18	29.36922295	-0.31018683	0.370835788	0.049721714	0.183724643
COQ9	795.0953837	-0.175803033	0.143553761	0.102401141	0.296846289
TMEM40	8.158698784	-0.097956371	0.369071353	0.365030535	0.635365552
KIF9	135.1220442	-0.429291148	0.247462894	0.005942407	0.038187751
ARHGAP28	3.326967217	-0.068052304	0.365340635	0.501681648	NA
CRLS1	92.19895167	-0.343316969	0.2336077	0.017811971	0.087996609
PPP1R13B	764.7232776	-0.112732862	0.157706062	0.310107443	0.579463151
ATRN	1571.647834	-0.090695748	0.096031778	0.276449336	0.542181609
SMOX	472.8615895	-0.023971269	0.149948519	0.823227121	0.936241691
SIGLEC1	4.632200514	0.059816138	0.382766235	0.537216376	0.774873265
FKBP1A	21881.86376	-0.176157178	0.078344283	0.013114523	0.070046838
NSFL1C	2036.643646	0.012524986	0.096111832	0.880690714	0.960031712
SLC4A11	265.7797709	-0.151845751	0.154814469	0.172223444	0.409117667
DNAAF9	310.0226187	0.01759682	0.170685127	0.874952319	0.957633825
ZNF343	139.7130575	0.220256917	0.142604057	0.041510985	0.161690835
EBF4	55.00234093	-0.087669624	0.183476591	0.449275585	0.707855046
CPXM1	38.29573159	-0.30345848	0.285373454	0.043745858	0.168129653
MAVS	1749.132746	-0.09713911	0.155967081	0.377889977	0.64674619
LZTS3	125.644859	-0.17528625	0.168994593	0.132365758	0.34945406
F11	0.137455423	0.014292811	0.560118925	0.773110721	NA
XRN2	2565.170309	0.102525531	0.088700333	0.191674185	0.436820369
KIZ	138.299032	-0.2404644	0.214841492	0.068626504	0.228696884
DYNLL1	5254.65248	0.052013145	0.070832596	0.427510537	0.690996127
TESC	19.21825879	0.017481506	0.267191164	0.87386314	0.957179099
SNX5	2698.099578	-0.078128714	0.115831528	0.408411078	0.674851614
RPL6	20606.71522	-0.223241358	0.134382221	0.032477666	0.136023027
SIRPG	0.544118185	0.038683272	0.559384513	0.505040816	NA
MAPKAPK5	573.4095028	0.114020418	0.099908699	0.183388138	0.425501411
P2RX7	62.98871518	-0.01494884	0.241138838	0.895154569	0.965088193
ESF1	946.0266808	0.105128919	0.135203111	0.308728958	0.577837304
RBBP9	607.2411224	0.011178188	0.115863892	0.905768683	0.969576836
ANAPC5	2842.394809	-0.164340597	0.101582471	0.057934603	0.204625449
SLC23A2	400.8626743	-0.221403939	0.158361216	0.053062667	0.192645954
SLC8B1	1720.751595	-0.069062504	0.129936329	0.493484876	0.743586285
TMEM230	1521.353419	-0.042485916	0.083299662	0.570450328	0.795941373
DZANK1	18.36584131	0.010615232	0.231902227	0.925912417	0.976244947
KDM2B	438.1556243	-0.319234531	0.141313182	0.003572563	0.025645735
CFAP61	1.907412266	-0.08160574	0.453260149	0.38128776	NA
LHX5	2.372481058	0.026004773	0.567519576	0.605085872	NA
TASP1	142.5552982	-0.047698142	0.146052092	0.653907747	0.847565463
OAS1	3524.935434	3.535066796	0.473872868	1.06E-15	1.26E-13
GCN1	2553.576995	0.0510265	0.107800057	0.571942888	0.797110626
RPLP0	46360.00932	-0.326529649	0.165381947	0.006902249	0.042838167
PXN	6108.642502	-0.149867625	0.14906599	0.169937354	0.405722159
SIRT4	30.0638883	0.312242345	0.326652468	0.045153852	0.171377566
RPH3A	0.627187844	0.011858039	0.516759231	0.849913542	NA
KIF16B	170.604903	0.02691437	0.157826168	0.805543784	0.928204648
TRMT6	470.280529	0.08080285	0.132683136	0.428458151	0.691504895
CHGB	3.840719989	-0.225810499	0.480306731	0.100101074	NA
PEBP1	4044.69645	-0.369226941	0.108588746	6.13E-05	0.000917136
TBX5	0.566943906	0.022505787	0.558723705	0.666487751	NA
BRAP	590.9579359	0.08027153	0.098956024	0.345877712	0.617602546
ERP29	2486.189367	-0.05346771	0.083581339	0.476293737	0.73004872
NOS1	0.977729972	-0.020796634	0.496491937	0.762795945	NA
FUS	10591.3254	0.061797724	0.125529601	0.532340159	0.770708846
IGBP1	1113.1844	-0.098446346	0.084268842	0.192104286	0.437341768
FXYD5	3867.112349	0.043423696	0.103522886	0.621226901	0.827587662
ZNF302	352.7928078	0.132291436	0.158308245	0.23670067	0.495156042
GRAMD1A	1179.263863	0.066049506	0.137054901	0.523661904	0.765021581
HEPH	2.382537154	0.265170227	0.833743315	0.044715589	NA
CDIP1	830.649533	-0.386707649	0.085677765	4.63E-07	1.25E-05
CMTM1	11.30562252	-0.095228308	0.255443314	0.424836797	0.688813114
KCNH4	12.47258049	0.086538219	0.293717377	0.449602478	0.70804292
GANAB	11001.36031	0.096167757	0.089035558	0.222098779	0.476117451
GMIP	394.0210629	-0.057252613	0.106914805	0.523745199	0.765021581
RBM41	264.2217509	-0.071723845	0.136777294	0.48842707	0.739530971
BIRC5	1314.936709	0.005887675	0.189506614	0.95884072	0.990458433
LAG3	22.0121495	0.085806078	0.277946114	0.459771167	0.716249875
MLF2	3003.294071	-0.05679306	0.072701232	0.396634927	0.664070399
OTUB2	42.48432558	-0.189032764	0.235760762	0.148207621	0.374505963
DDX24	4695.575483	0.032382303	0.12364462	0.741192736	0.896975792
ZBTB25	81.25543961	0.297152993	0.226192889	0.032803824	0.13681977
NECAP1	261.3154701	0.617045912	0.224765895	0.00017307	0.002167808
ARHGAP4	286.5425725	-0.674602458	0.260702133	0.000214385	0.002588562
ANKRD24	14.98839437	-0.128969706	0.300806035	0.290096901	0.556996415
DHX32	598.7391001	-0.167464887	0.146354315	0.122962095	0.333208908
RCOR1	1342.498828	-0.189842321	0.149068882	0.084633529	0.26412682
GPATCH2L	480.5920437	0.260949424	0.15113403	0.020515982	0.097109371
LTBP4	805.7778691	0.043590693	0.134105996	0.670087358	0.858971381
BLVRB	515.4985424	0.013942153	0.122399847	0.886258202	0.962286083
SLC9A1	2207.937605	0.397605323	0.139465953	0.000342454	0.003800271
SPTLC1	1742.166516	0.049035173	0.105307019	0.58122745	0.803663779
PAPOLA	3495.033036	-0.078049554	0.103810615	0.375339136	0.644768405
CCNK	860.0888032	0.323461	0.158678872	0.006054971	0.038677856
PCBP4	488.5374543	-0.276612501	0.151640957	0.014604989	0.075753107
RGS1	0.111644927	0	0.556761253	1	NA
YPEL3	159.2063389	-0.400900091	0.242418188	0.008419059	0.049977903
MRPS33	665.3138681	0.146584331	0.139314722	0.164525951	0.398324756
NDUFB2	2139.377787	-0.057666576	0.12665722	0.561928587	0.789920966
NUDC	5209.278394	0.046830096	0.101548308	0.589239639	0.808201657
MAEA	1304.569833	-0.321285853	0.107754865	0.000409211	0.004410012
ICAM1	30253.12148	4.1157992	0.25871644	1.05E-58	6.00E-55
STRN4	2266.371392	-0.074627861	0.067054047	0.23260657	0.489896159
IRAK3	331.493051	0.053599479	0.158165564	0.625387633	0.830715524
LYZ	87.64361358	0.14088845	0.257458421	0.262606655	0.525984593
MUL1	974.420492	-0.024158534	0.091142128	0.763404319	0.907810576
TFAP4	81.96358822	-0.41070682	0.256054219	0.008734292	0.051437289
PDCD7	506.2660221	-0.51114205	0.124041448	1.62E-06	3.91E-05
SPG21	1309.160947	-0.214209226	0.077016318	0.00218896	0.017520931
DNAJB11	2028.728271	0.444776919	0.180064908	0.000841513	0.008060088
P3H2	103.6342587	-0.007327944	0.175564189	0.948068456	0.986026798
THPO	22.39369872	0.086879018	0.496142726	0.331160698	0.602749946
CHRD	210.9048775	-0.096304265	0.245570808	0.421950363	0.68656535
FLT3LG	1.252447261	0.143475333	0.568656644	0.164968209	NA
RAB11FIP3	1717.511659	-0.207274283	0.095045367	0.012003558	0.065197916
GNPTG	1216.483468	0.117828623	0.112379207	0.204220937	0.453813379
ZNF268	301.8552607	0.307813603	0.153114812	0.007351325	0.04516495
GOLGA3	1083.042134	0.127696048	0.115609096	0.176690685	0.416249756
PABPC4	6359.300339	-0.186936106	0.136465521	0.074581594	0.241921917
CERS4	17.46862096	-0.120694138	0.313644243	0.311214901	0.580451028
MCOLN1	576.986861	0.132536954	0.125653236	0.182596049	0.424298765
USP48	2241.360133	-0.005378528	0.064038425	0.928725834	0.977876366
EFNB1	3251.375645	0.273744421	0.218655954	0.043408303	0.167209254
PDPR	626.9678383	-0.207807389	0.126739695	0.038752986	0.153914763
AARS1	3288.031531	0.101219607	0.081143468	0.166952041	0.401972229
GLG1	5605.738161	0.032189924	0.087453961	0.678978561	0.863615749
KIF4A	369.894222	-0.138414386	0.183758481	0.242924533	0.502197206
TNRC6A	843.022555	0.155677692	0.111091901	0.091202031	0.276132735
PLEKHG2	511.0708142	-0.158548374	0.13936762	0.133462754	0.350818146
DLL3	30.3442034	-0.05635544	0.261101552	0.621019599	0.827585788
NAT14	519.4219925	-0.056375292	0.176320358	0.619436305	0.827079857
PITPNM2	313.8438104	0.005284647	0.154782902	0.961145398	0.991088161
EXOC1	854.2436717	0.022167506	0.138890925	0.831069158	0.940182748
RBM27	236.8148264	0.03592288	0.138631888	0.729515217	0.890364732
POU4F3	1.640607869	0.084283392	0.463026603	0.363829315	NA
OSBPL8	757.6515596	-0.109962035	0.14149296	0.298324592	0.566369338
DTX2	135.2908585	0.01660999	0.152890547	0.877817893	0.958861946
NLRC4	4.954355732	-0.092991147	0.441818077	0.343970908	0.615551591
PUS7	531.8449819	-0.028302663	0.129643581	0.778314642	0.914065325
LAMB4	7.129708874	0.095145239	0.346468536	0.387207645	0.655691611
NRCAM	3178.787545	1.714778185	0.28609239	4.85E-11	2.83E-09
LAMB1	18293.552	0.223136206	0.117685459	0.020069842	0.095765671
SLC26A4	40.86236336	-1.191958182	0.525580644	0.000138206	0.001793201
DLD	2042.276327	0.074473177	0.10927612	0.413626992	0.679255558
WDR7	267.9889592	-0.082527779	0.136089281	0.424690794	0.688789321
TXNL1	1717.799074	-0.005819602	0.073013991	0.931074387	0.978963134
IL5RA	0.433536858	0.022014859	0.564430487	0.659974444	NA
ABCC6	3.468503706	-0.029921233	0.364741092	0.75135312	NA
CMTM6	2619.016054	-0.010163769	0.084380164	0.893144174	0.964546255
ITGA6	2895.147694	-0.487232734	0.182332572	0.000372068	0.004071494
RAPGEF4	88.9463343	-0.031110037	0.211801117	0.787621215	0.919295824
MAP3K20	766.0795784	-0.433042667	0.162041696	0.000488869	0.005129064
FH	2007.141529	-0.157425178	0.10485214	0.075671408	0.244341608
SEL1L3	2717.689523	-0.181194326	0.130452749	0.075856993	0.244708775
TF	1.462007444	-0.063404978	0.414527992	0.496353498	NA
CDV3	8105.7878	0.619215649	0.121160477	1.34E-08	5.24E-07
MYO15A	29.01827553	0.001489407	0.319796984	0.988177945	1
ALKBH5	1218.896083	-0.115348133	0.117724122	0.227376421	0.482997832
APOH	0.155927725	0	0.556761253	1	NA
NLRP1	700.4278505	-0.158377297	0.170861317	0.173421877	0.411027052
PITPNM3	142.5752829	-2.238937005	0.446804899	1.42E-08	5.45E-07
SPAG7	1112.152852	-0.116944733	0.096328987	0.161273831	0.393637445
ORC6	545.9933251	-0.034854659	0.174474466	0.757073011	0.904571993
ZFHX4	265.4138943	0.36135715	0.29574922	0.023280601	0.106897647
CPA1	0.304387225	0	0.556761253	1	NA
ZC3HC1	421.9017527	0.117783019	0.125191018	0.234776975	0.492399887
ESR1	1.049300381	0.02878267	0.498072966	0.681679927	NA
RGS17	25.01032942	-0.043896043	0.236081409	0.703354795	0.877327123
ANGPT2	73.61880384	-0.18632839	0.302028721	0.161434962	0.393840905
TMEM101	559.8844709	-0.031523905	0.112714855	0.734275612	0.893360801
CD200	475.9820585	-0.057074955	0.187325905	0.619863599	0.827079857
CCDC80	608.1904771	0.214695427	0.256457821	0.114051095	0.318005462
PSME1	3881.978692	1.472620523	0.126909189	6.87E-33	1.17E-29
PPP2R3C	921.1810825	0.022344767	0.09494386	0.787041256	0.918744702
HAUS4	186.7759718	-0.087693952	0.168559408	0.437946384	0.698787823
JPH4	50.45566542	-0.156187595	0.488628151	0.173756336	0.411326267
MYH7	2.714394344	0.009964745	0.558402643	0.840238997	NA
CEBPE	0.708777494	-0.017854849	0.5492048	0.741758489	NA
SLC7A8	67.69403541	-0.040588053	0.239489349	0.723663444	0.888118201
OSGEP	384.1341621	-0.166068972	0.130611797	0.103455864	0.298851072
SLC22A17	16.07437181	-0.695785563	0.573419885	0.00437013	0.030151519
RNF31	12.68984786	0.587000267	0.574068249	0.008777661	0.051639179
SCFD1	1256.18864	0.186737002	0.093317909	0.021820058	0.101725503
G2E3	282.5098798	0.014822424	0.137837372	0.886154639	0.962234917
HECTD1	2835.332336	-0.31838533	0.097374718	0.000156614	0.001994104
HNRNPC	15645.11772	-0.151123686	0.125813727	0.129373956	0.344286477
RPGRIP1	0.662776309	0.016812873	0.503351943	0.800930442	NA
SUPT16H	4352.828844	-0.115712678	0.125779027	0.244310973	0.503536965
TOX4	1483.22188	0.090890786	0.072555653	0.173834292	0.411396712
GEMIN2	148.8585331	0.056421906	0.13548996	0.583539154	0.805517397
TGM1	116.5154124	0.461054227	0.44941728	0.01572201	0.080156863
TINF2	1153.36835	0.834517931	0.236280617	6.22E-06	0.000126388
DAZL	0.12876899	0.012530894	0.559354507	0.800182692	NA
SEMA6A	7.823150363	-0.088017105	0.333792069	0.423253324	0.687832039
TRPM7	550.1308625	-0.000604871	0.098806254	0.994329257	1
TYRO3	979.7204165	-0.152463455	0.180650279	0.198526211	0.446114851
WDR76	670.5827932	-0.005909601	0.175505254	0.958104336	0.990166409
CAPN3	4.710686358	0.181932859	0.509594558	0.135919306	0.355226448
SNAP23	2809.150928	0.173721401	0.135124629	0.095095638	0.283639877
TBX15	1.624768455	0.047619819	0.455118644	0.565543344	NA
PHGDH	1005.742096	-0.093234353	0.176993624	0.417481482	0.682616456
COL9A3	1134.803169	-0.194743933	0.269529197	0.146137724	0.37142249
EZR	4373.60529	0.123625597	0.102891508	0.157616806	0.387932573
MYL6	26077.71953	-0.043279416	0.108176075	0.632429322	0.834477789
AGO1	512.9837278	-0.618554548	0.121243556	1.40E-08	5.42E-07
TEKT2	2.138876688	0.020371037	0.41348257	0.810399712	NA
CLSPN	859.0374371	0.009043763	0.181776143	0.936394938	0.980683059
RFFL	177.0950985	0.325473683	0.183297891	0.010968275	0.060971022
UNC13D	1024.012519	-0.087230257	0.141044588	0.407182106	0.674026687
MFSD11	579.16146	-0.045039989	0.097273875	0.592508619	0.810072648
DPYSL2	1622.255126	-0.408209741	0.193149818	0.002768479	0.020996351
TGFB2	554.82815	0.325171163	0.404246908	0.045089047	0.17120783
GPATCH2	218.3432387	0.034131759	0.145476246	0.747655928	0.899688447
NUP50	1135.554942	-0.064493555	0.117849512	0.499313059	0.748245438
CDC45	1083.196185	0.006194325	0.174361112	0.956022497	0.98939781
COMT	2052.279689	0.293460056	0.112042407	0.001648142	0.013862439
ADA2	455.1736751	-0.52398798	0.183642175	0.000180613	0.002244371
ENSG00000093100	0.670550365	0.043511142	0.548207339	0.490351301	NA
VNN3P	0.796572797	0.0111932	0.438428146	0.888079103	NA
ECHDC1	1272.263978	-0.035323674	0.088195164	0.651817997	0.8463427
LRRFIP2	1552.525896	0.714979134	0.105353669	5.35E-13	4.35E-11
SEC22C	1062.236887	0.072928629	0.117712156	0.444695421	0.70411209
XYLB	152.3557319	-0.067058249	0.165650468	0.548639962	0.782217989
HDAC6	518.7838469	0.390026488	0.129992324	0.00021899	0.002630413
GABRP	8.57342293	-0.256127316	0.477817979	0.07941384	0.25283409
CDC6	1384.247174	-0.006632867	0.175039879	0.952955251	0.988403823
UPRT	207.0168144	-0.101875911	0.150282752	0.348053851	0.619699026
CDC23	885.552494	0.048851824	0.076854731	0.486324769	0.738255808
AAAS	670.9256792	-0.137267051	0.154102782	0.214637305	0.467264355
CBX5	1525.485574	-0.403947013	0.091821509	7.01E-07	1.82E-05
SUCO	731.7469901	0.163913197	0.124108571	0.097525264	0.288164338
MSH2	1531.374868	-0.10380981	0.137628342	0.319149777	0.589255419
MAP3K1	180.6899729	0.230843099	0.204374367	0.0734202	0.239018711
DHPS	11.71275363	0.087959724	0.258783458	0.456474178	0.713426758
HOOK2	202.3963867	-0.37831871	0.208375575	0.0068945	0.042805658
ARCN1	3823.100514	0.111364147	0.095049962	0.1780138	0.417847469
EPB41L4B	16.2462706	-0.152093562	0.310069541	0.227590278	0.483160233
TMEM38B	496.8018909	-0.008796764	0.141308348	0.933022677	0.979660042
PSMD5	1050.287598	-0.190833086	0.098867961	0.024711386	0.111843096
PTGS1	2919.890127	0.05356504	0.159332651	0.626490627	0.831228877
NUP188	2105.307639	-0.125908883	0.132032824	0.217983266	0.471205363
CRAT	956.828605	-0.50127665	0.112542931	3.67E-07	1.02E-05
SH2D3C	1463.644929	-0.017424269	0.217702567	0.879578946	0.959586519
NANS	1736.813687	-0.093697129	0.123433474	0.339966402	0.611530617
TBC1D2	808.6799353	-0.013188386	0.194627006	0.90831482	0.970502077
WHRN	14.71816149	0.022905639	0.272530436	0.83437239	0.941256856
PDE6C	0.0967736	0.01104565	0.558838415	0.823206863	NA
CWF19L1	733.5696847	0.114903678	0.126184503	0.248467811	0.507564408
SEMA4G	112.3210071	-0.578419918	0.298404701	0.001682348	0.014096627
BTAF1	512.3015151	0.180734891	0.146609089	0.097105794	0.287495962
IKZF5	281.7204931	0.077051379	0.140827787	0.463199194	0.718894699
BLNK	0.760863161	-0.022699008	0.534249878	0.704615866	NA
TLL2	9.32015594	0.192442274	0.366201562	0.146881913	0.372647281
CYP26A1	3.647031377	-0.047536586	0.380998151	0.615410591	NA
TDRD1	0.061340476	0	0.556761253	1	NA
SORBS1	64.71588017	0.108829993	0.211537039	0.366546984	0.636964584
CRTAC1	182.3725268	0.091214822	0.171913316	0.42322621	0.687832039
BAMBI	202.7913929	0.014011113	0.187372654	0.902147257	0.967608863
IL11	315.756635	0.024476863	0.335445072	0.804415902	0.927469176
MYO3A	0.187262623	-0.019088814	0.562449455	0.70201561	NA
WAC	2073.677182	0.063388875	0.1367479	0.539990446	0.777077091
CREM	443.2461072	0.040827901	0.122895033	0.676145011	0.86206972
NUBP2	1046.303982	-0.20629373	0.124922303	0.038395469	0.153058186
TPSD1	7.547726038	0	0.556761253	1	1
SMIM24	21.04519344	-0.139597702	0.364268371	0.242655207	0.501893946
HIVEP1	413.1420174	1.239620565	0.332502914	1.30E-06	3.20E-05
CRISP3	0.569798042	0.203336225	0.999815504	0.008265274	NA
FKBP5	3700.453547	0.375713832	0.155237478	0.001485999	0.012750273
SRPK1	1916.577837	-0.087400813	0.101479259	0.313252114	0.582720708
BRPF3	564.0822657	0.066104192	0.164162552	0.553093713	0.784311711
MRPS18A	711.1186945	0.114191886	0.095327865	0.168134962	0.403674177
PGC	1.343544805	0.009537032	0.558240196	0.847004421	NA
TMEM14A	298.5038832	-0.358971649	0.161270248	0.002864005	0.021519802
EFHC1	222.8926362	-0.533615035	0.307691382	0.003285801	0.023981001
HSP90AB1	40884.32062	0.086498067	0.130174486	0.392126291	0.659891534
CDC5L	1494.643614	0.012755921	0.107410898	0.887367235	0.96252454
ITPR3	7115.802623	0.000266502	0.141946264	0.997972306	1
ZNF184	120.2556268	-0.000607638	0.161283238	0.995590894	1
DSP	924.9913301	2.76076613	0.55862283	1.37E-08	5.32E-07
SIRT1	330.3687865	0.032303843	0.151661903	0.764507387	0.908386543
HNRNPH3	2423.637667	-0.019714568	0.098995614	0.817048531	0.93325189
IFT74	341.9665379	-0.109823148	0.119071979	0.253618458	0.514156828
JAK2	478.2014161	1.774390093	0.293256398	3.99E-11	2.36E-09
IL12RB1	14.96771652	3.012751645	1.728612268	0.000110041	0.001504482
ABL1	2019.669254	0.09401585	0.103389769	0.284213081	0.551256977
ACOT7	2914.480466	0.192825756	0.129620229	0.058191262	0.205215036
SH3GLB1	3621.668919	0.146791802	0.114700322	0.118747772	0.325801539
CDC7	271.0747289	-0.063683682	0.140550985	0.543342691	0.779631644
SYDE2	25.59476584	-0.052645214	0.228118387	0.650807723	0.845730521
PCSK5	285.5494528	0.074587509	0.135629763	0.469518392	0.724090372
SCD	12212.60692	0.068063136	0.129541535	0.499046259	0.748042876
TMED1	787.5234103	0.034753804	0.136401188	0.73606512	0.894294664
ABLIM1	1278.582781	-0.570434931	0.193498789	0.000111718	0.001522529
ERMP1	560.6493641	-0.35007181	0.126200173	0.000621596	0.006300593
RAB18	1849.132849	0.128832536	0.083802111	0.086162218	0.266875328
[truncated: 32,379 more rows]
