# Supplementary material for: KLF6 activation marks an angiogenic and apoptosis resistant endothelial phenotype in pulmonary arterial hypertension
Source: Commun Biol. 2026 Jun 15;9:846. doi: 10.1038/s42003-026-10493-5 (PMC13282386; doi:10.1038/s42003-026-10493-5)
Supplement: Supplementary file 7 — Supplementary Data 4 [file 42003_2026_10493_MOESM7_ESM.csv]

gene	baseMean	log2FoldChange	lfcSE	pvalue	padj
TSPAN6	1032.353593	0.897316978	0.16185811	1.48E-08	7.96E-08
DPM1	1203.797754	-0.494731156	0.126371751	7.28E-05	0.000240842
SCYL3	136.5608175	1.220646824	0.197298424	1.84E-10	1.24E-09
C1orf112	213.1071282	-2.658382448	0.245025619	6.61E-30	2.47E-28
FGR	112.7527601	0.027972098	0.413039037	0.938157486	0.975898921
CFH	159.2084754	1.429173981	0.213472251	4.39E-12	3.54E-11
FUCA2	2828.407896	-0.658868251	0.09137451	3.83E-13	3.45E-12
GCLC	406.4332003	0.496996326	0.149886899	0.000725598	0.002058829
NFYA	487.807696	1.025630615	0.178466697	3.75E-09	2.18E-08
STPG1	144.2871115	-0.255632	0.267161404	0.306646092	0.43850037
NIPAL3	932.4212919	-0.246151312	0.134155177	0.05908562	0.111187674
LAS1L	1093.735888	-1.490876155	0.129306838	1.76E-31	7.38E-30
ENPP4	186.1996099	-1.510825883	0.238722336	4.17E-11	2.99E-10
SEMA3F	12713.06984	1.009456001	0.181039956	1.04E-08	5.72E-08
CFTR	9.006808951	-0.139604509	1.148272837	0.656918067	0.772630856
ANKIB1	1158.018056	0.360554296	0.170496911	0.029144226	0.059910897
CYP51A1	82.36268071	-0.126259233	0.219740561	0.545805826	0.677925235
KRIT1	74.12866362	0.402179518	0.236158576	0.072571443	0.132628612
RAD52	81.93201714	0.72275151	0.215398987	0.000490973	0.001431104
MYH16	9.379747746	1.438057913	0.696864074	0.004764517	0.011664948
BAD	846.9336895	-0.788723025	0.202419107	5.60E-05	0.000189196
LAP3	7851.224962	0.476805631	0.239814181	0.036205591	0.07254215
CD99	14596.82383	0.553566803	0.098400587	1.42E-08	7.65E-08
HS3ST1	75.1276194	0.809372634	0.476165404	0.043518185	0.085508845
AOC1	15.50992145	0	1.208940218	1	1
WNT16	0.619986351	-0.081181974	1.214029185	0.728208205	NA
HECW1	0.337733802	0	1.208940218	1	NA
MAD1L1	2.056834458	-0.38133592	0.862984754	0.420618475	0.559583949
LASP1	9772.993204	1.243751826	0.140920682	3.21E-19	5.17E-18
SNX11	483.9818087	-0.178808694	0.11592053	0.111445247	0.190583324
TMEM176A	0.869637876	0	1.208940218	1	NA
M6PR	2175.200227	0.03761266	0.128251688	0.761942373	0.855417274
KLHL13	396.166342	-0.059543425	0.211505461	0.767977351	0.859624936
CYP26B1	33.01751087	-1.379189311	0.577232476	0.002684149	0.006888073
ICA1	425.8349914	1.122215569	0.202668347	1.08E-08	5.93E-08
DBNDD1	851.5691138	-0.145994098	0.163659341	0.353809667	0.490039836
ALS2	789.6344106	0.371190939	0.12637832	0.002860961	0.007313276
CASP10	703.0487051	1.752054258	0.276078392	1.97E-11	1.47E-10
CFLAR	4508.140446	1.093782833	0.221739274	2.97E-07	1.37E-06
TFPI	3516.619781	2.051908454	0.295013577	1.14E-13	1.08E-12
NDUFAF7	225.7908071	-0.759863656	0.194587576	5.63E-05	0.000189921
RBM5	1158.645475	1.505600521	0.162802595	4.12E-21	7.97E-20
MTMR7	9.908546978	-0.629449282	0.604992344	0.170566141	0.27216103
SLC7A2	3141.511874	-0.752958497	0.408317511	0.035670937	0.0716414
ARF5	1114.827303	-0.360451368	0.130988476	0.005115413	0.012437242
SARM1	252.4219615	-1.542589359	0.243060673	3.45E-11	2.50E-10
POLDIP2	2977.339303	-0.868914752	0.09370997	9.58E-21	1.79E-19
PLXND1	13595.03537	0.075305309	0.122525788	0.52482516	0.659060913
AK2	4186.244183	-1.460096393	0.137748281	5.98E-27	1.82E-25
CD38	109.0707574	0.160053863	0.83234718	0.730632626	0.831577111
FKBP4	3747.254029	-0.948503328	0.172014986	1.63E-08	8.69E-08
KDM1A	2160.65047	-0.508207869	0.106961097	1.62E-06	6.78E-06
RBM6	1294.99295	-0.604893082	0.140360258	1.18E-05	4.41E-05
CAMKK1	105.3154556	-0.849468706	0.289308205	0.001697515	0.004512984
RECQL	1729.189	-0.455010281	0.117849879	9.40E-05	0.000306584
VPS50	444.6127951	-0.172412122	0.153843121	0.244748745	0.366731087
HSPB6	50.13531409	-0.57845876	0.314549531	0.045731084	0.08921236
ARHGAP33	38.14811152	-1.47865841	0.383799142	1.85E-05	6.71E-05
NDUFAB1	1468.915255	-0.788936201	0.115808338	5.61E-12	4.47E-11
PDK4	35.60504111	1.763213755	0.506481532	3.39E-05	0.000118078
SLC22A16	0.663273948	0	1.137587	1	NA
ZMYND10	3.638508072	-2.375102252	1.351491152	0.001205068	0.003296146
ARX	0.914908394	0.113751243	1.103470274	0.741415326	NA
SLC25A13	963.2806185	-0.969170041	0.119336911	2.10E-16	2.63E-15
ST7	536.4401496	-1.208360304	0.146412304	4.82E-17	6.41E-16
CDC27	1971.825863	0.176231635	0.101219242	0.0732384	0.133627067
SLC4A1	8.174285019	-0.283804479	0.639135682	0.540859396	0.673609975
CALCR	3.087935847	0	1.208940218	1	1
HCCS	1012.084747	-0.262549103	0.104842194	0.010956602	0.024874832
DVL2	636.2052782	-0.479918988	0.157821981	0.001885906	0.004973631
PRSS22	8.335589427	0	1.208940218	1	1
UPF1	3392.553707	-0.838394997	0.141634016	1.76E-09	1.06E-08
SKAP2	578.8787634	0.394516692	0.116769603	0.000628644	0.001802191
SLC25A5	7930.558177	-0.957848932	0.145781914	2.31E-11	1.71E-10
MCUB	1215.761982	-1.085310821	0.169327161	5.51E-11	3.89E-10
HOXA11	2.708553202	0.42224245	0.852396471	0.377473138	0.515343751
POLR2J	636.2909273	-0.862957701	0.118732081	1.93E-13	1.79E-12
DHX33	578.8857279	-1.116224207	0.118918879	2.26E-21	4.46E-20
MEOX1	0.96497206	0.18598939	1.123867071	0.587185014	NA
THSD7A	300.4676366	1.330711374	0.23617511	4.25E-09	2.45E-08
LIG3	408.9649498	-1.594257695	0.130584323	4.21E-35	2.28E-33
RPAP3	644.3939484	-0.831742294	0.122136742	5.39E-12	4.30E-11
ACSM3	10.55636012	-1.10503778	0.581048583	0.015682989	0.03436464
REXO5	54.23772826	-1.409394605	0.322697848	2.45E-06	1.00E-05
CIAPIN1	1482.406909	-0.442711486	0.10746059	3.19E-05	0.000111799
SPPL2B	439.360773	-0.365409095	0.122960003	0.002569708	0.006614555
ATOSB	1124.799991	1.648085776	0.388915139	2.37E-06	9.72E-06
COPZ2	263.6045144	-0.388293207	0.175199353	0.022222375	0.047098636
PRKAR2B	1153.491838	0.057261847	0.089848878	0.508569136	0.643904159
MSL3	760.7093662	0.556237146	0.098525944	1.26E-08	6.84E-08
CREBBP	815.2345979	0.481201384	0.224514319	0.024837191	0.052027587
TSPOAP1	2.735759469	-0.337820416	0.991795519	0.439006	0.577837426
MPO	3.249319646	-0.101521817	0.830786822	0.826565427	0.901707738
PON1	0.048399908	0.011724098	1.209054015	0.959774788	NA
GCFC2	430.6035251	-1.559654468	0.171933591	1.87E-20	3.40E-19
WDR54	247.0784359	-0.348590199	0.197504077	0.065927039	0.122258354
CROT	514.9465254	1.947971012	0.255172974	1.11E-15	1.28E-14
ABCB4	2.184106895	-0.519100066	0.944893925	0.274696355	0.401626068
KMT2E	686.2539141	1.795104152	0.221893092	4.92E-17	6.54E-16
RHBDD2	747.4655392	-0.182395319	0.111376868	0.091501342	0.161708699
SOX8	645.2911327	-1.080576834	0.667094664	0.02743933	0.056800062
IBTK	890.3660647	-0.264473946	0.1388039	0.050077898	0.096497262
ZNF195	400.3346108	0.579686577	0.130141983	6.27E-06	2.44E-05
MYCBP2	1049.129595	0.216113663	0.222302399	0.30602743	0.437732431
FBXL3	665.8042615	0.322483994	0.153131619	0.030394035	0.062224847
ITGAL	24.04530803	-0.25685649	0.40183822	0.466716988	0.604260267
PDK2	356.6039095	-0.622366199	0.209008254	0.002008879	0.005264959
ITGA3	10491.30199	0.852637564	0.148859134	5.43E-09	3.08E-08
ZFX	573.846521	0.624241719	0.187765574	0.000617845	0.001773167
LAMP2	3833.84531	0.443204809	0.076720609	6.44E-09	3.64E-08
ITGA2B	14.43695755	0.399357019	0.552454178	0.360123797	0.497106878
ASB4	0.15216776	-0.041635745	1.210374636	0.857950614	NA
GDE1	1900.910961	0.183578806	0.084295807	0.026249511	0.054605625
REX1BD	549.8843874	-0.196837133	0.140387136	0.146823491	0.240437318
CRLF1	213.3119961	-0.818277299	0.605530814	0.076981041	0.139500383
OSBPL7	233.9133238	0.944236123	0.229479893	1.78E-05	6.48E-05
TMEM98	1532.982358	-0.126146955	0.193122584	0.495069868	0.631031949
YBX2	1.789442681	-0.811277681	1.060353299	0.109005293	0.186911887
MAP3K14	131.9774284	0.790392202	0.277836854	0.002465082	0.00636236
ABCC8	1.285037982	0	1.076954824	1	1
TMEM132A	5433.924581	0.645089039	0.123998736	1.37E-07	6.57E-07
AP2B1	5704.094819	-0.26746773	0.101049349	0.007286037	0.01719629
TAC1	0.868381219	-0.102425758	1.109670158	0.762426224	NA
ZNF263	173.0763519	0.245476624	0.220325289	0.241066023	0.362192709
CX3CL1	3108.198157	1.541057526	0.991756652	0.008902764	0.020646251
SPATA20	1105.953704	0.048319935	0.128536199	0.697662301	0.805895084
CACNA1G	11.68861192	0.55437042	0.7344328	0.255275606	0.379184259
TNFRSF12A	2205.906649	0.637156462	0.176346216	0.000209376	0.000647699
DLX6	0.13627792	-0.079863202	1.213861676	0.732417004	NA
MAP3K9	5.230210793	-3.392120912	1.622804754	0.000177666	0.000555177
RALA	6647.07187	1.980649209	0.196666256	3.33E-25	8.90E-24
BAIAP2L1	74.16083789	-1.999982026	0.384136525	7.09E-09	3.97E-08
KDM7A	123.7778646	1.357804524	0.196122024	1.04E-12	8.94E-12
ETV1	32.4170472	1.015400242	0.441416256	0.007803311	0.018289987
AGK	491.8592774	-0.749657903	0.124379619	1.02E-09	6.29E-09
ALDH3B1	78.86841904	-0.421642638	0.427023028	0.25369299	0.377286092
TTC22	2.39181029	-0.857268566	1.760415392	0.004131657	0.010257504
PHTF2	425.54752	-0.659580051	0.143838425	3.09E-06	1.25E-05
CCL26	1.207218806	-0.120382479	0.958037695	0.776721877	0.866318963
FARP2	526.388097	-0.235799458	0.210020937	0.238772083	0.359644683
USH1C	14.53212685	0	1.208940218	1	1
GGCT	481.4622102	-1.46874196	0.175097131	9.52E-18	1.35E-16
DBF4	445.5421827	-1.967490535	0.240612939	1.33E-17	1.86E-16
TBXA2R	84.67267811	-0.683753271	0.266191377	0.006452899	0.015399163
IFRD1	109.1327296	0.66020833	0.202089935	0.00072637	0.002059759
COX10	232.7011965	-0.56210832	0.176657556	0.001087267	0.002993728
GTF2IRD1	181.6543067	0.342056821	0.208604304	0.08629352	0.153806927
PAF1	2025.890261	-0.465925823	0.106363338	9.80E-06	3.70E-05
VPS41	1248.248096	-0.242875274	0.110068109	0.024307624	0.051050376
ARHGAP44	16.92521278	-3.616007053	0.656694648	2.30E-10	1.52E-09
ELAC2	2434.45976	-1.194793056	0.082518084	5.33E-48	6.23E-46
SCIN	1.758572479	0.105678845	1.000248823	0.793920276	0.878612789
ARSD	681.2924165	1.101356345	0.180503849	3.85E-10	2.49E-09
PNPLA4	253.4278561	0.10728709	0.151150912	0.461608399	0.599489948
ADIPOR2	1905.158397	0.009224542	0.095885822	0.920877282	0.96330154
CDKL3	4.593214874	0.069039628	0.601118992	0.878674881	0.936260854
UPP2	0.108008811	0.013626723	1.209032372	0.953271548	NA
PRSS21	2.869180548	-1.515520453	1.386357377	0.014412758	0.031868866
MARK4	713.4078115	0.466558817	0.160098287	0.002870921	0.007336954
PROM1	0.828757303	0.044983552	1.023913923	0.907942129	NA
CCDC124	1917.417352	-0.952382622	0.129950695	1.08E-13	1.03E-12
CEACAM21	17.72837856	0.283915051	0.467341476	0.470766686	0.607858242
PAFAH1B1	2422.867576	0.607016215	0.134367178	4.52E-06	1.80E-05
NOS2	3.762784626	-3.695575718	1.499019265	5.72E-05	0.000193055
DNAH9	2.014004131	0.40620536	0.938046575	0.378764253	0.516436484
BLTP2	5019.562463	-0.676292926	0.131484977	1.81E-07	8.56E-07
SLC13A2	0.44688049	0	1.208940218	1	NA
GAS7	4.208161888	-0.206230897	0.783106596	0.663083214	0.7776984
TRAPPC6A	119.9018087	0.653542306	0.185126708	0.000281401	0.000852957
MATK	22.95032728	-0.190735279	0.782822564	0.686701379	0.797114879
CEACAM7	2.511666011	0	1.208940218	1	1
CD79B	9.321488536	0.015734728	0.525665991	0.970357037	0.996004824
SCN4A	11.916774	-2.06834126	1.313565656	0.002817549	0.007210186
ST7L	259.3616051	0.11704206	0.127397705	0.341168927	0.475904539
TKTL1	1.539498532	0.0485171	0.934076039	0.910382247	0.956555788
PAX6	6.989666854	-2.647028498	1.382451698	0.000586745	0.001690135
RPUSD1	1094.267504	-1.591414443	0.13903999	3.73E-31	1.53E-29
RHBDF1	633.3689708	1.177496605	0.173656262	3.89E-12	3.14E-11
LUC7L	755.2045587	0.332827546	0.150537491	0.023266115	0.049093252
CACNA2D2	15.33745135	-1.709088587	0.772120423	0.00165736	0.004414034
BAIAP3	24.75034192	-0.70393022	0.550073367	0.108091959	0.185678573
TSR3	1757.709713	-1.277949666	0.123816003	1.58E-25	4.34E-24
PIGQ	555.1509412	-0.902069397	0.120861661	4.21E-14	4.21E-13
CRAMP1	272.1880915	0.537492854	0.197643977	0.004901048	0.011965812
TEAD3	51.26976721	-0.774758924	0.378281856	0.021877667	0.046447563
SELE	2837.639284	-0.00360646	0.719023292	0.99390674	1
DNAJC11	1839.690246	-1.307523946	0.125727335	6.63E-26	1.86E-24
MYLIP	299.5857015	2.102004389	0.279921853	1.60E-15	1.83E-14
NOX1	1.156096028	-0.495664138	1.175411232	0.218981382	NA
E2F2	121.567683	-5.381545401	0.453902434	9.43E-34	4.67E-32
PSMB1	3469.083643	-0.039736435	0.09075874	0.650358506	0.76722037
SYN1	2.946968273	-0.706737935	0.891743756	0.159960016	0.258034826
JARID2	176.7756287	0.281178681	0.20303981	0.147324645	0.241089871
CDKL5	47.05549533	0.49268799	0.45062693	0.199691366	0.310719589
CAMK1G	0.323595471	0.075991013	1.212857236	0.745569326	NA
CDK11A	18.82947918	-0.186092079	0.419295864	0.609654554	0.732337008
NADK	1522.029173	-0.997178318	0.114498619	1.34E-18	2.04E-17
TFAP2B	0.055776652	0	1.208940218	1	NA
DLEC1	3.080561883	-0.178757287	0.793333303	0.704579195	0.811135093
CYTH3	310.4020866	0.322930812	0.160452698	0.0380684	0.075862875
ADAM22	34.26546359	-1.219363932	0.380975422	0.000367766	0.001093325
SYPL1	1963.38341	0.347859996	0.087244303	6.01E-05	0.000202277
CYB561	619.2495444	-0.490704084	0.207937609	0.014127691	0.031310903
SPAG9	1586.651478	-0.253867558	0.146766147	0.074315979	0.135323361
CELSR3	11.12881029	-1.907371849	0.643979204	0.000126101	0.000403984
AASS	321.5543622	0.774559619	0.173638931	4.81E-06	1.90E-05
PLEKHG6	12.13645749	-4.796361444	1.234736176	6.19E-07	2.75E-06
SS18L2	362.9780961	-0.330197908	0.176250169	0.052379302	0.100362271
MPND	241.3134318	-0.663038404	0.1588974	2.04E-05	7.35E-05
MGST1	2754.364578	-1.118330859	0.110935332	2.44E-24	6.11E-23
CRY1	544.9601336	-0.769626073	0.154894994	4.01E-07	1.83E-06
PGLYRP1	1.922250214	-0.060348605	0.886042984	0.892885161	0.945931792
NFIX	1936.056179	-0.437716445	0.131398928	0.000721918	0.002049491
ST3GAL1	1753.701404	0.688952506	0.161244764	1.27E-05	4.70E-05
MMP25	35.96559296	-0.367816061	0.43134843	0.322908596	0.456435476
IL32	4373.95369	0.824070564	0.166094628	3.87E-07	1.76E-06
PKD1	990.3875553	-0.671926335	0.225196953	0.001858373	0.004907167
MAPK8IP2	110.5195688	-2.511662347	0.639421363	7.40E-07	3.25E-06
MED24	1585.935666	-1.475162545	0.119050174	5.72E-36	3.30E-34
RHOBTB2	363.715353	-0.619207535	0.140797155	7.79E-06	2.99E-05
HEATR5B	382.246301	0.80351448	0.200431066	3.44E-05	0.000119745
SEC62	3111.43465	0.095652085	0.098663337	0.314473716	0.44702119
RPS20	17464.6288	0.18871724	0.145913406	0.18019867	0.285045965
CSDE1	13873.66307	-0.112243173	0.106622196	0.275161772	0.402138937
UBE3C	2800.514793	-0.808458912	0.133956715	9.02E-10	5.58E-09
REV3L	544.3513	1.068534805	0.162605036	1.93E-11	1.45E-10
TENM1	0.167092199	0.087956499	1.214256242	0.707813192	NA
MASP2	2.71709454	-1.745627324	1.49499786	0.008226971	0.019188973
IYD	0.06376063	-0.041634807	1.210374572	0.857953774	NA
FAM76A	116.8431671	0.347432306	0.226369798	0.106319667	0.183067438
TRAF3IP3	7.729177926	0.510065739	0.685574748	0.286473703	0.415468786
POMT2	615.1611365	-1.066162211	0.148622351	2.85E-13	2.60E-12
VTA1	1629.739298	-0.056807809	0.083681942	0.480609815	0.617122705
MLXIPL	5.959007661	-0.110219558	1.10643521	0.747348627	0.84457417
BAZ1B	2313.757271	-0.382352895	0.135304239	0.004026568	0.010021427
RANBP9	1018.94306	-0.006127196	0.111275756	0.954698613	0.985578206
ETV7	195.8160218	-0.256150446	0.600162482	0.571764367	0.70098418
SPRTN	312.7909144	0.318516579	0.134631874	0.015648187	0.034301504
METTL13	952.5912667	-0.840618659	0.111426229	2.48E-14	2.54E-13
DYRK4	361.3223921	0.488778892	0.115727611	1.95E-05	7.05E-05
ZNF207	2155.929321	-0.280722109	0.100026992	0.004504267	0.011087103
UQCRC1	3142.357525	-0.935975049	0.101938182	2.03E-20	3.68E-19
STARD3NL	503.7969663	-0.052938469	0.117813806	0.642359345	0.760084298
CD9	26439.30589	1.319031936	0.162953492	1.48E-16	1.88E-15
NCAPD2	1443.431242	-0.896001471	0.138144404	4.44E-11	3.18E-10
IFFO1	482.6239807	0.644228103	0.132398336	7.92E-07	3.47E-06
GIPR	73.42829307	-0.842779832	0.939981236	0.103118677	0.178519651
PHF7	97.59706029	-0.771700482	0.306309746	0.006584762	0.01568716
SEMA3G	140.0927736	-0.016040545	0.467397078	0.967495266	0.99418251
NISCH	1525.316153	0.418559473	0.124639108	0.000665092	0.001899181
STAB1	8612.887316	0.261697505	0.14322436	0.059841811	0.112399646
FUZ	216.7865797	-0.682684682	0.187145415	0.000173456	0.000543126
SLC6A13	1.275182957	-0.053340082	1.049265185	0.886851437	0.94225715
IDS	52.45658925	-0.113093507	0.231322312	0.606145557	0.729734153
PRSS3	478.7355956	-0.974455799	0.241293798	2.35E-05	8.39E-05
ZNF200	238.9249926	0.166547333	0.15366844	0.260594245	0.385425316
CD4	13.50674523	-0.109171078	0.575440504	0.805719767	0.886455996
LRRC23	70.37722109	0.486871531	0.215113121	0.018253238	0.039400487
BTK	5.512098395	-0.130387236	0.723033485	0.782938358	0.870630102
HFE	205.7547117	0.75508372	0.158095622	1.08E-06	4.65E-06
SCMH1	579.383232	-1.059927515	0.16201675	2.39E-11	1.77E-10
FYN	1504.932901	1.001934922	0.134616719	4.26E-14	4.25E-13
HIVEP2	190.7183451	0.600796146	0.243001543	0.00932405	0.021521287
ELOA	1625.342379	-0.719502847	0.13142676	2.79E-08	1.46E-07
LYPLA2	1161.15351	-0.157588769	0.106437914	0.126161326	0.211639721
CLCN6	202.2457524	0.785957608	0.219398946	0.000195022	0.000605253
MRC2	1926.414513	0.166676136	0.125008172	0.167804326	0.268507333
SLC6A7	0.707589451	0	1.208940218	1	NA
TSPAN9	3325.410658	1.248804842	0.132005422	9.02E-22	1.85E-20
BTBD7	577.9271757	0.92244296	0.145145365	1.01E-10	6.93E-10
APBA3	333.5312102	-0.448459886	0.18284395	0.01139048	0.025776456
MKS1	138.3358524	-0.613789108	0.221118207	0.003816838	0.009538922
ABHD5	782.6040462	0.424450816	0.115801874	0.00020986	0.000649005
ANOS1	19.0880231	-1.174604246	0.492650408	0.0045083	0.011095732
AKAP8L	959.4718844	0.646813451	0.104081246	3.58E-10	2.33E-09
MBTD1	180.6943028	1.283884972	0.2609971	2.26E-07	1.06E-06
UTP18	1136.093033	-1.36733123	0.114797988	2.51E-33	1.21E-31
RNF216	930.4040724	0.214155049	0.11194962	0.049732594	0.095946071
TTC19	949.4723967	0.07673787	0.115160403	0.490383014	0.625967717
PTBP1	7042.292745	-0.769508539	0.094666333	2.61E-16	3.23E-15
DPF1	127.4351291	-5.570232364	0.433064461	3.09E-39	2.13E-37
SYT7	38.87955907	-5.012826447	1.138585942	9.58E-08	4.68E-07
LARS2	766.7408861	-1.203113119	0.137958685	8.73E-19	1.36E-17
PIK3C2A	3384.904769	1.177588648	0.197037633	7.35E-10	4.61E-09
PLAUR	2466.100591	0.271404661	0.140726402	0.047360829	0.091968883
ANLN	815.8451989	-2.032334248	0.26562994	7.07E-16	8.38E-15
WIZ	1111.378056	-0.211236084	0.096873893	0.026076998	0.054321917
RABGAP1	476.1756636	0.49173598	0.158093631	0.001481704	0.003983002
DCN	1.117340199	0.164059006	1.000475392	0.688755011	NA
QPCTL	452.4722825	-0.803790522	0.125753848	9.39E-11	6.49E-10
PPP5C	1902.856702	-1.060911196	0.12233636	1.68E-18	2.55E-17
CEP68	532.5566666	1.243047047	0.210399323	9.94E-10	6.11E-09
MAP4K3	304.0795281	1.187554654	0.182824064	2.64E-11	1.94E-10
ZBTB32	0.266348821	0	1.208940218	1	NA
TYROBP	7.866356148	0.365217242	0.69943806	0.443490941	0.582320482
LDAF1	217.0559649	-0.094514739	0.165016897	0.551952034	0.683461962
BRCA1	380.4272566	-3.189687923	0.212914798	3.30E-53	4.92E-51
ERCC1	1440.411985	0.621933344	0.114729914	4.24E-08	2.16E-07
CD22	2.663013695	0.436599564	0.897021166	0.356308932	0.492962063
SEMA3B	25.31467654	0.470888409	0.469537018	0.233495523	0.35268129
MBTPS2	512.8543009	0.095920681	0.122014792	0.415566472	0.554912077
PRICKLE3	146.3534816	0.48554139	0.197865083	0.011006709	0.024977813
LTF	59.34756173	0.719921056	0.532842638	0.09421663	0.165614801
EXTL3	1401.044896	0.309443758	0.1145105	0.006090382	0.014588638
NR1H4	0.134475509	-0.041635042	1.210374588	0.857952983	NA
ELOVL5	4098.319241	-0.106559916	0.09734675	0.256065199	0.380222949
ALOX5	7.413194366	-0.360352423	0.667699676	0.444687167	0.58334531
KDM5D	1.64577838	0.69440292	1.178844884	0.131672416	0.219381066
CALCOCO1	775.2264981	1.420732966	0.199292248	2.11E-13	1.96E-12
UBR7	511.5073034	-0.920071053	0.145434392	1.22E-10	8.32E-10
MAP4K5	1135.0183	0.262544948	0.11199724	0.01692762	0.036803279
EHD3	40.5106462	-0.529296654	0.384681925	0.120946586	0.204226534
PSMC4	2792.987994	-0.756831511	0.122281333	3.68E-10	2.39E-09
MAN2B2	1782.493218	0.491724168	0.128628453	0.000106298	0.000343893
SLC7A14	136.3029116	4.030922501	0.509350599	5.37E-17	7.09E-16
CLDN11	9629.070237	2.073494209	0.310024452	6.70E-13	5.87E-12
SLC25A39	2607.942555	-0.959714455	0.126475846	1.49E-14	1.56E-13
MVP	6843.189826	0.587785069	0.131459736	5.74E-06	2.25E-05
NUB1	1924.509752	-0.367802974	0.204165911	0.060150017	0.112918085
PGM3	1679.569967	0.238249825	0.087927699	0.006109976	0.014628914
RWDD2A	216.0326075	1.582472505	0.279143295	1.99E-09	1.19E-08
CLK1	529.0434191	1.874726488	0.230193569	2.43E-17	3.33E-16
POLR3B	368.532635	0.28973907	0.146654658	0.04215666	0.083098236
ANGEL1	351.9788937	0.381826176	0.159877737	0.014232314	0.031516229
RNF14	771.3705616	0.378413508	0.117001368	0.001059352	0.002922695
DNASE1L1	4712.427673	0.64868635	0.102255102	1.56E-10	1.05E-09
DDX11	357.975856	-2.10271063	0.166435018	3.85E-38	2.48E-36
HEBP1	1786.013121	0.656858933	0.135334939	8.30E-07	3.62E-06
GPRC5A	888.0018521	1.653790062	0.26751159	7.41E-11	5.18E-10
MAMLD1	140.3697273	1.514497914	0.306563096	1.23E-07	5.93E-07
CD6	6.662103712	-1.155369135	0.773137555	0.026854259	0.055703995
TACC3	1632.067634	-2.595244862	0.18647267	1.79E-46	1.89E-44
UFL1	545.8000331	0.561729068	0.13960392	4.33E-05	0.000148865
POLA2	123.1491508	-2.104969418	0.236672266	1.60E-20	2.92E-19
ZC3H3	336.5528086	0.074198075	0.170463437	0.651131895	0.767745455
CAPN1	4438.192416	-0.137750795	0.115792924	0.217975916	0.333592955
ACP3	0.340570039	-0.801839738	1.691113749	0.005943035	NA
MDH1	2683.611501	-0.469376654	0.121980205	9.79E-05	0.000318627
SLC30A9	1395.296333	-0.356448335	0.120469204	0.002693188	0.006909583
MTMR11	345.665631	1.411414173	0.29401952	3.14E-07	1.45E-06
COX15	472.9853752	0.19934946	0.130518689	0.114745774	0.195244062
CCDC88C	365.7475417	0.017652103	0.248977895	0.940112796	0.977050059
YAF2	326.7370481	-0.074430946	0.145373088	0.595971896	0.72129357
ZMYND11	1260.282455	0.327405066	0.10094668	0.001058078	0.002919562
WAS	13.1635196	0.088097754	0.434447389	0.813839154	0.892264116
DPEP1	11.36432502	1.322017812	0.578855419	0.004011255	0.009986857
BID	1534.419548	-2.053827351	0.24850034	4.61E-18	6.69E-17
MATR3	11.04666719	0.365123842	0.447705555	0.33940203	0.474070948
NPC1L1	15.155138	-2.65073914	1.065385156	0.000123674	0.000396873
XYLT2	837.5805409	-0.395394535	0.128275748	0.001755009	0.004654667
RGPD5	0.397972612	0.098476766	1.147455279	0.749151252	NA
STMN4	5.693522401	-0.060384003	1.211857068	0.795476263	0.87963711
NUDCD3	1885.203366	-0.357510808	0.150758326	0.015108761	0.033236748
ISL1	0.993759028	0	1.208940218	1	NA
CHDH	59.72459582	-8.883566173	1.134712143	7.47E-20	1.28E-18
IL20RA	3.462987808	-3.274400193	1.733004321	0.00029891	0.00090239
CLCA1	0.187763097	0	1.208940218	1	NA
GLT8D1	1162.869357	0.4326015	0.142599695	0.002006689	0.005261184
ATP2C1	3049.754875	-0.351320671	0.098831574	0.000337117	0.001007475
IGF1	3.647737513	0.762547616	0.922875783	0.133450233	0.221728805
SLC38A5	362.8099855	-2.451657571	0.261882676	5.18E-23	1.17E-21
RALBP1	2018.194468	0.061305531	0.088808254	0.473684896	0.610727087
RUFY3	375.6058243	0.15684042	0.130922694	0.214725954	0.32936539
CNTN1	0.660566529	0.143903728	1.049895689	0.706552409	NA
SLC11A1	16.13683068	-0.686288633	0.514717425	0.102966775	0.178312155
WWTR1	2769.35846	1.196917319	0.120793768	1.22E-23	2.89E-22
AGPS	1860.239212	0.265145903	0.106043676	0.011067203	0.025099421
STEEP1	518.2928198	-0.820545546	0.145761849	1.01E-08	5.55E-08
TTC27	785.5270002	-1.645344068	0.135806949	1.16E-34	6.08E-33
ZNF582	44.53551004	0.603779002	0.304498588	0.032123525	0.065384
VSIG2	12.99946516	1.148109897	0.634653146	0.016782695	0.036541032
PHLDB1	2334.387507	0.716634927	0.159087962	4.23E-06	1.68E-05
MARCO	0.408529859	0	1.208940218	1	NA
CYP24A1	1.747268497	0	1.208940218	1	1
PRDM11	200.2974	0.582541611	0.161912638	0.000235761	0.00072379
SYT13	0.359779584	0.014588972	1.190924704	0.954455437	NA
SNAI2	87.0475325	2.975929261	0.420556957	4.58E-15	4.99E-14
CD74	314.3001472	-0.812412244	0.580877649	0.07280975	0.133008763
HGF	4.320437834	1.086264639	1.105910803	0.047724587	0.092547181
ZRANB1	613.9980477	0.426546381	0.125468934	0.000569206	0.001645015
NCDN	689.9071992	-1.103337452	0.1442397	7.46E-15	7.99E-14
ADGRA2	1104.582048	0.308275321	0.211809024	0.127063589	0.212966588
ZFP64	268.0883053	-0.408739183	0.14709069	0.004568761	0.011230092
MNAT1	509.3088826	0.10189089	0.128388251	0.411077603	0.550614827
SAMD4A	887.0745819	1.092735505	0.17345869	1.11E-10	7.61E-10
RUNX3	47.50830858	-0.951173415	0.53057345	0.02750862	0.0569211
MRE11	678.5893955	-2.493309258	0.189449059	7.69E-42	6.25E-40
PLEKHB1	15.7754203	-2.543931237	0.736061225	4.89E-06	1.93E-05
SERPINB1	950.9638021	0.67133656	0.215859327	0.001226947	0.003349084
CYP3A43	0.433319815	-0.083138041	1.214185985	0.722130114	NA
SLC7A9	1.560244686	-0.108708189	0.988408017	0.7910976	0.876600278
SPAST	277.9979312	1.159305369	0.206680557	6.73E-09	3.78E-08
NRXN3	53.5489567	0.842896582	0.520116083	0.047371014	0.091980175
OSBPL5	931.7867928	0.636673209	0.207076723	0.001439233	0.003874772
AQR	1024.332491	-0.423078174	0.11847323	0.000301799	0.000910068
CPS1	90.33418347	-0.096149924	0.24294352	0.675370367	0.788055267
FHL1	2843.201687	0.092684759	0.070678691	0.17148905	0.273384953
RTF2	2024.941662	-0.235485491	0.101235558	0.017869394	0.038659164
NLRP2	1.873775968	0.378021023	0.980088087	0.397145149	0.536252957
SLC45A4	198.3304967	-0.32508927	0.279661437	0.212142054	0.326162597
RNF10	3428.637901	0.067160079	0.09488052	0.462935135	0.601021647
ZNF839	131.7001158	-0.048246805	0.205669993	0.806126797	0.886811102
ZDHHC6	766.283702	-0.582786936	0.123772895	1.85E-06	7.73E-06
GRAMD1B	52.56103267	0.551335908	0.364076023	0.091514324	0.161715514
RNH1	4595.660595	-0.451610044	0.101921671	7.86E-06	3.01E-05
NDUFS1	1716.723605	-0.001079958	0.069903681	0.987211171	1
RB1CC1	896.1435478	0.729837248	0.133036581	2.58E-08	1.35E-07
ERP44	2484.351453	0.154834501	0.106076128	0.13148662	0.219192966
ALAS1	1239.820352	0.14263229	0.11040224	0.181173918	0.286308929
BIRC3	1561.093129	0.225790532	0.616928696	0.621814426	0.742789446
AKAP11	624.6905892	0.30366383	0.131705536	0.018469941	0.039843735
GLRX2	310.4816571	-0.854394293	0.130353695	2.98E-11	2.18E-10
SNAPC1	239.5997141	0.671891376	0.188322722	0.000238928	0.000732658
DERA	832.7357569	-0.953906714	0.114401056	3.51E-17	4.74E-16
STRAP	4446.984366	-0.247718245	0.077049897	0.001208987	0.003305632
ABCC2	27.88677279	0.654084693	0.400172411	0.063468105	0.118302929
DEF6	20.99672895	-1.553756358	0.485625303	0.000163528	0.000514317
PLEKHO1	1506.50127	1.47984579	0.167668485	2.05E-19	3.36E-18
GCLM	1044.863994	0.623697049	0.171159545	0.000188778	0.00058752
UBR2	697.6101574	0.838778519	0.138225254	7.05E-10	4.43E-09
EHD2	5617.4983	1.054286979	0.168416637	1.52E-10	1.03E-09
DEPDC1	279.8883817	-1.947047961	0.259861917	3.28E-15	3.63E-14
CCDC28A	202.31052	-0.138384773	0.16116554	0.372324776	0.509537834
RRAGD	34.76894159	-6.306654244	1.13872956	2.95E-10	1.94E-09
HSF2	236.6454513	-0.14750801	0.180766307	0.395025106	0.533938379
PHF20	714.9132962	0.077890814	0.102479929	0.430870125	0.570302753
HSD17B6	41.51734755	-6.686791128	1.027323339	6.93E-13	6.07E-12
NR1H3	59.520142	0.226036847	0.291760836	0.403466811	0.542804055
TYMP	645.4993572	-0.935687461	0.550074699	0.033792746	0.068332185
NCAPH2	949.1971283	-2.871910936	0.179058729	1.46E-60	3.58E-58
TOMM34	1493.517375	-1.350412014	0.130253184	8.59E-26	2.38E-24
SEC63	2653.001533	-0.066721165	0.107542709	0.520777781	0.655307631
KPNA6	1725.121455	0.056382075	0.143576197	0.68449921	0.79532649
VIM	140769.399	1.109746238	0.108941702	8.39E-25	2.18E-23
RTEL1-TNFRSF6B	9.333708957	0.115072091	0.536355044	0.788179198	0.874508328
FAS	822.1590962	1.086412063	0.125616706	1.99E-18	2.98E-17
RNASET2	150.1740207	-0.475399235	0.193620245	0.011060588	0.025091425
CD44	4984.842748	-0.058161358	0.149299404	0.686698184	0.797114879
KCNG1	19.56015165	-1.008289334	0.507160289	0.016354943	0.035713129
AGPAT4	147.7930755	0.727519753	0.194486675	0.000113972	0.000367364
SLAMF7	1.42372594	-0.06245896	1.044124653	0.868887039	0.929615941
BTN3A1	466.7668756	0.8961474	0.262477831	0.000310534	0.000934531
MIPEP	476.8124446	-1.978703059	0.144265861	3.81E-44	3.50E-42
PRKCH	2063.824042	1.701680507	0.213046308	1.50E-16	1.90E-15
INSRR	0.505580624	0	1.208940218	1	NA
IFNGR1	1105.766376	0.902490585	0.116500541	4.72E-15	5.14E-14
B4GALT7	556.4337456	0.325029136	0.140043913	0.017573786	0.038094032
SH2D2A	45.97592391	-3.474682024	0.475346982	1.60E-15	1.83E-14
VRK2	950.6507472	-0.271884094	0.144128141	0.052175306	0.099989606
TNFRSF1B	768.3246557	-0.974354593	0.182612082	4.24E-08	2.16E-07
VEZT	1790.112222	0.52191018	0.085593141	8.53E-10	5.28E-09
POU2F2	70.45601145	1.715032465	0.297456197	7.87E-10	4.90E-09
BRD9	958.1755872	-0.553525753	0.102377086	4.92E-08	2.49E-07
SNX1	1855.810408	0.461130414	0.104646586	8.73E-06	3.32E-05
TBPL1	390.5152782	-0.365673298	0.128611875	0.003856112	0.009625646
BMAL2	1645.693389	-2.007963662	0.177577255	4.93E-31	1.99E-29
BCLAF1	3170.650793	-0.824001279	0.137693248	1.21E-09	7.38E-09
SLC39A9	1187.496419	0.743281131	0.113859302	4.13E-11	2.97E-10
ANK1	58.70248284	1.874621551	0.361447624	1.21E-08	6.60E-08
IBSP	0.058793548	-0.060992338	1.211925898	0.793459875	NA
TFB1M	172.8846573	0.096561287	0.181923965	0.580382878	0.70808595
RABEP1	1890.590424	-0.820930025	0.110707444	6.80E-14	6.66E-13
HMGB3	746.5086669	-0.210741383	0.150114646	0.145913939	0.239176277
NUP160	1041.357492	-1.470785379	0.160433314	9.37E-21	1.75E-19
BAK1	1309.95769	-0.284837204	0.230195183	0.191775453	0.300200039
MUSK	0.120616858	0	1.208940218	1	NA
IKZF2	13.41807456	1.323823444	0.743647809	0.011061542	0.025091425
GRN	12653.34333	0.617247896	0.143031129	1.14E-05	4.25E-05
FAM13B	399.7978351	0.357954312	0.109946325	0.000995857	0.002760179
ARHGAP31	2029.039676	0.90209062	0.138655592	3.85E-11	2.77E-10
CENPQ	283.9521259	-3.213394656	0.235807911	9.94E-45	9.42E-43
SARS1	4749.473653	-0.132894993	0.084738076	0.104884627	0.181070508
RANBP3	1137.497918	-0.692172221	0.093581878	9.26E-14	8.89E-13
ARID4A	337.1721703	1.520044848	0.202437325	1.01E-14	1.07E-13
EIPR1	728.1628656	-0.533725776	0.107399243	5.24E-07	2.35E-06
PNPLA6	2655.211652	-0.452896136	0.110082345	3.25E-05	0.000113497
IFT88	160.2980685	1.340756045	0.24195708	7.11E-09	3.98E-08
ALG1	870.9480247	-0.73702074	0.103825219	7.88E-13	6.86E-12
ZCCHC8	299.7886015	0.333840488	0.152561034	0.024628165	0.051651416
ABCF2	630.5683793	-1.436246216	0.156362668	8.52E-21	1.61E-19
CHPF2	2500.964213	0.815222516	0.16692913	5.83E-07	2.60E-06
LRRC7	2.511026927	1.517049213	1.332469445	0.014274547	0.031603099
FUT8	991.800842	0.240635201	0.153376835	0.104546419	0.180590318
UBA6	1165.060714	0.333654841	0.116134516	0.003579196	0.008989848
GAB2	424.4761354	1.321378937	0.162560122	1.11E-16	1.43E-15
ATP6V0A1	419.081075	0.536281142	0.174344596	0.001594688	0.00426222
PIAS1	394.1792352	0.716101607	0.187768487	8.64E-05	0.000283229
SLC4A7	401.01552	1.058089867	0.164253953	4.65E-11	3.32E-10
APBA2	790.3217235	-0.973922882	0.136357055	4.13E-13	3.70E-12
MAP2K3	891.7398987	-0.753365012	0.136504426	2.08E-08	1.10E-07
TMSB10	44820.39741	0.418287217	0.103935989	4.90E-05	0.000166661
ASTE1	126.0885811	-0.341390849	0.181070855	0.050671384	0.097409014
RNF19A	629.2090837	1.462350962	0.1972965	2.40E-14	2.45E-13
PEX3	308.5602693	-0.62141946	0.147634758	1.82E-05	6.61E-05
GABARAPL2	1051.456782	0.261920019	0.093812711	0.004739677	0.011616293
SH3YL1	221.6838904	0.174920873	0.180684441	0.312863139	0.445263331
FAM136A	1437.588159	-2.176795163	0.129736904	7.17E-65	2.22E-62
VCL	9571.745743	0.864648403	0.142384446	6.61E-10	4.17E-09
DEPDC1B	146.5051729	-2.717386241	0.391535622	1.48E-14	1.55E-13
DAPK2	16.95640176	-1.244270681	0.521268082	0.003801329	0.009503548
NSMAF	1102.361376	-0.872038459	0.11800312	7.67E-14	7.45E-13
ADSS2	1830.009816	0.038226788	0.103528013	0.702794244	0.809655897
STAP1	0.40944943	-0.740118606	1.621088998	0.009009494	NA
TIMP2	6587.753996	0.384955312	0.145451672	0.006883548	0.016328741
RFC1	1157.045959	-0.317021531	0.121123152	0.007783358	0.018251349
TBC1D23	667.5045909	0.74995504	0.129765072	4.60E-09	2.64E-08
CUL3	2112.582254	-0.044815958	0.123020818	0.706659214	0.812640722
MYOM2	17.81109403	0.05569934	0.432311299	0.881235343	0.938296312
OTC	0.187809749	-0.039432449	1.210169086	0.865427593	NA
CYP46A1	9.949806066	-2.921487264	0.91856783	9.02E-06	3.42E-05
ZZZ3	788.5234837	0.065940275	0.150869762	0.650752572	0.76742717
USP2	9.389786024	-1.511518969	0.8703233	0.007203193	0.017027494
TUBG2	119.7322231	-0.073670671	0.196256487	0.695077801	0.803934364
RPL26L1	786.7343641	-0.881193383	0.135961874	4.68E-11	3.34E-10
FLT4	125.9263149	-1.87973116	0.474477802	3.74E-06	1.50E-05
NSUN2	2092.168205	-1.174066944	0.117079559	3.82E-24	9.44E-23
FBXO42	400.7331018	0.838641838	0.176204898	1.05E-06	4.52E-06
MFAP3	558.0146243	0.55085326	0.136592343	4.21E-05	0.000145046
MRI1	355.9813162	-1.137708837	0.156097164	1.09E-13	1.04E-12
METTL1	257.4047261	-2.468849062	0.20727395	6.06E-35	3.25E-33
HOXC8	0.145363392	-0.041636334	1.210374677	0.857948628	NA
AGA	252.5192353	0.05376695	0.141250891	0.693767096	0.803036176
PI4K2B	984.7336184	-1.60568541	0.246590776	1.00E-11	7.75E-11
BOD1L1	720.4299134	0.529301613	0.151828784	0.000379095	0.00112494
MAT2B	1428.471551	0.818614609	0.156706317	9.78E-08	4.77E-07
TLL1	76.60907461	0.171398745	0.411795426	0.633635663	0.75251162
EDC4	689.7897434	-0.634197112	0.13345696	1.41E-06	5.97E-06
TRIO	1984.037213	1.082372435	0.157772021	2.61E-12	2.15E-11
VCAN	1002.90603	1.49695284	0.478715354	0.000241651	0.000740574
CLEC16A	590.9178465	-0.315416244	0.158920118	0.04081089	0.080671262
MSR1	6.543625421	1.482164103	0.906502669	0.009152625	0.02116972
CDH1	0.658149738	-0.04163934	1.210374884	0.857938496	NA
MTREX	1632.469886	-0.839300765	0.106364873	1.64E-15	1.87E-14
DNAH5	28.6122213	-0.486645202	0.406257635	0.171557855	0.273473926
ZFYVE16	680.6141459	-0.06739283	0.094815573	0.461065767	0.598933053
RIPOR1	3006.756764	0.533063155	0.147137909	0.000225198	0.000692673
C6	0.084652311	0	1.208940218	1	NA
RAI14	2585.17821	1.003539138	0.113456093	3.95E-19	6.33E-18
SOX30	2.494473127	0.473208071	0.807052342	0.329946824	0.464033192
PNKP	569.5330869	-0.334444884	0.133952461	0.010865746	0.024705868
BEST2	14.76041089	-2.043300389	1.437872983	0.003696382	0.009260974
PHLPP2	267.4437924	-1.034687969	0.212197836	4.36E-07	1.97E-06
SPDL1	393.3399248	-0.088135354	0.204153593	0.65144614	0.76802993
STAU2	806.5697974	0.587453467	0.104455585	1.38E-08	7.48E-08
SLC66A1	399.5375574	-0.578921876	0.213121402	0.004741893	0.01162037
CTNS	434.3390762	-0.579158067	0.160546822	0.000228122	0.000701156
RTN4R	115.55002	-2.654667204	0.462232843	4.55E-11	3.25E-10
PHF23	1032.079077	1.31061193	0.162031341	1.58E-16	2.00E-15
CDH10	2.323299127	1.066528759	1.323212009	0.044137906	0.086516543
INPP4A	412.2302943	0.187996182	0.146696653	0.184144509	0.290153738
RAB27B	14.75847933	-1.448617785	0.553199744	0.001238671	0.003377582
PSMA4	5698.474866	-0.601886964	0.107415849	1.54E-08	8.25E-08
MYO16	0.066245923	-0.041357565	1.210345553	0.858896282	NA
LSG1	1177.788929	-0.04313297	0.076969869	0.560154202	0.690692773
PARP3	318.6059789	-0.182957394	0.187431192	0.308214539	0.4402049
TNC	1.603561359	-0.507700323	1.02154749	0.266920138	0.392794173
THAP3	202.5652209	0.584949545	0.192846824	0.001747396	0.004635642
RIPOR3	6.426125334	0.545635857	0.972681217	0.249852363	0.372759607
TDP1	413.5838642	-0.907020165	0.14120424	6.60E-11	4.62E-10
AIFM2	475.0789159	-1.894354475	0.216640397	1.35E-19	2.25E-18
SPATA7	167.7323995	1.608759319	0.189589055	3.01E-18	4.46E-17
MED17	56.78580969	1.002617424	0.292439975	0.000248381	0.000759762
RETSAT	1118.091507	0.2853461	0.103261751	0.005125911	0.012459888
CAPG	1155.552967	-0.475335594	0.130426599	0.000218397	0.000673427
AP2S1	3747.8013	-0.673618629	0.124688547	4.43E-08	2.25E-07
ZPBP	0.05867453	-0.062598018	1.212109972	0.78814509	NA
TG	4.924789672	2.296798457	1.488143441	0.002007795	0.005263429
ADAM28	1.56598321	0.264747429	1.022500786	0.52169034	0.656181324
BARX2	0.698447052	0	1.208940218	1	NA
DCUN1D1	460.8979899	0.428373747	0.118996921	0.000269345	0.000819009
JADE2	1081.245545	1.387884826	0.295358409	5.44E-07	2.43E-06
ZIC2	6.121098299	0	0.911085014	1	1
LCP2	4.990367742	0.709456803	0.826901001	0.158304658	0.255795826
TRIT1	342.9398768	-0.815176145	0.169459148	8.42E-07	3.67E-06
ADRB1	12.7404007	1.076887264	0.605893572	0.021234296	0.045209332
GUCA2B	0.440124697	0	1.208940218	1	NA
CUL7	516.2457532	1.277636077	0.191983294	7.74E-12	6.07E-11
CTNNA1	10350.77356	0.305835489	0.094832117	0.001140049	0.003130152
PHKA2	294.0278184	-0.585486218	0.190508599	0.001530227	0.004101389
CNTLN	267.0216279	-0.832567698	0.133408363	2.40E-10	1.58E-09
HSPA5	41224.17515	0.699024591	0.183416864	8.92E-05	0.000292005
DSG2	7.418718795	-4.551942216	1.378717814	3.95E-06	1.58E-05
GEMIN8	259.2055142	0.839667515	0.14640648	5.29E-09	3.01E-08
OFD1	231.6785422	-0.403349127	0.145373802	0.004645653	0.011407105
GPM6B	7.654782964	-5.628096842	1.339659544	1.50E-07	7.18E-07
MAGEC2	0.052102926	0.011723864	1.20905401	0.959775591	NA
PREX2	490.9124426	0.449265439	0.151440264	0.002462972	0.006357694
WDR37	860.7496664	0.952664812	0.189684692	2.34E-07	1.09E-06
YTHDC2	686.4354016	-0.172514824	0.11869305	0.133210242	0.221469919
CTPS2	393.6601005	-0.502297082	0.160722157	0.001396313	0.003768865
ATP6V1H	1001.3332	0.10665591	0.154357052	0.473442995	0.610489993
POLR2B	3530.398497	0.130776813	0.099904442	0.175191293	0.278044514
ATOSA	434.113107	1.841233994	0.242960594	2.46E-15	2.75E-14
ARAP2	4.111218658	-0.954938891	0.924516331	0.070937609	0.130117194
TPR	2553.182117	-0.167902854	0.098395393	0.078914975	0.142526376
CP	1.137731469	0.122737421	1.219764476	0.603166565	NA
KATNIP	242.9346055	-0.104422834	0.178060192	0.541543199	0.674262127
DTNBP1	419.3617524	-0.975027631	0.140203095	1.59E-12	1.34E-11
XK	4.520295513	-3.116000565	1.520213989	0.000254445	0.000776506
ANO2	28.94150077	1.274925651	0.415062909	0.000498916	0.001453049
C12orf4	515.2224155	-0.435888719	0.130549951	0.000703435	0.002002962
SCML1	566.3147753	-1.595885799	0.154489178	7.62E-26	2.13E-24
WWC3	878.1778098	1.228086691	0.184483321	8.33E-12	6.52E-11
ARHGAP6	36.16300484	0.177675521	0.347548103	0.572001914	0.70108722
FAM184B	1.818841559	-0.850599695	1.156671291	0.090462621	0.160150455
MAP4	7031.54733	-0.466880467	0.12403714	0.000137518	0.000438094
GOPC	496.7511829	0.709389826	0.130285383	3.34E-08	1.73E-07
ROS1	0.134071856	0	1.208940218	1	NA
USP28	376.4530531	-0.284272939	0.225233339	0.183720351	0.289658872
HDAC9	75.01195347	0.079698457	0.290066745	0.76742566	0.859235879
TSPAN17	1677.599627	-0.617603904	0.092669589	1.91E-11	1.43E-10
NOP16	750.2110119	-1.309715893	0.151863304	1.69E-18	2.57E-17
CC2D2A	193.6453592	-0.425897888	0.179071385	0.014178085	0.031419281
RRM2B	1462.437621	1.905798871	0.239931736	1.12E-16	1.44E-15
ZNF800	412.0044855	-0.215972523	0.195794037	0.248729222	0.371373531
TNFRSF17	0.08240705	0	1.208940218	1	NA
SNX29	366.7906341	0.318109143	0.187982088	0.07838236	0.141673845
LMO3	0.223519107	-0.041637906	1.210374785	0.857943328	NA
MRPS10	1093.274716	-0.442565036	0.111485724	6.05E-05	0.000203562
GUCA1A	0.964711415	-0.084901575	1.155800246	0.776116347	NA
RSF1	1108.504693	1.154640819	0.159195991	1.38E-13	1.31E-12
VPS13D	611.0400439	0.160580693	0.213576111	0.429813355	0.569288661
CELF2	639.4133707	0.530980096	0.152698641	0.000391151	0.001158917
FAM120A	4762.341026	-0.823446438	0.103307444	8.82E-16	1.03E-14
R3HDM1	818.7246997	-0.63192436	0.155185741	3.27E-05	0.000114172
COL9A2	12.19532688	-0.819856333	0.613635379	0.078349297	0.141626245
KITLG	598.1338587	-0.18150907	0.222631074	0.390691679	0.529369137
ERCC8	215.3435426	-0.778176472	0.177079968	6.51E-06	2.52E-05
ADAMTS6	369.7486667	2.213814699	0.353963374	6.91E-12	5.46E-11
H6PD	1374.778153	0.294260385	0.213754799	0.148579046	0.242651441
VAMP3	3519.244562	-0.353143818	0.074527847	1.94E-06	8.07E-06
PER3	178.2841564	-1.727775674	0.486242334	2.90E-05	0.000102118
UTS2	0.08141715	0	1.208940218	1	NA
TNFRSF9	297.2270421	-0.290425266	0.741042317	0.543010316	0.675369682
EPN3	104.2393611	3.203404395	1.119957493	2.34E-05	8.36E-05
LTBP1	2368.216934	0.718514736	0.18051571	4.34E-05	0.00014924
RCN1	5580.221849	0.523444754	0.136672134	0.000100321	0.000325958
ELN	105.1824234	2.408163116	0.458610713	1.42E-09	8.58E-09
RFC2	1308.324803	-3.317483232	0.150263849	2.72E-110	1.14E-106
ARID1B	841.5636061	0.572391637	0.125957393	4.14E-06	1.65E-05
CLPTM1L	4142.878363	-0.939763316	0.130155655	2.46E-13	2.26E-12
NEDD4L	691.9110759	0.228140002	0.159816942	0.138809537	0.22911411
FOXP3	1.706298025	-0.562219871	0.903930692	0.247705226	0.37018441
PPP1R3F	62.60214017	0.003873252	0.211209311	0.984674497	1
HEXB	4014.802595	0.352548995	0.079529586	8.36E-06	3.19E-05
PTCD2	176.1658022	0.649382014	0.157835181	2.67E-05	9.45E-05
NEXMIF	2.588934992	-0.765711555	1.141126744	0.115264829	0.195982056
JKAMP	875.4207909	0.555624562	0.145922822	0.000106364	0.000343999
DKK3	8927.861534	1.183445256	0.138009343	3.23E-18	4.76E-17
ARHGEF5	30.03792477	-1.680402045	0.431990572	9.20E-06	3.49E-05
NFE2L3	3231.674272	0.615361451	0.155420896	5.36E-05	0.000181517
MCUR1	577.2956729	-1.762155726	0.13822331	3.07E-38	2.00E-36
LIMA1	4248.62024	0.389800367	0.123249725	0.001344617	0.003640534
LETMD1	407.8889681	0.229411816	0.175228485	0.173140313	0.275472524
SLC4A8	230.3124394	1.227614171	0.228631772	2.31E-08	1.21E-07
LAMC3	82.19455809	-6.444415655	0.91388991	2.48E-14	2.53E-13
PTGER3	3.934684157	-0.527299247	0.926805833	0.271187942	0.397841195
TNIP3	74.13611336	0.650172237	0.699132516	0.180553587	0.285478658
MAPK9	782.8050343	-0.72851002	0.141637694	1.70E-07	8.05E-07
COL23A1	7.159917894	0.469163012	0.949464297	0.31555819	0.448350802
BCAR1	4599.866743	1.707298373	0.209200616	3.56E-17	4.81E-16
FHIP1B	263.6924439	0.47487344	0.163857538	0.002999887	0.00764485
HERPUD1	1378.189603	1.10919953	0.265661787	1.04E-05	3.92E-05
HOMER3	599.7903996	0.852947601	0.162534912	8.19E-08	4.03E-07
RAD51	457.1802491	-4.545819692	0.265409325	6.66E-67	2.38E-64
POLQ	145.5653703	-3.488984339	0.289692719	1.73E-35	9.70E-34
PIK3CB	424.9751385	0.081804622	0.149543748	0.570823819	0.700443057
CYBA	373.4877911	-0.690071247	0.168263777	2.69E-05	9.52E-05
THOC3	363.5138791	-1.610954441	0.191803578	6.27E-18	9.01E-17
HEBP2	1324.260429	-0.260268322	0.12160227	0.028589177	0.058936827
MPHOSPH9	376.6776761	-1.045206267	0.10619372	3.01E-23	6.93E-22
PLEKHA5	181.4750022	1.654467801	0.234239122	1.96E-13	1.82E-12
PRSS8	1.074269891	0.022340545	1.091384433	0.948554438	NA
SIKE1	429.1998846	0.208972654	0.131975448	0.102227787	0.177327723
RRP12	1563.583257	-2.112099561	0.20458112	1.46E-26	4.34E-25
FNIP2	197.5151598	-0.170752308	0.251232046	0.470444412	0.607665786
MSMO1	3061.389627	0.828098225	0.188473431	6.10E-06	2.38E-05
TTC17	1138.626488	0.357384577	0.119117203	0.002354842	0.006095771
ALX4	0.272833707	0	1.208940218	1	NA
FSTL4	0.539428639	0.113169869	1.055895171	0.763050122	NA
FOXN3	669.3832981	0.873131588	0.172987405	2.31E-07	1.08E-06
AKR7A2	805.1625878	-0.922692634	0.143665792	6.49E-11	4.55E-10
MRTO4	3115.469041	-2.685349132	0.172904906	5.90E-57	1.17E-54
NNAT	1.442859097	-0.330250567	1.03451806	0.43127318	0.570555611
USE1	257.0487109	-0.126953405	0.127618837	0.302670942	0.434054506
MCF2L2	19.33051334	-1.124971028	0.436836023	0.003038061	0.007729373
NRIP2	0.171607272	-0.048831854	1.210574856	0.83409854	NA
LAMA3	529.8811105	-2.014152586	0.200220962	3.29E-25	8.81E-24
AP5M1	826.547757	0.438796846	0.121478069	0.000254901	0.000777786
ANAPC4	405.166318	-0.796370412	0.108995174	1.59E-13	1.49E-12
KCNQ1	3.299947815	-1.14982074	0.915697352	0.035178597	0.07084186
TRAPPC3	2029.437977	0.023717027	0.08618297	0.775850529	0.86559459
THRAP3	3380.105569	-0.065127154	0.092177949	0.463571684	0.601594229
PHPT1	1432.629686	0.575093361	0.079857996	4.49E-13	4.00E-12
ENTPD2	35.60647555	-0.46417838	0.690130059	0.33152017	0.465716916
LY75	172.199292	-0.466227782	0.282613243	0.076774485	0.139185992
ARID4B	817.1089837	1.407094541	0.15795602	1.14E-19	1.91E-18
OPN3	512.122148	0.06021916	0.16920577	0.711737829	0.816874302
SDCCAG8	540.0147411	0.693624914	0.145457938	1.22E-06	5.18E-06
PTPRN	1.880246555	-0.076120875	1.213332215	0.744510226	0.842135169
HHAT	62.53180773	0.823562764	0.330618968	0.006597247	0.015715126
KIF1B	1039.135349	0.314435998	0.14403572	0.025187001	0.052686941
FOXC1	507.8379575	0.657108869	0.180690585	0.00018682	0.000581772
TBC1D22A	823.6606204	0.257819577	0.115689851	0.022905058	0.04838475
SYNE2	517.7045543	-1.146502514	0.235793835	3.87E-07	1.77E-06
PLEKHH1	14.76796631	-2.79536336	0.86259481	8.04E-06	3.07E-05
ATP9A	332.7833472	0.666911019	0.21248331	0.001120383	0.003080174
CHRDL2	2.373967571	-0.493134826	0.919295645	0.300342371	0.431332302
FAM168A	606.0912347	-0.17983771	0.126744023	0.142454933	0.234414153
RELT	466.5029675	-0.918704711	0.245702284	8.74E-05	0.000286509
GALC	452.7226016	0.006731381	0.10521095	0.947365267	0.980920117
NOP58	2553.001972	-1.647200465	0.180034149	7.35E-21	1.40E-19
SZRD1	4760.826187	-0.287059281	0.07678923	0.000171564	0.000537844
KCNH2	71.00345143	-4.666103894	1.102990347	1.86E-07	8.76E-07
CUL1	1683.044459	-0.336572094	0.127314048	0.007142254	0.016898183
FAM114A2	357.4770355	0.83979723	0.21778919	6.15E-05	0.000206669
CYFIP2	745.3505169	0.108724026	0.186452947	0.543166152	0.675483673
TAB2	1463.935877	1.344901205	0.131664324	4.25E-25	1.12E-23
GINM1	1913.151367	-0.27862095	0.105044883	0.00714287	0.016898183
EIF2AK2	2463.016726	-0.090166389	0.20110948	0.639189664	0.75739819
USP36	786.0977624	-0.836874488	0.204197493	2.24E-05	8.03E-05
KMT2C	497.8209332	0.593517048	0.239251633	0.009185982	0.021242206
MCOLN3	3.105213836	-3.595398709	1.738549003	0.000151877	0.000480346
CCDC85A	146.4793168	1.966696869	0.268673322	1.12E-14	1.18E-13
PUM2	1045.093322	0.730208707	0.149852586	6.89E-07	3.04E-06
MRPL43	926.4667971	-0.539199473	0.110682826	8.60E-07	3.74E-06
ITIH4	0.689474482	-0.115289643	1.097880996	0.741020679	NA
ITIH1	0.137698751	0	1.208940218	1	NA
HPF1	514.2147969	-1.040580664	0.121118465	3.51E-18	5.16E-17
ZFR	1968.213045	0.355873936	0.094669464	0.000152081	0.000480921
ZNF280C	44.9495814	0.272806092	0.331937033	0.366975615	0.503921108
NPFFR2	3.398546645	1.771463995	1.544303863	0.007754133	0.0181889
PHF21B	0.854657197	-0.123420086	1.143060394	0.69584334	NA
TRAF1	862.4904623	-0.109862154	0.630824372	0.811438501	0.890559889
RC3H2	933.6990415	0.781104638	0.132506848	2.21E-09	1.31E-08
IL17RB	131.4651546	-8.385794937	1.065920092	7.24E-19	1.13E-17
TRAF3IP2	292.684903	1.672187856	0.229038911	3.31E-14	3.35E-13
GYG2	3.075254411	0.379357528	1.03704442	0.375480098	0.513155322
DCBLD2	3751.811165	2.021717542	0.308521238	2.02E-12	1.69E-11
SOAT1	1349.833588	-1.757412847	0.14055591	7.01E-37	4.24E-35
PKP2	700.2509206	0.843801832	0.208909791	2.86E-05	0.00010069
MSH4	4.139838178	-0.148551915	0.834992982	0.748819691	0.845541526
F7	0.373689907	0	1.208940218	1	NA
GDI2	9529.770427	-0.0696045	0.08621969	0.401439986	0.540491833
PRDM1	20.60538011	2.130708755	0.779615013	0.00014337	0.000455563
ATG5	777.551796	0.213903393	0.102005703	0.03208731	0.065322923
TMCC3	499.6069853	1.460966387	0.213085804	1.35E-12	1.15E-11
PITHD1	882.3481368	-1.201461019	0.124861763	2.05E-22	4.42E-21
MTA3	687.7158175	0.51285477	0.108792883	1.93E-06	8.05E-06
USP13	166.6034087	-1.26160464	0.188126025	5.62E-12	4.47E-11
ATP11B	917.5533632	0.217551736	0.105096669	0.034259465	0.069196164
LAMC2	1352.597015	1.450362673	0.438137199	0.000148266	0.000469845
CDK14	331.8071935	0.027864328	0.154260443	0.851664594	0.91922652
SEC61A1	13663.34044	-0.10232631	0.105005835	0.312323914	0.444716124
PPP1R12A	876.5212998	1.098159198	0.123412945	2.12E-19	3.47E-18
RASGRF1	6.053043604	0.71011092	0.930925937	0.156893855	0.253906032
CAMK2B	117.3014799	-2.172696886	0.34724734	7.93E-12	6.22E-11
CROCC	333.5181136	-0.690666043	0.191172303	0.000196638	0.000609909
POLR3E	872.2360237	-1.421683592	0.119774821	3.70E-33	1.75E-31
ATP2B4	2848.382548	1.373204101	0.268327001	6.76E-08	3.36E-07
ZC3H11A	8.587697819	0.395802883	0.584569853	0.378026539	0.515764737
RIOK2	620.8874291	0.900427006	0.160337244	9.74E-09	5.37E-08
YIPF1	417.5398796	-0.29285288	0.1264586	0.018061536	0.039034728
NDC1	718.4201025	-1.967902399	0.142677653	1.37E-44	1.29E-42
DGKG	9.460703061	0.135230791	0.817499174	0.772013932	0.862766764
FLYWCH1	912.2546126	0.25890437	0.191221071	0.157658897	0.254967689
UNKL	261.4083141	-0.625918193	0.202940754	0.001411071	0.003804306
TBXAS1	78.60849673	-0.083616563	0.261621525	0.733623529	0.833875437
PARP12	1399.545858	0.934467102	0.214584602	6.23E-06	2.42E-05
ALDH18A1	2726.03435	-1.183169585	0.142502648	3.31E-17	4.49E-16
TARBP1	353.8850716	-1.075194792	0.14075749	8.48E-15	9.03E-14
GATB	478.3679863	-0.641331515	0.148243073	1.05E-05	3.96E-05
MXD1	276.4530076	1.359704898	0.23771684	2.44E-09	1.45E-08
CDK17	1756.422256	1.426829895	0.170370216	1.16E-17	1.63E-16
DNAJC25	189.216486	-0.463964516	0.184945021	0.00963299	0.022154194
SLC2A3	752.9947683	2.661911096	0.335910589	8.79E-18	1.25E-16
PSD	44.11224324	-0.339183724	0.602759604	0.455610542	0.593956319
CTDP1	733.7436194	0.188676471	0.123249733	0.114066323	0.194244981
YBX3	12770.8493	0.327427029	0.127802652	0.009076309	0.02101213
STYK1	334.9401886	1.186456143	0.325833891	8.05E-05	0.000265025
WNK1	2174.402439	0.152323275	0.16358925	0.333110286	0.467482684
RPS17P5	1.289146294	-0.028037647	0.913193684	0.949021503	0.981879923
CCAR1	1564.606563	0.635314415	0.101319465	2.54E-10	1.68E-09
OGFR	1666.248092	0.395751739	0.210101927	0.049148879	0.094967925
GNA15	4.347071606	-0.847849355	0.749177495	0.091738612	0.161949896
CREB3L3	0.068881205	0	1.208940218	1	NA
PIGV	148.7517102	1.674037499	0.236342685	1.61E-13	1.51E-12
PTPRU	408.1534833	-1.842031135	0.295785386	3.16E-11	2.30E-10
SNRNP40	1201.976193	-0.837621935	0.106021793	1.52E-15	1.74E-14
RIMBP2	0.678339183	0	1.171177645	1	NA
COL11A1	2.149874753	0.277227634	0.947384349	0.531429755	0.665211625
QSER1	433.6736933	-0.454533605	0.189964453	0.013342068	0.029694814
MPC1	283.6813187	-1.244662109	0.161803505	4.22E-15	4.63E-14
ACAA1	1207.807571	0.025445874	0.103569371	0.799739447	0.882737212
BCAT1	3645.697328	0.586418846	0.13045538	5.14E-06	2.02E-05
HDAC7	2426.538596	1.0826501	0.18454321	1.68E-09	1.01E-08
LZTS1	0.409376495	-0.072874372	1.212461871	0.755633065	NA
PRDM6	20.7040932	-2.430662344	0.822822564	3.77E-05	0.000130706
WNT8A	0.113023277	0	1.208940218	1	NA
SPAG4	91.39605189	1.90906925	0.263665895	2.47E-14	2.52E-13
NCKAP1	4236.433234	-0.17392102	0.093632461	0.056459202	0.106955723
MRPS35	994.2356652	-0.854288725	0.121746548	1.21E-12	1.03E-11
GUCY1B1	3.973514235	-1.290467947	1.185518168	0.026142546	0.054415378
SFSWAP	701.1605407	-0.062895049	0.153954702	0.67210003	0.785619783
TNK2	877.9341369	0.564375245	0.151625946	0.000148248	0.000469845
MON2	517.3077324	0.638755447	0.158918556	4.06E-05	0.000139925
CDH3	1.343187331	0.029930363	1.209578198	0.897645175	0.948713816
GPBP1	1616.415787	-0.146551643	0.148266273	0.305128195	0.436804614
DGAT2	95.93328707	-2.717406036	0.436617658	2.00E-12	1.67E-11
ZNF112	82.79583586	0.791059118	0.276297305	0.002327144	0.006030748
CS	4250.269531	-1.16202662	0.147671811	1.20E-15	1.39E-14
LTK	9.38468641	-1.709616052	0.892361893	0.003141431	0.00796157
MRPS24	3.944752867	0.502833568	0.722859022	0.298749522	0.429689759
ELMO2	552.0125646	0.804101574	0.192198777	1.62E-05	5.93E-05
WAPL	1176.595179	-0.224033966	0.161502804	0.150081368	0.244611479
VMP1	2420.485426	0.356500965	0.108427255	0.000890293	0.002488565
APPBP2	783.8200902	1.128291371	0.148159301	9.33E-15	9.91E-14
POLD1	993.2995685	-3.202626729	0.18158814	4.52E-72	2.12E-69
SEZ6	0.548833465	0.076821668	1.212922091	0.742955795	NA
EIF4B	5800.265101	1.07778678	0.104486291	2.33E-25	6.32E-24
SLC6A16	7.334072913	0.749183894	0.622848883	0.10914149	0.18708446
BICRA	188.2087927	1.243482925	0.260899924	5.25E-07	2.35E-06
SPHK2	230.5695677	0.445808512	0.120531734	0.000181181	0.000565214
RPL18	12930.14193	0.022016713	0.122967151	0.853379038	0.920222647
CA11	42.55932626	0.264232036	0.413477789	0.463743754	0.601780427
ISOC2	1274.560787	-0.547347279	0.121817925	5.40E-06	2.12E-05
U2AF2	5430.838791	-1.398128897	0.132675143	1.30E-26	3.89E-25
EPN1	2959.336811	0.054796086	0.10798771	0.599753563	0.724620457
MED29	852.8082536	-0.316983772	0.099680863	0.001323478	0.003588883
AHRR	4.023375549	-1.040439271	0.88614765	0.051184559	0.098287802
GSC2	3.706448851	-0.377489287	1.037671153	0.377177587	0.515031443
ZNF275	146.4596314	0.935537429	0.236071604	3.43E-05	0.000119666
MTMR1	485.4835961	0.012595047	0.097091266	0.893452662	0.946230836
GPC1	3620.030195	0.627286969	0.110615596	1.01E-08	5.55E-08
ADCK1	109.9363906	-0.80588733	0.210721257	7.34E-05	0.000242718
HAGH	697.7937619	-0.783756836	0.146379004	5.03E-08	2.54E-07
RNF4	1203.162453	-0.031302402	0.176704918	0.853946488	0.920556501
CASP8	316.8828287	-0.37751228	0.212949534	0.063630816	0.118553723
LIMCH1	521.7328652	1.973711028	0.191659016	3.32E-26	9.56E-25
INTS13	1144.223813	-0.838078165	0.123877196	7.27E-12	5.72E-11
TM7SF3	1570.09916	-0.403431875	0.107440556	0.00014981	0.000474522
DLX3	166.148294	-0.386685259	0.866284047	0.414083242	0.553307793
SPA17	170.3938195	0.287904065	0.217286071	0.163893029	0.263430352
TSPAN32	7.977437964	0.159400944	0.764562925	0.736298885	0.835766539
CCN5	1.150163002	0.466820187	1.212869759	0.213446106	NA
DMRT3	0.195199757	0	1.208940218	1	NA
ST3GAL6	199.2755514	0.693921224	0.228577849	0.001526262	0.004092849
ATP2C2	1.104379633	0	1.134176206	1	NA
NGFR	1808.852388	-1.154103145	0.733222308	0.024178085	0.050808739
CDON	37.29039294	-0.672865553	0.398553147	0.055537678	0.105436535
TAF2	870.3186238	-1.008970274	0.127192326	9.18E-16	1.07E-14
HIPK2	614.2900225	0.644473586	0.216540329	0.001967599	0.005172228
TNPO3	1240.964453	-0.189102458	0.11607367	0.093139525	0.164009096
RFXANK	1103.553619	-0.316483898	0.120201507	0.00744142	0.017519799
TMEM161A	601.2440235	-1.441346717	0.130031811	3.11E-29	1.11E-27
LPAR2	18.51142522	-0.0322878	0.457635503	0.93368828	0.972258988
CTSA	4063.106895	0.287131652	0.10453047	0.005382603	0.013032673
SUGP2	691.2939091	-0.324540855	0.118354105	0.005369721	0.013002979
SLC12A2	1474.522212	0.305228461	0.227518046	0.157488423	0.254711566
SNX24	168.5098537	-0.985811534	0.170231628	3.07E-09	1.80E-08
EYA2	0.353099411	-0.122533204	1.220186098	0.602837539	NA
CNN2	3023.361854	0.30248775	0.127134693	0.015202005	0.033427895
ABCA7	168.9809348	-0.517878089	0.254477597	0.031196617	0.063675949
SNCAIP	10.89897929	1.011528016	0.566946105	0.02447709	0.051365284
DDX20	587.5363862	0.372324266	0.108620036	0.000533588	0.001547605
BTBD1	2078.17295	-0.052006037	0.10381112	0.604337413	0.728253312
FAR2	831.5803831	-0.335815965	0.13211678	0.009569191	0.022021903
CHI3L2	2.11462734	-0.472772589	1.011967129	0.297050389	0.427625783
SBNO2	1166.230966	0.842993943	0.185455706	2.94E-06	1.19E-05
PMS1	333.139685	-0.487996066	0.135277285	0.000249188	0.000761677
HMG20B	1740.060318	-0.150605404	0.132624402	0.239403616	0.360325503
CALCRL	4276.990271	3.157975267	0.435469334	1.42E-15	1.63E-14
TAF11	966.1672055	-0.786033007	0.112467165	1.63E-12	1.37E-11
ANKS1A	597.3301643	1.525641638	0.193366335	5.11E-16	6.14E-15
AP3D1	3987.814418	-0.53130163	0.127709254	2.48E-05	8.81E-05
ZNF76	304.4384684	0.235286477	0.149691366	0.104090576	0.17990626
SLC9A3R2	4980.020217	-0.59414567	0.178239411	0.00061898	0.001775847
NTHL1	371.7589452	-0.787044393	0.239959769	0.000588827	0.001695667
BLTP3A	490.8974008	-1.196949827	0.213238864	6.16E-09	3.48E-08
GNAI3	2944.523482	-0.048766268	0.072937736	0.485893559	0.621783051
IPO5	7834.956303	-1.482169643	0.185827192	2.81E-16	3.48E-15
OAT	2416.334966	-0.674246905	0.167697912	3.87E-05	0.00013393
WDR3	1078.901399	-1.345735749	0.148862376	3.86E-20	6.82E-19
PKN2	749.1569505	0.254995549	0.146870392	0.073260854	0.133644866
WDR18	1145.604441	-1.157725735	0.116237416	7.79E-24	1.88E-22
TRAM2	3943.451885	2.150840222	0.267002317	1.76E-17	2.44E-16
NTN1	67.88374058	-2.174261914	0.435470469	1.19E-08	6.47E-08
GLP2R	0.075348852	0	1.208940218	1	NA
MCM10	512.8950787	-5.238562911	0.312295565	2.08E-64	6.36E-62
DGKA	1146.015905	1.336239472	0.216008198	1.50E-10	1.01E-09
ERBB3	76.99794611	-2.652402826	1.001244095	7.46E-05	0.000246498
ANKRD44	64.17248856	-0.261196341	0.278126294	0.313701317	0.44619444
KARS1	4416.663985	-0.949477573	0.113288069	2.46E-17	3.36E-16
ADAT1	463.7630759	-0.228016168	0.139167973	0.090868601	0.160817482
PDIA5	1203.603235	0.348754603	0.151296666	0.018096254	0.039097716
TBC1D22B	291.6260779	1.301494026	0.19333599	4.38E-12	3.53E-11
NDUFB4	2148.579571	0.351023034	0.096923384	0.00026123	0.000795828
SPEN	1154.241822	-0.163219229	0.212966169	0.421004591	0.559885299
MYLK	340.6537616	0.700035055	0.264882742	0.005107454	0.012420763
ZC3H15	2616.078344	-0.704799879	0.119183344	2.17E-09	1.29E-08
MAP2K4	383.1603211	0.100051636	0.113095804	0.359340579	0.496222403
PACC1	399.357431	-0.347803586	0.138947771	0.010599239	0.024146853
SNAP91	1.297253435	-0.218625823	1.124588191	0.531413721	0.665211625
SLK	2333.315905	0.542635989	0.148265499	0.000193349	0.000600413
CYB5R4	259.0520641	-0.738768874	0.184967056	3.99E-05	0.000137965
COL17A1	306.1893792	2.34495017	0.32161073	3.20E-15	3.55E-14
GSTO2	17.12624922	0.583062642	0.424349773	0.113190295	0.193065586
SEC61A2	116.2636871	-0.958295594	0.216928231	4.51E-06	1.79E-05
PRKCQ	15.84890825	-1.181078412	0.476406884	0.003481693	0.008762726
TLE2	619.2445891	0.980028088	0.174714218	8.98E-09	4.98E-08
ASB1	386.4791876	-0.300886866	0.146083248	0.034348266	0.069355555
FAM107B	2476.563634	1.507702068	0.164647159	9.53E-21	1.78E-19
ME1	940.9908923	-0.509252924	0.118420047	1.36E-05	5.03E-05
TBC1D1	1807.903199	-1.122514577	0.141332901	7.12E-16	8.42E-15
CDK13	940.0503136	0.541203713	0.113767246	1.52E-06	6.40E-06
MTHFD2	2197.878213	-2.098281001	0.188616562	2.70E-30	1.04E-28
SLC9A7	331.2112725	0.261415576	0.195877807	0.163193326	0.262545
FOXJ2	256.3620695	0.780436269	0.202655307	6.82E-05	0.000227129
YBX1	28932.54176	-0.421357301	0.127666501	0.000815304	0.002292962
PDE4A	180.0478558	-1.323456265	0.179129639	3.77E-14	3.79E-13
PPP2R5A	563.7503538	1.085376144	0.151534605	3.00E-13	2.73E-12
CTNNA2	0.469407742	0	1.208940218	1	NA
ELAVL1	2085.797016	-0.859835687	0.10875643	1.41E-15	1.62E-14
TIE1	11297.04267	0.931942257	0.111455246	2.97E-17	4.04E-16
DIP2B	1098.097878	0.26481146	0.118565925	0.022575279	0.047745626
SMARCD1	1497.558282	-0.105466884	0.100203853	0.274940059	0.401926543
KDM4A	587.2828234	2.024068347	0.211923434	4.85E-23	1.10E-21
NFYC	487.9112333	0.073179783	0.116431279	0.515451174	0.650035688
ZMYND12	5.611064144	1.601636622	0.70233163	0.001895411	0.004996195
SLC9A3	239.3146442	-0.860548666	0.672774307	0.076479135	0.138734192
NGEF	706.3187704	-1.807770321	0.286497693	2.09E-11	1.56E-10
ASPM	346.7313689	-1.072710311	0.294129092	9.71E-05	0.000316313
CD84	1.640921624	0.047477152	0.975338185	0.908583683	0.955690519
ELOVL1	3630.01885	0.341879035	0.187937563	0.058778919	0.110719411
SPI1	16.21179408	-0.099525421	0.549785307	0.81860632	0.895624588
POLR1H	262.0277031	-0.090762567	0.149892312	0.530229865	0.664341818
MPPED2	0.183129876	0	1.208940218	1	NA
ZBTB11	612.6160365	-0.415177106	0.15904407	0.007490352	0.017623176
ATXN3	215.4641939	0.374907219	0.157217511	0.014432851	0.03190324
GOLGA5	899.1097859	0.689305126	0.100465386	4.53E-12	3.64E-11
FGFR2	16.56416765	-0.054023778	0.572395268	0.902864314	0.951792452
LRRC40	466.3476075	-1.3762726	0.17916522	3.62E-15	3.99E-14
ISOC1	406.5181563	-0.376610065	0.164027984	0.018232248	0.039363252
EML1	844.2113694	0.413541649	0.200704407	0.032114151	0.065371242
TRMT11	151.7723743	-1.264186889	0.232586068	1.50E-08	8.04E-08
THUMPD1	663.2127038	-0.115166494	0.102267678	0.242986805	0.364656671
MSANTD3	818.4583678	0.498177285	0.198403757	0.009293221	0.021457188
KIF26A	264.4403794	-3.123830366	0.282069196	4.94E-31	1.99E-29
ATG2B	433.423614	-0.510920532	0.148890678	0.000471934	0.001379238
ARFGEF1	928.321603	0.797167081	0.159407738	3.28E-07	1.51E-06
ACSM2B	0.105245015	0.055511717	1.210966126	0.812057558	NA
ZFAT	238.8932853	0.028721538	0.150090189	0.843047432	0.913015814
MTFR1	538.2481656	-0.719360198	0.110052583	4.02E-11	2.89E-10
STAG3	7.99826414	-0.918362222	0.712029853	0.065115641	0.120934794
FECH	586.4921877	-0.981061395	0.110919555	4.10E-19	6.56E-18
MYO9A	291.7321465	-0.264219046	0.15448804	0.077231938	0.139906862
DDX3Y	1.802941862	-0.217865175	0.977639858	0.608460488	0.731423873
PFKP	11206.08614	-0.20994456	0.111276608	0.052851531	0.101138197
IDI1	2544.629984	0.084529463	0.1534978	0.568056376	0.697738714
SP100	4818.899212	0.782008503	0.18451806	1.31E-05	4.86E-05
KLF6	143325.3741	8.313782014	0.755091411	2.40E-31	9.94E-30
PLPP1	382.3220193	0.470188189	0.125907577	0.000154274	0.000487341
NEO1	45.1536551	-3.222363072	0.585867493	1.53E-10	1.03E-09
TRAM1	5462.461673	0.607627026	0.096194982	1.94E-10	1.30E-09
PHKA1	434.7019872	-1.672666769	0.174485251	1.10E-22	2.43E-21
TNFRSF1A	3382.587066	1.456816675	0.26642035	8.42E-09	4.67E-08
CACNB1	73.53254397	-0.006143345	0.31140304	0.982908146	1
EVI5	649.100808	1.529202901	0.1631082	1.18E-21	2.40E-20
STOML1	433.1654118	-0.14338331	0.205141885	0.464020288	0.601953715
PKM	46917.88982	0.609432297	0.085316397	6.63E-13	5.82E-12
DHX29	1384.390547	0.254000398	0.09758744	0.008310722	0.019356431
DNTTIP2	2357.323423	-0.832788292	0.156963128	6.15E-08	3.07E-07
METTL22	257.8707685	-0.623292895	0.166610234	0.000129138	0.000413084
TP53BP1	1177.972669	0.51632085	0.146594428	0.0003356	0.001003653
TRO	10.85047667	0.778250671	0.524262261	0.068053921	0.125623606
RRP15	768.2201144	-1.613068365	0.191206189	4.54E-18	6.59E-17
RHOA	8308.352966	-0.160267874	0.099719804	0.097392383	0.170286998
DHX8	1112.155952	0.228579792	0.159812208	0.138047566	0.228160594
PRKCZ	11.76010763	-0.721148532	0.574835007	0.108292886	0.185963014
ZFY	0.269225372	0	1.208940218	1	NA
IARS2	1824.681542	-0.473579014	0.089120936	8.86E-08	4.34E-07
SYT1	7.056514643	0.061863574	0.550041831	0.886656377	0.942132855
NAV3	415.2453464	1.001667286	0.217506213	1.74E-06	7.30E-06
IDH3G	930.7640399	-0.229325348	0.105395644	0.026333758	0.054760625
ROGDI	200.5480988	-1.203776454	0.206474722	1.70E-09	1.02E-08
PDZD4	23.45369334	-1.463934857	0.740356558	0.005279459	0.012800605
ATP2B3	3.932043834	0.261121258	0.966108155	0.548092758	0.680003322
ROCK1	1407.871357	0.449801245	0.096623552	2.72E-06	1.11E-05
CBFB	1171.318724	-0.415168718	0.150759962	0.004905528	0.011975361
PDK3	156.0154223	-0.6141046	0.27586192	0.017608933	0.038154502
HYAL2	12937.92333	-0.053536633	0.159658779	0.728149474	0.829648142
HDAC4	108.7984315	-0.445181268	0.214156384	0.029985536	0.061503808
RASSF1	606.8797113	-1.109486014	0.179961919	2.55E-10	1.68E-09
FGFR3	739.463763	-5.190423533	0.414457761	3.00E-37	1.84E-35
IFI35	2221.315928	0.059819109	0.393836859	0.863404865	0.926057154
HEATR6	156.0909719	-0.65932518	0.180902088	0.000180657	0.000563662
COASY	1532.644426	-0.029219911	0.107795212	0.779570182	0.868139656
PLEKHH3	206.1736142	0.635337144	0.195341497	0.000786694	0.002220451
MEF2A	1265.253099	1.727654873	0.206437985	5.91E-18	8.52E-17
OTUD5	1117.429805	0.305228592	0.096429237	0.001399476	0.003776431
TFE3	1914.818252	0.661934929	0.104630777	1.72E-10	1.16E-09
TBC1D25	256.7927105	0.209874137	0.113773645	0.058155832	0.109712643
ACSL4	2712.17453	0.07096477	0.109562704	0.502570827	0.638081239
INPP5A	456.6100708	-0.60901155	0.140263564	1.02E-05	3.83E-05
GPKOW	511.0479103	-0.154837016	0.12219548	0.189706516	0.297425903
GRIPAP1	893.2438847	0.622195867	0.138284447	4.85E-06	1.91E-05
FTSJ1	972.6864056	-1.005506894	0.125898332	5.97E-16	7.13E-15
PRR11	919.949701	-0.835298889	0.178585609	1.58E-06	6.63E-06
REEP1	18.057441	-3.276131729	1.011481777	6.11E-06	2.38E-05
ATP11A	920.4501653	-0.008291652	0.1475694	0.953666527	0.984876751
POLR1A	1429.234443	-1.017325732	0.127656102	6.75E-16	8.01E-15
LAPTM4A	5122.034227	0.657572867	0.099378466	2.53E-11	1.86E-10
TTC7A	514.5898978	-0.482667239	0.146080495	0.000765949	0.002165147
IP6K2	1085.548106	1.479615394	0.155227424	2.94E-22	6.26E-21
SRBD1	386.9794493	-0.281235888	0.169280573	0.085121029	0.152000289
KIF2A	821.9007623	0.355486685	0.115268115	0.001790565	0.004739412
RASGRP2	189.8088753	-0.251320623	0.429168636	0.49783027	0.63377507
PSME4	2343.645495	0.123578073	0.079712446	0.108441272	0.186187446
IFT80	111.8465283	-0.076324925	0.203405098	0.694682556	0.803653866
SIRT2	1437.66079	-0.453215565	0.10927752	2.81E-05	9.91E-05
ERLEC1	1347.380919	0.869172851	0.108238237	5.11E-16	6.14E-15
PPP2R5B	522.5437435	0.862925211	0.142769677	7.91E-10	4.93E-09
PYGM	13.42653337	-1.218923851	0.784627462	0.020850376	0.044495459
PITX1	38.84121317	-1.580048644	0.666985856	0.001630691	0.004349612
MAST4	738.2235288	1.280300284	0.247921478	6.37E-08	3.17E-07
ADGRF5	628.4756497	3.297119617	0.483156979	3.74E-14	3.76E-13
SDK2	5.886091187	-0.870970687	0.665261394	0.071871906	0.131510031
NUP133	987.5860695	-0.7121316	0.103467933	3.79E-12	3.07E-11
NUCKS1	5179.775347	-0.26308995	0.094819979	0.00499356	0.012169091
VPS35	2851.730883	-0.023635718	0.101401927	0.809796426	0.889360563
DNAJA2	1806.525615	0.10174249	0.092111269	0.251399865	0.374386285
BCL3	810.1591598	1.700961504	0.285380513	2.56E-10	1.69E-09
KCNAB2	146.6126656	-0.861605882	0.250692937	0.000301165	0.000908415
ABCC9	0.465262786	0.011720912	1.209053953	0.959785709	NA
GAL	463.357155	-7.976410061	0.603910114	2.00E-42	1.66E-40
CLEC2D	183.1514278	0.123211263	0.596860697	0.784766321	0.871833713
FUNDC1	327.7324056	0.426398697	0.173697875	0.011517038	0.026026479
MAOB	0.256269574	0	1.208940218	1	NA
RORA	343.75591	2.081687512	0.187479747	3.66E-30	1.40E-28
DRD4	3.291089263	-1.042869683	1.181284668	0.052869134	0.10115349
TGFBR3	100.3318587	-0.130599238	0.265479537	0.599746533	0.724620457
PLA2G10	0.47895753	0.038704098	1.20993619	0.868027066	NA
HES2	588.701037	-0.20871609	0.249035577	0.373656765	0.511005404
ATP1B3	5108.928448	-0.593838687	0.129224418	3.17E-06	1.28E-05
NEDD4	652.1672636	0.639486939	0.112278482	8.62E-09	4.78E-08
PIGB	228.9021196	-0.529892736	0.140103582	0.000120861	0.00038826
MAPK6	947.8266504	1.101031686	0.19505012	6.04E-09	3.41E-08
GNB5	498.4459263	-0.471499393	0.111328004	1.88E-05	6.81E-05
RAB27A	1045.259694	-0.935646823	0.119441376	2.26E-15	2.55E-14
HDHD5	835.5552177	-1.233761487	0.12590061	3.41E-23	7.84E-22
UFD1	2460.171317	-0.100320879	0.101968831	0.307552234	0.439467713
LRP6	503.7159925	0.652872752	0.146534532	5.75E-06	2.25E-05
GUCY2C	0.08069347	0	1.208940218	1	NA
SCT	0.65040916	0	1.208940218	1	NA
PHRF1	1217.049816	0.167986533	0.195851311	0.369758194	0.506743815
ELP1	1240.263669	-1.374342128	0.13786944	4.94E-24	1.21E-22
NUCB2	3993.28298	0.612968844	0.11769152	1.37E-07	6.60E-07
PFN2	1971.710847	0.243058805	0.159972201	0.115426734	0.196228244
PTPN3	27.16412862	-4.607271704	0.566485337	1.77E-17	2.45E-16
SPTB	4.472457875	0.449034194	0.674173336	0.34422099	0.4791149
DAPP1	1.37595601	0.352002598	0.955577552	0.433914817	0.572963555
FGF10	0.142958501	0	1.208940218	1	NA
SLC44A1	1803.663054	0.493927024	0.101498029	9.21E-07	3.99E-06
TMEM260	309.8786097	0.859194811	0.143821649	1.23E-09	7.47E-09
SMG6	1318.505697	0.4739452	0.103615948	3.94E-06	1.58E-05
EXOC5	1537.561693	0.364911474	0.102203454	0.000314985	0.000946708
CLTCL1	73.66356742	-1.412099553	0.233331869	2.97E-10	1.95E-09
FGF22	3.574314805	-1.22711886	1.206941871	0.031433106	0.064084078
FSTL3	7667.087084	-0.576900996	0.193652697	0.002102261	0.005491238
DGCR2	1399.26908	-0.45234655	0.092260138	7.92E-07	3.47E-06
RNF126	1085.674263	-1.554114858	0.155221681	2.19E-24	5.50E-23
MNT	393.3603077	-0.317418231	0.212817904	0.117895307	0.199752881
ZXDC	195.6718493	-0.016020178	0.174884727	0.924199184	0.965198173
JMJD6	584.3965289	-0.226596508	0.180838615	0.191725534	0.300166546
POLB	265.33839	-0.384997558	0.173420429	0.022059771	0.046805854
ST6GALNAC1	26.59063059	1.628760659	0.573398477	0.000403861	0.001193718
WIPI1	734.7350295	1.271832931	0.22628396	5.16E-09	2.94E-08
FRMPD1	0.18970537	-0.103027763	1.21687945	0.660598853	NA
GBA2	1141.131738	0.831338934	0.175796748	1.23E-06	5.25E-06
NDST1	3357.358418	0.825154407	0.176253637	1.57E-06	6.59E-06
ASNS	5.906623346	-0.437755588	0.768165077	0.365787835	0.502650803
AP3M2	343.1914497	-0.637232363	0.17617987	0.000206291	0.000638624
CNGB1	10.02531785	-0.019603549	0.80639357	0.966490176	0.993523556
ST6GALNAC2	12.73940826	-0.813856741	0.822540866	0.110719158	0.189570702
CHAT	5.628504092	0	1.208940218	1	1
PABPC1	28553.17047	0.851126255	0.107759793	1.52E-15	1.74E-14
TESK2	20.4529625	-0.033426541	0.372792314	0.920052383	0.962727445
CFAP20	853.7194279	-0.446646062	0.145571888	0.001771287	0.004694289
CSNK2A2	1821.863103	-0.167622256	0.116764762	0.137975169	0.228076757
PTPN21	249.7853043	0.7372432	0.186312636	4.67E-05	0.000159625
EIF2B3	1006.679821	-2.052355919	0.16694569	3.38E-36	1.98E-34
CAMK2A	2.396513036	0.053811249	0.989228836	0.894850928	0.946823807
TCOF1	2087.426961	-2.687130753	0.172028888	1.45E-57	3.05E-55
CDC42	15.8179136	0.368609837	0.463114194	0.346203628	0.48139618
OSBPL3	710.014801	0.640300901	0.114720155	1.67E-08	8.92E-08
EPHA8	2.632874285	-0.462518739	1.048868834	0.29414313	0.424282114
SLC12A3	0.679582053	0	1.208940218	1	NA
RAD18	537.3678637	-2.761194711	0.221613145	3.16E-38	2.05E-36
ATP2B1	557.6200291	-0.37679411	0.148864555	0.009635091	0.022156605
TRPM5	0.110547446	0	1.208940218	1	NA
NCK2	728.3559047	0.011291705	0.161172996	0.94213306	0.97795614
MAP4K4	7537.642565	0.412701869	0.115094369	0.000287603	0.0008705
MGAT4A	1785.807826	1.780551967	0.209759316	1.82E-18	2.75E-17
RPL31	14247.44296	0.302393401	0.139791488	0.026613531	0.055270015
WDR1	14047.94128	-0.248363903	0.100111524	0.011735278	0.02645717
SNX13	542.3660302	0.491101089	0.134286079	0.0002051	0.000635125
MS4A12	0.055776652	0	1.208940218	1	NA
ARHGAP10	784.224776	-0.640864963	0.121382531	9.04E-08	4.43E-07
RPS6KA2	3519.533176	1.897166823	0.20303457	5.59E-22	1.17E-20
ING3	293.382997	0.142290646	0.181599017	0.41406428	0.553307793
VASH1	712.350929	0.253962558	0.245213731	0.272151078	0.398791137
LMCD1	139.9213212	-0.468268306	0.287775333	0.080215192	0.144576927
BUD23	1247.515799	-1.036527279	0.133981234	4.20E-15	4.60E-14
SEL1L	2063.056867	1.196377727	0.16829566	3.70E-13	3.33E-12
TRIP13	805.2327312	-4.42955652	0.242194154	7.19E-76	4.45E-73
ATP6AP1	4406.046795	0.47244002	0.092502917	2.70E-07	1.25E-06
TCF3	2407.872999	-0.934451304	0.147585728	1.15E-10	7.89E-10
TRIB2	343.4062991	2.270801926	0.3394489	3.12E-13	2.82E-12
DAZAP1	3216.858829	-1.464796579	0.110941876	1.69E-40	1.25E-38
MBD3	2277.652863	-1.634221951	0.12242594	1.66E-41	1.31E-39
HLTF	604.4971202	-1.487354452	0.197125056	8.26E-15	8.81E-14
FAM50A	2698.670476	-0.729131766	0.12360184	2.30E-09	1.37E-08
FAM3A	472.9485147	-0.184304546	0.138658718	0.168807319	0.269743125
CPSF1	2361.812607	-1.020127872	0.143542859	4.98E-13	4.43E-12
MYO3B	1.992655199	0.839314305	1.057946899	0.100622602	0.175018967
CYBRD1	1415.158949	-0.135346275	0.12137602	0.24807143	0.370654324
PDCD2	1304.053409	-0.195671224	0.092559392	0.030788879	0.062929144
SLC6A15	16.04163412	-2.862982056	1.2369831	0.000163571	0.000514317
RDH11	1684.234409	0.532890096	0.135785905	6.75E-05	0.000224921
PRKACA	2201.019243	-0.524125649	0.106559041	6.87E-07	3.03E-06
ADGRL1	183.4560843	-0.509680527	0.245957035	0.028772777	0.05925728
ACTN1	12452.49129	0.103087143	0.135784427	0.431564889	0.570684035
ZFYVE26	1187.561639	0.173393273	0.236671332	0.438672912	0.577507346
RPS6KA6	17.84676716	-1.310881091	0.601639302	0.00524393	0.012723254
EPN2	704.1694882	0.947899263	0.172658121	1.86E-08	9.91E-08
PTPN18	509.604286	-0.393738219	0.178307111	0.022601813	0.04779214
LIMS2	1442.307362	1.182226068	0.208098556	4.26E-09	2.45E-08
ASIC4	0.071939196	0	1.208940218	1	NA
SPEG	64.43113045	0.884831706	0.452658835	0.02244549	0.047504543
LNX1	35.21427922	1.785636438	0.431956227	2.45E-06	1.01E-05
ALDH3A2	860.5693189	-0.053912308	0.156335584	0.720862108	0.823797679
TFRC	6161.633159	-2.086061582	0.188834735	6.75E-30	2.52E-28
SREBF1	1181.683155	-0.382387666	0.155993183	0.011986432	0.026985819
AFF4	1263.441016	1.121041661	0.241510029	1.20E-06	5.12E-06
UBE2D1	398.5112442	0.172694801	0.124715752	0.152213196	0.247491955
PALS1	655.0936663	0.744745971	0.11148852	1.48E-11	1.12E-10
RHOBTB1	311.9770654	0.905811701	0.177257981	1.59E-07	7.57E-07
SMC1A	2988.690082	-1.971456775	0.119886754	4.46E-62	1.23E-59
HSD17B10	1626.326136	-0.813306199	0.114109979	5.79E-13	5.12E-12
MARK2	632.8443631	0.148194236	0.19033307	0.416181621	0.555446297
HMMR	261.906119	-0.764128451	0.302217397	0.006489959	0.015482337
CHFR	824.5034063	-0.237288299	0.093112761	0.009742234	0.022376095
TRHDE	0.744402774	-0.041640864	1.210374989	0.85793336	NA
P4HA2	1499.674128	0.952089146	0.15955865	1.12E-09	6.84E-09
FCGR2B	0.479104026	0	1.208940218	1	NA
NFATC3	512.2895956	-0.065046425	0.164905475	0.682305721	0.793259545
TRNT1	414.5806257	0.101992093	0.145351635	0.46703004	0.604479663
ACADVL	3696.680126	0.074731534	0.099680923	0.437063204	0.576036713
STK10	913.7540077	0.276801411	0.177587292	0.10533813	0.181609095
FBXW11	839.7297211	0.768408143	0.152199942	2.65E-07	1.23E-06
ACAP1	11.74850219	0.748736855	0.609866454	0.105905567	0.182369335
CRMP1	76.17165886	-0.741402837	0.617250972	0.111274629	0.190353413
EVC	433.6125762	0.159482888	0.212779743	0.431353663	0.570583956
DERL2	1176.575065	-0.090173667	0.127790084	0.465036526	0.602838969
SIDT1	3.910410009	0.94824016	1.059130012	0.07283665	0.133043982
NDE1	530.5280111	-0.033219194	0.096759911	0.722674774	0.825316643
IRAG1	6.756385056	1.082501026	0.774585792	0.036948819	0.073883598
TMEM38A	105.1054384	0.120921918	0.246321489	0.602936008	0.727118292
AP1M1	1335.277141	-0.652388302	0.13046642	3.94E-07	1.80E-06
PVR	4427.898655	0.642807639	0.12436386	1.64E-07	7.82E-07
XRCC1	424.279964	0.106659068	0.188460056	0.554959277	0.686176518
SCARB1	2970.215532	-0.98655149	0.1317398	3.08E-14	3.12E-13
CYP2W1	3.169475218	-0.041640111	1.210374937	0.8579359	0.922546519
MCM2	2368.373151	-4.5880665	0.254100508	5.17E-74	2.86E-71
MOV10L1	281.9960708	0.55924659	0.364532549	0.087303749	0.155318173
PANX2	140.264188	-1.231449537	0.231453932	3.00E-08	1.56E-07
SELENOO	432.6956563	-0.650385811	0.135763144	1.15E-06	4.91E-06
TP63	5.498297018	0	0.951069784	1	1
ALPK1	134.0186312	0.830514769	0.242821593	0.000334968	0.001002047
LLGL2	154.1093659	-2.283766612	0.417048249	5.95E-10	3.77E-09
PDE8A	661.1662843	-0.502657069	0.149421736	0.000607607	0.001746164
CLCN4	195.1644159	-0.079392845	0.168040253	0.623638809	0.744419535
NLE1	432.314123	-1.303025488	0.153437877	5.39E-18	7.79E-17
SDHA	151.1570396	-0.191865983	0.161488407	0.21715852	0.332490909
SMARCE1	75.78339087	0.775251617	0.260566435	0.001668535	0.004440987
FNDC8	0.319703628	-0.077082147	1.213587294	0.741225077	NA
GSDMB	32.32559494	1.190141092	0.469580839	0.002946255	0.007520346
KDM5A	1142.787191	0.912410119	0.12302988	5.94E-14	5.85E-13
ADAM11	82.95062135	-5.747816034	0.477116744	7.31E-35	3.90E-33
PPP2R3A	177.876831	1.330128681	0.201298436	9.66E-12	7.47E-11
FERMT2	2677.614349	0.715594132	0.125435429	7.46E-09	4.17E-08
ABCB11	10.86645038	0.768321452	0.637017759	0.104087347	0.17990626
DHRS9	13.86722462	2.126054084	1.087695952	0.001177921	0.00322656
CD5L	0.866579178	0	1.146231075	1	NA
PTGS2	379.9770329	0.752471334	0.571402938	0.093055296	0.163874487
IGF2BP2	1783.897511	0.349472665	0.124773935	0.004435268	0.010935167
MAP3K13	420.7358468	-0.526564509	0.162095939	0.000894792	0.002500477
ST6GAL1	2937.981486	0.144780824	0.217499911	0.484197722	0.620245229
TBX21	4.68797245	-1.057141438	1.0900859	0.052161645	0.099981632
VDAC1P1	6.38083866	-0.823592764	0.621192307	0.078772178	0.142315074
FRY	525.4374875	1.464923349	0.248738211	7.15E-10	4.49E-09
PICALM	3878.787907	0.80249984	0.096111984	3.94E-17	5.29E-16
NSF	888.1244548	-0.500666302	0.114222126	9.39E-06	3.55E-05
GLI2	29.36115099	-0.867326134	0.426044816	0.019331605	0.041532268
CLASP1	805.8418524	0.368015753	0.136461452	0.006001102	0.01439936
MRPS34	1621.998145	-0.750020566	0.123315862	7.28E-10	4.57E-09
NOTCH3	15.06745308	-0.990572805	0.740016319	0.050828698	0.097684663
CLNS1A	1981.418219	-0.907460251	0.127852096	6.29E-13	5.54E-12
PPP2R2C	8.849484198	-1.136278441	0.87166351	0.035049381	0.070613936
TEAD2	1081.951004	0.921096886	0.110492547	3.74E-17	5.03E-16
EED	354.1713881	-0.351627127	0.148624595	0.015385078	0.033784571
CDHR2	0.490126954	0.0229923	1.096368421	0.946506134	NA
SNCB	9.941842905	0.177860311	0.537378694	0.678350546	0.790582629
TSG101	607.9350309	0.421320729	0.096954838	1.19E-05	4.43E-05
NCBP3	641.6747767	0.052727725	0.128380564	0.671194126	0.784849665
ATP2A3	1041.918562	0.401066272	0.311317245	0.161292057	0.259864913
CA12	122.1487863	-1.214608113	0.282665331	5.02E-06	1.98E-05
MGLL	5533.641105	1.160078279	0.1905782	3.82E-10	2.48E-09
NTN4	2251.804315	1.948372619	0.257447766	1.83E-15	2.08E-14
BCS1L	739.2797374	-1.913133318	0.161374891	1.19E-33	5.82E-32
NUAK1	919.5117385	2.035441132	0.343110094	9.99E-11	6.88E-10
DPP8	722.3014547	0.349697447	0.102204903	0.000553607	0.001602575
SLC24A1	155.3000883	1.053542784	0.215447077	3.94E-07	1.79E-06
ZNF532	892.194753	0.668287916	0.11107321	1.21E-09	7.38E-09
SCARF1	1732.536066	1.39060738	0.173611048	2.58E-16	3.20E-15
LMAN1	3524.037058	0.030536063	0.118287951	0.789848094	0.875722855
HACD3	3438.982875	-1.413957855	0.156633112	3.82E-20	6.75E-19
IPCEF1	4.408052331	-0.174527553	0.673487488	0.710001094	0.815499616
ZZEF1	967.9769055	-0.128692404	0.149846721	0.372896718	0.510221031
ENO1	53141.02186	-0.504786248	0.141301105	0.000280508	0.000850495
MYDGF	4183.86379	0.051347382	0.097242622	0.584643663	0.71175273
ANO8	96.44017549	0.160021587	0.300829909	0.564974455	0.694845292
TUBE1	240.8221606	-0.450484518	0.134048452	0.000643234	0.001841512
ARHGEF10L	95.18478851	-0.320139306	0.487650273	0.429172571	0.568592199
TXK	2.321684304	-0.327082529	0.838599306	0.489212538	0.62480253
WSCD2	0.14114353	-0.041635599	1.210374626	0.857951106	NA
KCNQ2	4.650101661	-0.923025495	1.126914626	0.076030075	0.138041739
TACR2	5.043285743	0.351834471	0.597212082	0.437285255	0.576216169
ACTR6	334.1346178	-0.227273533	0.142723972	0.099996583	0.174189199
TIPIN	371.0192688	-2.77789997	0.224243141	7.58E-38	4.84E-36
SRI	1590.504221	-0.460355314	0.135487048	0.000557891	0.001614089
EIF4G3	2428.950523	-0.484167225	0.127338225	0.000116285	0.000374475
NUP37	556.6470708	-0.917330433	0.164790685	1.26E-08	6.85E-08
SEMA3A	276.649569	1.708008279	0.349254656	9.39E-08	4.59E-07
GTSE1	277.842128	-1.759999625	0.301836888	4.68E-10	3.00E-09
SEMA3C	510.9684808	1.155001422	0.323692056	0.000112755	0.000363665
TTC38	637.5788797	-0.664307568	0.137164722	8.68E-07	3.77E-06
ACAT1	980.8705779	-1.631903435	0.183548486	8.07E-20	1.37E-18
GRAMD4	169.0107494	0.162879763	0.229615546	0.454352477	0.592479458
CELSR1	88.74923776	-1.071597746	0.311672299	0.000212672	0.000657317
WNT8B	0.256983652	-0.041636616	1.210374696	0.857947676	NA
ZNF638	1544.70103	0.780414579	0.099330678	2.34E-15	2.62E-14
SLC25A40	208.2067161	-0.203866257	0.152451024	0.16567698	0.265729565
TIMM21	525.3506325	-1.327366061	0.141516042	1.69E-21	3.38E-20
ADD2	8.616613073	-2.296071353	0.986430901	0.00033512	0.001002359
FGF4	10.48473962	0	1.208940218	1	1
RASAL2	260.1951209	0.352633009	0.183906567	0.046792726	0.091029901
VPS9D1	208.6782083	1.640827868	0.270347769	1.55E-10	1.05E-09
ZNF37A	343.2490073	0.051721127	0.170638948	0.75296686	0.848508752
MARK3	1530.329194	0.442054646	0.098273933	5.79E-06	2.26E-05
SLC25A3	14541.80167	0.040546903	0.092462614	0.649917243	0.766914736
FNDC3B	3966.814396	2.208946445	0.192412438	2.93E-32	1.30E-30
FOSL2	2295.919675	2.351570585	0.232302122	4.21E-26	1.20E-24
CACNG5	0.246101014	-0.08102916	1.213954534	0.72877705	NA
CACNG4	1.025920161	-0.246355882	1.194636034	0.417677404	NA
FRYL	936.9066782	0.856607476	0.161154457	5.63E-08	2.83E-07
TMEM131	967.715863	0.132753383	0.13430486	0.305638075	0.437326322
FSCN1	12378.60183	-0.042215182	0.141707018	0.75804316	0.852403698
ACTB	65506.97122	-0.434389133	0.126612765	0.000504884	0.001469821
MOCOS	106.4837022	-2.150971925	0.330055098	1.58E-12	1.33E-11
PLD1	641.2584323	2.195748257	0.340772263	2.16E-12	1.80E-11
WDR62	215.6738338	-4.403084171	0.368249436	3.46E-34	1.74E-32
DLG1	1930.340368	1.451170852	0.151498226	1.99E-22	4.30E-21
RAB7A	5624.952926	0.084140006	0.076401023	0.250875557	0.373915077
BCAP29	12.8555353	0.175954493	0.453675353	0.648260185	0.765603208
SEC31B	29.07754666	1.640719193	0.481746022	6.35E-05	0.000212592
SART3	870.4948624	-0.086708244	0.140034857	0.521362076	0.655925223
ARHGAP15	5.739578838	-0.384252968	0.92682735	0.404933184	0.544324541
PAX2	3.205650973	0	1.208940218	1	1
EXOSC7	520.8688431	-1.047066145	0.119978883	1.06E-18	1.63E-17
KIFAP3	528.7110028	-0.3836556	0.114423903	0.000694548	0.001979532
MKRN2	695.5118958	0.485350386	0.083668972	5.40E-09	3.07E-08
MCM6	2273.673103	-4.084616833	0.238670714	5.88E-67	2.13E-64
REXO2	1565.439729	0.18255361	0.121867544	0.121910041	0.205671894
RBM7	443.4750872	1.288854663	0.19509628	1.05E-11	8.12E-11
RBMS2	1559.700479	1.214664506	0.22195901	1.33E-08	7.21E-08
BAZ2A	1542.029797	0.744032489	0.161727136	2.59E-06	1.06E-05
PTPN23	1035.757446	0.140293338	0.139795412	0.298141794	0.42893291
MLH1	937.7946662	-0.686447954	0.105184082	4.49E-11	3.21E-10
UNG	2829.297671	-3.373152204	0.264700946	1.97E-39	1.37E-37
FMO4	6.2189019	1.008847113	0.617041244	0.032052638	0.065264963
KLHL20	611.2522716	2.275635379	0.210038868	3.13E-29	1.12E-27
RGS11	96.1032994	-1.764689545	0.28528885	5.26E-11	3.73E-10
SLC46A1	179.3137047	-2.201702519	0.314304189	4.47E-14	4.46E-13
PLXNA2	5750.911097	0.594454298	0.162757496	0.000188697	0.000587355
SPAG5	424.4415444	-2.672372272	0.344194483	3.13E-17	4.24E-16
ANKRD13A	639.7911599	-0.243780484	0.108195244	0.021575212	0.045874842
TPD52	44.87796769	-3.719803487	0.412045069	2.30E-21	4.53E-20
ACACB	27.25092402	-0.557779298	0.452212175	0.147771986	0.24170039
TRAF4	695.1366705	0.226283829	0.165679604	0.156133473	0.252811549
PAG1	11.22379325	-0.972119701	0.544059568	0.026598189	0.055249055
GPATCH1	137.1374088	0.015098428	0.205818291	0.938836782	0.976224771
ICAM3	132.6401851	0.491675211	0.215909339	0.017534111	0.038019777
NT5C2	1052.616959	0.314813439	0.121863541	0.008591804	0.019975731
MCAM	41586.31167	-0.023441504	0.103254192	0.814677235	0.892671479
GPC4	1.157917223	-0.350643663	1.167394026	0.329658439	NA
MBNL3	84.71554675	-2.335760338	0.240373492	2.63E-24	6.56E-23
CAMSAP3	8.966026707	-2.066218254	1.0396712	0.001224024	0.003341973
RAP1GAP	38.60071926	-4.637926342	1.270497471	1.36E-06	5.74E-06
XAB2	754.5432823	0.052516468	0.142516307	0.703054439	0.80982268
ARHGEF1	1383.761377	-0.655429989	0.176573555	0.000139585	0.000444341
STXBP2	24.37990002	0.677892742	0.378933095	0.044827486	0.087687913
MAP2K7	579.4400646	-0.024569202	0.093480046	0.785904398	0.872591431
NMRK2	214.6695081	0	1.208940218	1	1
DGKD	153.6563054	-0.364366659	0.246066854	0.116772398	0.198099898
CTTNBP2	4.977704065	-0.773550762	0.900362723	0.129114007	0.215784629
ACTL6B	0.070297305	0	1.208940218	1	NA
RARB	287.8869935	0.722694724	0.329399907	0.016616073	0.036214711
TOP2B	2447.807355	0.443549412	0.087598906	3.48E-07	1.60E-06
TM9SF3	4488.410822	0.35186864	0.077427562	4.96E-06	1.95E-05
NFKB2	1108.175319	-0.070976509	0.273204602	0.781186384	0.869377981
UBE2T	392.9833559	-2.990510842	0.222437709	7.80E-44	7.08E-42
PPP1R12B	67.1102183	0.343238781	0.245599153	0.1386901	0.2289888
DNAJC10	5299.611742	-0.017647266	0.082112023	0.823968224	0.899853846
GTF3C1	2202.703854	-0.50683085	0.092370622	3.28E-08	1.70E-07
IL4R	2076.396418	1.056222681	0.149522553	6.42E-13	5.65E-12
USP33	973.1218893	0.785638768	0.150167153	9.80E-08	4.78E-07
PAK3	2.605445396	0.130454711	0.838540538	0.777932095	0.86703179
SNRPA	1192.562906	-1.218212007	0.145494167	1.73E-17	2.39E-16
SPAG6	1.482518436	0	1.004455259	1	1
EXOSC5	803.6039864	-2.788453342	0.328998173	6.98E-20	1.20E-18
DYNC1I2	3253.226325	0.399684654	0.112764053	0.000339577	0.001014107
APBB1IP	4.901805408	0.006802098	0.72683287	0.988512741	1
LRCH4	120.3040113	1.12430861	0.27692136	1.67E-05	6.09E-05
FAM76B	171.8877995	0.183529503	0.188640232	0.309692496	0.441836078
SIRT6	474.4121628	-0.160257472	0.124601456	0.183187141	0.288948063
POLD3	593.7992384	-2.497640913	0.164508814	2.32E-54	3.78E-52
ACTN2	96.53030135	0.884669621	0.452049019	0.02234078	0.047306713
CAPZB	5619.217395	-0.026127732	0.095641543	0.777722831	0.866937303
GPR137B	165.934695	0.012302233	0.133433602	0.924151641	0.965198173
NAALAD2	0.235235859	-0.041638091	1.210374798	0.857942707	NA
JADE1	549.6996886	0.487764541	0.170875707	0.003400728	0.008572278
SLC25A43	271.7891979	-0.381927225	0.204617945	0.051569428	0.098936589
UBE2A	1706.898736	-0.001104722	0.086278704	0.989441105	1
FGFR1	2546.615199	0.097392232	0.145411258	0.487595752	0.623392783
FKBP6	0.129090854	-0.062976079	1.212116137	0.786940292	NA
SMC1B	1.483167401	-0.990225978	1.220313691	0.059152696	0.11129835
FBLN1	1.602017706	-0.241763596	0.959792642	0.578129322	0.706264291
ITGA8	1.978983227	0.860049264	1.237511773	0.080125797	0.144428172
CST7	4.120075478	-0.265344849	0.816344457	0.574242086	0.702990073
MAP2	452.2526135	1.179759643	0.349063207	0.000214183	0.000661226
PIAS2	340.8239608	-0.313618843	0.16258137	0.046517926	0.090549274
AMPH	14.01282736	-1.896603893	0.74933433	0.000457355	0.00133998
ARAF	1111.248077	-0.230885129	0.100932472	0.019785369	0.042459467
MCCC1	470.5038864	-0.121926382	0.125151407	0.312792761	0.445233112
LAMP3	634.9019359	-1.520385194	0.371452638	6.21E-06	2.42E-05
FAP	25.14696125	1.128155849	0.50737724	0.00740957	0.017454576
NEBL	144.9714706	1.268988759	0.327132363	2.68E-05	9.47E-05
ACER3	537.3933046	-1.005955424	0.144268094	1.33E-12	1.13E-11
UBE2K	1729.823652	0.103287605	0.098790348	0.278052171	0.405604593
PIK3C3	738.1461826	0.437648155	0.118395994	0.000183937	0.000573175
N4BP2	127.4079182	-0.444637549	0.165701567	0.00592207	0.014222698
TIGAR	237.5204495	2.603711235	0.232128919	1.27E-31	5.36E-30
TULP3	428.6264316	0.548765324	0.136970965	4.72E-05	0.00016108
SYNJ2	2304.257448	0.279014571	0.109226558	0.009464291	0.021809108
ADCY2	0.203717181	0	1.208940218	1	NA
PPP2R5C	1627.026712	0.04057653	0.114496863	0.714331477	0.818779553
RBFOX1	0.434343591	0.512807676	1.412246821	0.047324419	NA
GNB1	7544.255084	0.174673772	0.062030366	0.004472649	0.011018296
HOXA9	4.136828887	-0.922938742	0.836079081	0.075529635	0.137224665
EDN1	6670.97158	1.942747756	0.409565974	9.17E-08	4.49E-07
MLLT10	347.4244044	0.793089669	0.17327733	2.71E-06	1.11E-05
ZCWPW1	18.82162454	0.829732046	0.412554012	0.021802815	0.046321353
ADCYAP1R1	22.95457674	-0.891175798	0.848480302	0.085451733	0.152552
FGF20	0.333572233	0.014016383	1.194497899	0.955491695	NA
P2RY10	1.113377128	0.332063205	1.082927902	0.40558364	NA
ITM2A	532.0688015	0.80580172	0.185398179	7.81E-06	2.99E-05
NRDC	3649.484158	-0.175990553	0.092155835	0.050094135	0.09651054
VDAC3	2525.334924	-0.714016941	0.118754022	1.17E-09	7.17E-09
PCM1	2015.529823	0.275152115	0.077563505	0.000360662	0.001073571
TNRC6C	152.8741047	0.296994948	0.167495279	0.066538328	0.123174911
CBFA2T2	195.4763527	0.6002962	0.217764623	0.004106668	0.010200277
BRINP1	10.93653438	0.270587623	0.906321473	0.551544652	0.683099271
ITCH	377.2719163	0.674138535	0.167118517	3.66E-05	0.000127131
PKD2L2	0.783421362	0.225231438	1.117563992	0.526331447	NA
TP53INP2	708.7289912	1.63851013	0.251395587	8.84E-12	6.89E-11
SDF4	7174.929904	0.072263309	0.090172899	0.405300516	0.544748739
MYH7B	3.14509285	-0.470635117	0.882540964	0.325905485	0.459775013
TP73	213.2162271	-6.99109147	0.532106393	2.44E-41	1.92E-39
TOLLIP	1277.086465	-0.021554745	0.154011815	0.884816081	0.940849155
UBE2D4	322.6691013	-0.552669306	0.144406063	9.86E-05	0.000320683
CLUL1	1.148221378	-0.098635856	0.947617004	0.817526202	NA
RUNX1T1	162.6767322	1.711279624	0.297369159	8.48E-10	5.26E-09
THOC1	750.7727126	-1.211378296	0.165924168	8.83E-14	8.53E-13
FKBP7	385.1867912	0.328564787	0.200427817	0.087058733	0.154908463
OSBPL6	268.1263307	-0.53423186	0.192566395	0.00416908	0.010334564
SLC1A3	14.91126363	-4.882505948	1.325135235	1.14E-06	4.87E-06
XRCC5	12093.19256	-0.63071937	0.103315197	7.29E-10	4.57E-09
LXN	920.7017988	1.639291499	0.253386775	1.21E-11	9.28E-11
SP140	3.374251195	-0.292121696	0.773523011	0.540451275	0.673369939
MKNK1	350.8264465	-0.707957613	0.151813839	2.00E-06	8.31E-06
TNS1	3309.815318	2.275364646	0.297588543	2.80E-16	3.46E-15
REXO1	632.4424158	-1.263009491	0.109308497	2.02E-31	8.41E-30
SAR1A	2407.050272	-0.133540748	0.113180442	0.221702172	0.338095009
CDC14A	85.54917939	0.652139395	0.269662196	0.010177301	0.023278833
RAPGEF3	388.9899104	0.802828264	0.190860923	1.47E-05	5.41E-05
CEACAM1	257.2480262	2.022260669	0.385186636	5.19E-09	2.96E-08
SENP1	241.3458758	-0.475557333	0.14484811	0.000829887	0.002331172
DUSP13	0.340767185	0	1.208940218	1	NA
CIC	1156.529689	0.187152286	0.155574489	0.211853546	0.325933297
LIPE	111.7454457	0.133163532	0.27002789	0.59823398	0.723365819
FDFT1	4725.179004	0.006688176	0.151338278	0.963532154	0.991562352
PAFAH1B3	332.4456542	-1.818050252	0.200579763	9.84E-21	1.83E-19
OPHN1	129.5719828	0.467143124	0.191018649	0.011440792	0.025873621
AFM	0.115282101	0	1.208940218	1	NA
KIF22	581.8547946	-2.254553553	0.18479379	4.47E-36	2.58E-34
CARMIL1	50.62293337	0.195016317	0.268691704	0.437975618	0.576950232
PGM1	865.8374019	-0.13902698	0.156775077	0.357118169	0.493770322
DDX1	3046.707149	-0.296676946	0.125833524	0.01614242	0.03528672
DNM2	3891.666106	-0.53173453	0.076431004	2.73E-12	2.24E-11
EPB41L2	1746.346362	0.098967936	0.141949454	0.470029363	0.607353308
RIMS1	8.739070839	0.183181744	0.666153092	0.695667561	0.8043596
MOXD1	16.7144172	-2.894597147	1.029904694	3.40E-05	0.000118721
STX7	695.4964726	0.530656554	0.147932055	0.00025883	0.000788973
RABL2B	185.0695406	0.174988136	0.154230827	0.238949371	0.359885965
KEAP1	1720.126411	-0.01658307	0.094089699	0.855539601	0.921707402
DDX43	0.451123701	0.039798121	1.19060853	0.877052031	NA
PTPRH	13.82836958	0.843912857	0.635881332	0.075004934	0.13637732
SLC35C2	571.7615234	-0.604024312	0.153262671	5.86E-05	0.000197304
CRYBG3	366.4666117	0.209922564	0.129310049	0.094084807	0.165438348
EPHA6	0.814961444	0	1.184443292	1	NA
SCTR	0.055776652	0	1.208940218	1	NA
RFX3	109.0094847	1.681152058	0.277911307	1.57E-10	1.06E-09
RIF1	1000.738468	-0.775440976	0.159090063	6.45E-07	2.86E-06
RAB21	913.9645352	0.196323744	0.110558091	0.067893528	0.125374888
SLC4A4	9.651715686	-0.935876158	0.86669685	0.07367512	0.134342366
SMARCA2	1276.01175	0.931566453	0.127121925	1.12E-13	1.06E-12
RDH8	0.37914253	-0.765724925	1.649389623	0.007563319	NA
SESN1	532.7864136	1.557352053	0.238471016	9.96E-12	7.71E-11
MID2	671.1217153	1.024699613	0.191286506	3.48E-08	1.80E-07
COL5A3	7.217612107	0.128255552	0.656555018	0.783174324	0.870800484
SRCAP	31.08882709	0.167996693	0.379855515	0.619057771	0.740463032
PUM3	1446.44799	-1.809425636	0.09412212	1.99E-83	1.55E-80
CPB2	0.432792384	0.120372837	1.219517023	0.609636189	NA
CHRNA3	195.5040945	-0.744532561	1.157632811	0.119438416	0.202020233
KCNN2	2.077198616	-0.578038878	1.063864417	0.209832695	0.323437958
CNOT4	400.6720437	0.7586462	0.160698087	1.42E-06	5.98E-06
PSEN1	1281.472933	0.31793328	0.135489895	0.016477179	0.035946482
CPOX	436.1411493	-0.071104623	0.128368691	0.566639005	0.69632285
CLDND1	835.5145521	0.033623832	0.103383366	0.736885945	0.836297604
MOK	279.9532074	-1.662305327	0.214270166	1.04E-15	1.21E-14
HSP90AA1	56423.40359	-1.216769586	0.196148499	1.67E-10	1.12E-09
RBL1	195.5605701	-2.407358003	0.240013399	8.65E-26	2.39E-24
DLGAP4	1406.896608	1.022419908	0.186826826	1.83E-08	9.76E-08
IGSF9B	18.53505687	-5.290230787	1.187566271	7.32E-08	3.62E-07
CFHR2	0.075348852	0	1.208940218	1	NA
CROCCP3	0.215708693	-0.041636819	1.21037471	0.857946993	NA
NDC80	288.3497507	-2.259387008	0.286839341	4.82E-17	6.42E-16
AP4E1	319.5754193	-0.131994019	0.118599281	0.248973529	0.371659208
RSBN1	168.0237154	0.61453911	0.203738014	0.001788008	0.004733241
MAGI3	180.5446596	0.236922464	0.162966076	0.131575294	0.219288685
CXCL2	375.8178227	2.679892944	0.602631231	5.08E-08	2.56E-07
AFP	0.272314865	0	1.208940218	1	NA
COL4A4	18.51458183	-0.048246641	0.598072438	0.914863734	0.959731453
TCF7	295.3882405	-4.371128143	0.410101226	8.14E-28	2.64E-26
OSTM1	971.1965835	-0.283696398	0.142500723	0.040767567	0.080593195
IMPG2	8.995127511	0.55579423	0.490574603	0.172392073	0.274491894
PCNP	2313.077125	0.017665063	0.086066094	0.831894275	0.90563635
EXD2	497.6089719	-0.937230836	0.133294938	9.72E-13	8.39E-12
ARG2	181.9343989	-1.318797461	0.280469147	6.19E-07	2.75E-06
MEF2C	271.0711768	0.643480396	0.240800728	0.005025785	0.012237704
PTPRC	18.42879565	-0.335963359	0.468892983	0.394531716	0.533394927
CACNA1S	0.623468588	0	1.208940218	1	NA
PKP1	69.81423056	-0.510422233	1.01148384	0.267424671	0.393371617
UBA5	836.273684	0.132028114	0.144299063	0.342681659	0.47753609
STK17B	195.7155297	0.066188546	0.245126388	0.77500197	0.86514142
CDC14B	30.15174705	-1.154487111	0.462928732	0.003552635	0.00892633
ZNF510	218.4048054	0.602707784	0.168479646	0.00024951	0.00076244
LRP2	2.594315037	0.077201131	0.917717213	0.860097262	0.924016291
ZNF506	52.64314096	0.928818069	0.316504766	0.001506024	0.004042182
JMJD4	396.0825597	-0.717923501	0.173263425	2.16E-05	7.77E-05
DUSP12	331.4076795	-0.513677251	0.1190268	1.26E-05	4.69E-05
AACS	1011.887282	-1.102542483	0.151219991	1.14E-13	1.08E-12
DELE1	1013.194775	0.584347908	0.098295004	2.06E-09	1.23E-08
SLC13A1	0.33315231	0.011718902	1.209053914	0.959792601	NA
CADPS2	1501.78243	0.41472058	0.122947186	0.000631944	0.00181116
PCDHB4	3.634309209	0.303581129	0.598608546	0.502681161	0.638144335
PCDHA6	3.817767999	-0.333257786	0.735475535	0.486315077	0.622057718
PCDHGA2	43.33129784	1.383689804	0.32875309	5.24E-06	2.06E-05
HSPB11	466.378208	-1.678676777	0.164638421	2.47E-25	6.67E-24
PHLPP1	332.8638444	0.689430729	0.216973473	0.000955084	0.002654509
ATP8B1	1417.377419	1.84167609	0.228059415	4.77E-17	6.36E-16
IL12RB2	51.48932264	-6.880458067	1.013482513	8.57E-14	8.29E-13
SMARCD3	165.4044605	-1.877594233	0.241294582	4.48E-16	5.42E-15
WDR70	635.5377633	-0.448138719	0.110714813	4.34E-05	0.000149094
FYB1	13.2568837	-0.098867622	0.566119072	0.822376698	0.898721949
MPP4	86.42592544	2.845370832	0.445778532	6.05E-13	5.34E-12
STRADB	374.3313664	0.414837866	0.103707335	5.44E-05	0.000184102
BZW1	5088.340685	0.331353807	0.113925978	0.003205443	0.008107204
PGR	1.143626779	0	1.208940218	1	NA
C1QTNF3	3.301108889	2.349181001	1.353729638	0.001310984	0.003559545
ME2	1336.833788	-1.43768891	0.107198592	1.10E-41	8.82E-40
C5orf22	385.8316011	-0.05691906	0.140277618	0.674676266	0.787565085
CCNT2	564.3662993	0.87881425	0.236539381	0.000102029	0.000331099
FAM135A	153.1419176	-0.905951351	0.267915285	0.0003443	0.001027626
COL19A1	0.239745829	0	1.208940218	1	NA
EPB41L3	2514.103348	0.519812298	0.100791172	1.98E-07	9.34E-07
COBLL1	278.2889242	-0.671381524	0.172463117	6.61E-05	0.000220774
DLG3	71.12700304	-0.165801291	0.314342029	0.565979851	0.695848664
KCNK2	0.926076311	-0.114406057	1.218714039	0.626604365	NA
SERTAD4	88.67513541	0.007853296	0.225100849	0.970733423	0.996196835
TRAF5	133.7883886	-0.85897578	0.243762187	0.000219127	0.000675382
MRPL22	1188.324992	-0.296259774	0.11731767	0.010209119	0.023349075
GEMIN5	965.9499589	-1.937553959	0.143416991	7.42E-43	6.32E-41
OPRK1	0.209313161	-0.077859251	1.213602886	0.738844786	NA
NFE2L1	9674.071	0.408374709	0.12121371	0.000644341	0.001844428
SEMA5B	2.006347723	-0.503036466	1.086373145	0.250945386	0.373966192
GSK3B	911.6110965	0.474099949	0.118160429	4.93E-05	0.000167679
ITGB5	5414.726143	0.656256792	0.091683784	5.65E-13	5.01E-12
ERC1	1048.841228	-0.458482717	0.123510854	0.000170128	0.000533578
XPO1	3596.690262	-0.190039532	0.087528809	0.026702592	0.055430743
LINC01587	0.807155235	0.251168886	1.181440781	0.427653624	NA
RNF13	600.3828483	0.584368841	0.163910913	0.000266532	0.000811158
TRPM3	23.66482087	1.324694059	0.584798594	0.004159888	0.010315425
PALB2	219.2448481	-0.221079451	0.138093725	0.098385584	0.171766736
DOP1A	320.4762003	1.15984634	0.240052965	4.41E-07	2.00E-06
LYRM2	1015.772567	-0.446016406	0.108933259	3.55E-05	0.000123754
BCKDHB	137.0303227	-0.012064279	0.181912537	0.945006162	0.979585801
KAT6A	503.6262942	0.736188654	0.232441796	0.00093162	0.00259512
TUT7	559.7776795	0.562718347	0.131549345	1.43E-05	5.27E-05
ULK2	321.2825752	-1.216631254	0.170157376	2.65E-13	2.43E-12
TNPO1	6515.718156	0.953922451	0.132905238	3.29E-13	2.98E-12
PLOD1	11449.07736	0.67027134	0.100443745	1.70E-11	1.28E-10
P2RX5	75.68118005	-4.226393154	0.832034863	4.14E-09	2.38E-08
ITGAE	451.9724769	-0.649242446	0.228942618	0.00304835	0.007748995
DIS3	1271.138325	0.109711381	0.132096231	0.389527215	0.52820312
PIBF1	348.0563423	0.2499555	0.158435012	0.10240311	0.177529088
TDRD3	265.3294643	0.583560831	0.14416618	3.82E-05	0.000132344
NUFIP1	203.1379484	-0.452561697	0.151976387	0.002369233	0.006130761
PDS5B	680.9269726	0.346899502	0.132652019	0.007716014	0.018107555
OXCT1	1375.639892	-2.309961221	0.193578848	9.03E-35	4.76E-33
RRAGB	161.8473254	1.023205093	0.237216446	6.53E-06	2.53E-05
CYLD	1322.286728	0.60078895	0.17213178	0.00034693	0.001034597
SLC27A5	62.93495736	-1.073084967	0.316129786	0.000248513	0.000760056
ZNF324	231.8035026	0.220703023	0.209687333	0.269415621	0.395829959
ZNF671	24.87451693	1.891360347	0.491216745	5.64E-06	2.21E-05
ZNF416	84.90865005	1.153293164	0.248716539	1.16E-06	4.96E-06
ZNF586	98.07175712	0.64366305	0.207283415	0.001288872	0.003504454
ZNF446	108.999447	1.10877166	0.250030016	3.26E-06	1.32E-05
ZNF264	208.3603561	1.184332569	0.196888796	5.73E-10	3.64E-09
RPS5	13992.29953	-0.157499031	0.156480371	0.29592346	0.426324228
FAT1	33.49422847	-3.401302772	0.833335692	2.13E-07	1.00E-06
YTHDC1	1201.064295	0.17024973	0.197787955	0.367846587	0.504721966
CHMP2B	766.6457915	-0.001790997	0.111337181	0.986759475	1
SMAP2	369.8588598	-0.39105369	0.135641578	0.003352125	0.008456853
PPIE	967.8999955	-0.534801754	0.117517596	4.16E-06	1.66E-05
ZMPSTE24	1327.343921	-0.149886859	0.111920928	0.165931923	0.266016841
STARD7	2799.64239	0.071607682	0.119049248	0.533751503	0.667244856
NOA1	542.0694751	0.819204442	0.121484318	8.69E-12	6.78E-11
REST	486.340394	1.163525002	0.156030547	2.96E-14	3.01E-13
HAL	2.460970403	-0.832191614	1.11337556	0.098876237	0.172551781
SSH1	785.1817059	0.494452622	0.231018288	0.024723533	0.051830769
GSTP1	9459.802329	-0.280188404	0.117384176	0.015019318	0.033073542
APLP2	28184.06452	0.60264654	0.116384619	1.63E-07	7.78E-07
FAM234B	100.4818009	0.052746633	0.209396912	0.791927422	0.877427404
SLCO1A2	0.805669601	-0.059853423	1.045293344	0.874038254	NA
WBP11	1675.197645	-0.736192154	0.137851644	5.78E-08	2.89E-07
EIF3I	4205.752614	-0.677738259	0.100808007	1.20E-11	9.17E-11
NKAIN1	25.17262152	-5.052560202	1.123044725	6.58E-08	3.27E-07
COL16A1	37.21711076	0.932422197	0.398443405	0.008238352	0.019211261
TXLNA	1504.585275	0.487898714	0.155564184	0.001362538	0.003683614
APOB	19.41243221	1.73179611	0.815087314	0.001911001	0.005031617
NCOA1	410.1069564	0.570693078	0.205598346	0.004000449	0.009965848
AGBL5	449.3630648	0.073468102	0.130376986	0.559877732	0.690513682
EFR3B	59.55014852	0.028915229	0.287672579	0.913947468	0.959009238
KIF3C	659.2734588	0.728992173	0.16589956	6.95E-06	2.68E-05
RAB10	3625.017172	0.139191596	0.113887516	0.205706675	0.318431574
GCKR	161.2898804	1.612892912	0.221941108	4.96E-14	4.93E-13
HADHA	6126.392851	-0.037607497	0.078991692	0.621130854	0.742099235
MAPRE3	132.2162462	0.235625815	0.168665946	0.146780401	0.240385456
CAD	1833.231548	-2.313885972	0.154832356	1.86E-52	2.74E-50
CD59	23846.43696	1.117440411	0.135170094	4.98E-17	6.61E-16
CD82	1983.836681	3.644164626	0.185937877	2.75E-87	2.76E-84
BCORL1	436.488392	0.020066219	0.197352111	0.915479064	0.960042018
ATRX	1462.827405	0.666390384	0.102292662	4.97E-11	3.52E-10
AK6	335.805116	-0.298744661	0.153403121	0.044867115	0.087749771
FCN1	28.43056616	0.364471401	0.42151399	0.319104258	0.452289994
MYNN	367.6766809	0.573981806	0.145488041	5.94E-05	0.000200107
MECOM	861.978764	1.206287688	0.202220909	7.50E-10	4.69E-09
SCAMP1	922.5771359	0.58930587	0.15097199	6.95E-05	0.000231127
PREP	870.0562563	0.41506923	0.114730963	0.000254007	0.000775393
HACE1	198.5637322	-0.453139	0.143005162	0.001257041	0.00342501
SEH1L	602.8926387	-1.25019376	0.11917058	2.80E-26	8.08E-25
WDR47	398.839686	0.378926137	0.200365984	0.04887611	0.094518961
WDFY1	1420.228168	0.638622584	0.159922712	4.53E-05	0.000155177
OVGP1	36.56838392	0.759407588	0.482262923	0.060156834	0.11292081
SLC25A24	899.6455319	0.154695977	0.124274359	0.197547879	0.307907861
MAP3K4	361.5726406	-0.909129322	0.136844321	1.51E-11	1.15E-10
PILRA	4.617061174	0.584603306	0.796854442	0.23579776	0.355673731
IGSF9	4.029297708	-0.748275054	0.852259711	0.13983776	0.230648474
ABCB1	392.371526	0.073829071	0.224333662	0.729209967	0.830440997
ZNF213	180.556054	0.868297486	0.162675876	4.91E-08	2.48E-07
AKR1B1	5271.747614	0.035504637	0.11523008	0.750358579	0.846381004
CPNE3	1089.183017	-0.410023848	0.11146842	0.000201587	0.000624614
RRN3	716.8874037	-0.118298144	0.166711738	0.460780207	0.598727415
CTTN	4249.192406	-0.242113094	0.092627067	0.008075332	0.018864549
WNT11	100.9614404	-3.517806987	0.920456359	6.52E-07	2.89E-06
MTIF2	620.0767719	-0.413288392	0.112096726	0.000194534	0.000604004
DDHD2	746.4661148	-0.772493163	0.120254362	7.93E-11	5.52E-10
TTC39A	55.48405686	-1.775628956	0.528435569	5.00E-05	0.000169861
EPS15	892.9779653	0.167881037	0.155482425	0.262278783	0.387290853
ORC1	369.8838467	-4.796967865	0.345428754	5.03E-45	4.84E-43
MGST2	743.0034199	0.739538569	0.179969295	2.44E-05	8.68E-05
CHERP	714.2291859	-0.414805212	0.216524205	0.045055785	0.088061487
ATG16L1	553.3535433	0.159441106	0.240842321	0.483562519	0.619751956
USP40	545.7218237	0.578363077	0.146555817	5.89E-05	0.000198338
POMGNT1	1746.485194	-0.755065494	0.147934207	2.02E-07	9.49E-07
RAD54L	230.2335486	-4.924077546	0.383526371	6.15E-39	4.15E-37
MAST2	1446.078173	-1.873010826	0.162800024	8.37E-32	3.59E-30
DNAJA1	11399.26843	-0.341972234	0.129275381	0.007087448	0.016778383
B4GALT1	2248.263139	0.402239187	0.128906168	0.001538186	0.004119887
CHMP5	2093.639004	0.474829643	0.136218345	0.000398876	0.001180311
NFX1	552.4059158	0.45492339	0.127766113	0.000306309	0.000922213
AQP6	15.20186722	3.513540122	1.587451858	0.000120989	0.000388612
DIMT1	762.5081601	-0.97009799	0.123797448	2.11E-15	2.38E-14
IPO11	1628.099037	0.443438622	0.091510191	1.07E-06	4.58E-06
FOLH1	0.089817652	0.034591313	1.209715024	0.881906847	NA
EIF2AK1	1953.414088	-0.493747355	0.095373643	1.83E-07	8.64E-07
NME8	0.082224498	0	1.208940218	1	NA
EPDR1	16.32001298	-3.402780595	1.175517871	1.91E-05	6.92E-05
SNX10	33.57924757	-5.048428894	0.683009452	5.57E-15	6.02E-14
SEPHS1	1488.678558	-1.143235438	0.142035608	2.90E-16	3.58E-15
MRPL28	1802.5641	-0.681502031	0.103463314	3.01E-11	2.20E-10
HBQ1	7.060957419	-3.330679642	1.210302239	3.11E-05	0.000108986
ITPKC	668.9272276	0.140020912	0.218280723	0.50015621	0.636013044
CEACAM6	0.203845821	0.076440392	1.212930125	0.744101822	NA
FAT2	0.708857496	0.023973452	1.145728459	0.936860116	NA
RBM22	919.5421356	0.799743464	0.145451149	2.20E-08	1.16E-07
TMED2	6151.129155	0.108242985	0.081423836	0.167269976	0.267774449
ERO1B	133.2958116	-0.313597394	0.301160069	0.259500901	0.384267269
ZFAND6	1150.044687	0.914978897	0.107913302	1.12E-17	1.58E-16
HSD17B2	2.70179887	1.27032396	1.01313847	0.025205283	0.052714706
TXLNG	542.6653056	-0.894237213	0.209418031	9.70E-06	3.66E-05
LAT2	22.85147042	0.240420333	0.517202166	0.566820225	0.69650488
HUWE1	4118.987773	-0.002359604	0.137082105	0.985815153	1
ZW10	695.4780111	-0.981614903	0.097190088	2.48E-24	6.19E-23
ALG9	83.13745198	0.287855364	0.200483336	0.133367577	0.221662731
MYBPC2	7.105017869	-0.04164139	1.210375025	0.857931589	0.922546519
NOX4	126.6334538	2.128587145	0.291768489	7.20E-15	7.72E-14
ACOX3	597.3286465	-0.765597951	0.165032316	2.09E-06	8.66E-06
MTMR2	1473.287376	-0.149103937	0.086266355	0.074924926	0.136278936
PPP1R15A	1687.880404	0.660327402	0.185177371	0.000243969	0.00074681
HSD17B14	196.7634599	1.19906053	0.208858743	2.91E-09	1.71E-08
TRIP6	2047.930668	0.387874243	0.130371333	0.00250588	0.006460528
ACHE	101.0561132	0.217039034	0.445286048	0.568603444	0.698247683
FTL	28527.56012	0.913962601	0.104117069	8.20E-19	1.28E-17
SRRT	3353.795557	-1.466858747	0.185424179	4.92E-16	5.92E-15
BAX	2431.080941	0.45245322	0.128812305	0.000367862	0.001093455
NLK	346.0273184	1.318714116	0.166426245	5.93E-16	7.08E-15
PIGS	1582.82602	-0.098398367	0.092450963	0.269046506	0.395468809
ADAMTS2	1.819172151	-0.425383771	1.081753913	0.312878587	0.445263331
ATXN7L3	1319.979702	0.508920445	0.112506403	4.85E-06	1.92E-05
PGS1	343.6552115	0.406861373	0.116930229	0.000430708	0.001266845
PSMC5	3728.877105	-0.37283063	0.070784208	1.23E-07	5.94E-07
UIMC1	537.4258104	0.423041453	0.100559166	2.22E-05	7.95E-05
CETP	17.86184114	0.51823784	0.516718053	0.217989239	0.333592955
MMP2	15662.40379	1.22042658	0.113120407	1.20E-27	3.85E-26
MT3	6.107437135	-0.53256125	0.871078833	0.273667421	0.400427659
LPCAT2	1235.217442	1.604282335	0.126239013	7.84E-38	4.99E-36
GNAO1	9.484114907	-0.000427149	0.784215567	0.999274291	1
OGFOD1	1682.263878	-1.185044162	0.096978134	8.02E-35	4.24E-33
SH3BP2	1353.034191	0.173555028	0.182037962	0.320143556	0.453488226
NOP14	2453.401172	-1.854000789	0.172314766	3.81E-28	1.25E-26
ADD1	4046.055996	0.490083721	0.11991539	3.54E-05	0.000123197
L2HGDH	140.9419324	-2.319483783	0.207275108	4.96E-31	2.00E-29
TXNDC16	340.5068559	-2.813519216	0.251535326	1.20E-31	5.13E-30
RTRAF	3197.416964	-0.487303948	0.109854729	7.46E-06	2.86E-05
NID2	508.9184308	-0.257863513	0.236614268	0.249200896	0.371972233
GMCL1	323.6675768	-0.171297086	0.129555582	0.171275283	0.273106224
SF3B2	5317.714763	-0.576729509	0.102198255	1.25E-08	6.80E-08
KLHL42	852.3396294	-0.844094785	0.119952738	1.07E-12	9.15E-12
GNAS	21472.54267	0.244460576	0.10695113	0.019827745	0.04254173
DNM1L	2008.612881	-0.610778025	0.079224666	9.18E-15	9.76E-14
PTHLH	726.6716784	1.358891883	0.257418149	2.94E-08	1.53E-07
PHACTR3	0.07778831	0	1.208940218	1	NA
ERGIC2	1469.165569	-0.427835706	0.11504427	0.000169712	0.000532353
TFAP2C	6.044033345	0	1.208940218	1	1
AURKA	331.6884561	-0.994557999	0.252887072	3.54E-05	0.000123336
CASS4	4.864480622	-1.603820412	1.006986257	0.007210204	0.017042154
PIR	2789.168944	2.209613437	0.205337629	9.26E-29	3.19E-27
AAMDC	558.1752336	-0.229522711	0.174996077	0.172386925	0.274491894
RFX2	114.9010839	0.22416537	0.244348949	0.330845506	0.465017443
METTL2A	452.2551252	-0.78218055	0.189680326	2.17E-05	7.78E-05
SULT2B1	1.160603078	-0.541423262	1.149011681	0.205107791	NA
ALG6	317.3633099	-1.201161671	0.163480144	6.35E-14	6.23E-13
CNOT3	744.1189983	0.008489925	0.133997238	0.947834402	0.981257542
GP6	1.661738763	0.039698642	1.008256629	0.920382506	0.962964205
PTPN4	245.1649487	1.119283347	0.184826321	4.97E-10	3.18E-09
DDX18	1464.356786	-1.579099404	0.13097085	2.78E-34	1.41E-32
KHSRP	5799.497801	-1.220148817	0.16413732	3.22E-14	3.25E-13
GNA11	2941.71803	-0.852982254	0.103466958	8.95E-17	1.16E-15
ASAP3	306.4320786	1.064398276	0.190850322	9.47E-09	5.23E-08
EDEM2	1259.66862	0.840309625	0.112705722	4.88E-14	4.85E-13
DNMT3B	50.86488589	-0.830820116	0.352703669	0.009379173	0.021636654
REM1	19.85383901	1.837571669	0.731454746	0.000561665	0.00162456
TPX2	1615.488766	-2.205646582	0.240970089	9.87E-22	2.02E-20
FER1L4	36.88791692	2.311952526	0.57282206	7.36E-07	3.24E-06
PDRG1	568.9494401	-0.580045336	0.135862531	1.46E-05	5.37E-05
EPB41L1	771.6643143	0.832077786	0.235972285	0.000225921	0.000694695
SLC15A1	2.80074876	-2.254138344	1.544781032	0.002423559	0.006264407
DOCK9	1779.907081	1.359562362	0.202863623	4.82E-12	3.86E-11
ANKRD10	397.8941286	0.375891099	0.191701908	0.041727842	0.082336891
TGDS	147.7110942	0.567957855	0.195180139	0.002646734	0.006800349
DOCK3	18.28920234	-2.284580257	0.60050178	2.10E-06	8.71E-06
C3orf18	29.36922295	0.183108228	0.418138371	0.614676971	0.73677226
COQ9	795.0953837	-0.028491023	0.161996048	0.855361446	0.921688931
TMEM40	8.158698784	0.494765231	0.680357702	0.2997457	0.430637845
KIF9	135.1220442	-0.448000299	0.23607548	0.04571934	0.089209295
ARHGAP28	3.326967217	-0.287008543	0.75462738	0.547769741	0.679802919
CRLS1	92.19895167	-0.689840528	0.241071476	0.002678129	0.006875976
PPP1R13B	764.7232776	-0.049197878	0.198571158	0.795822776	0.879890623
ATRN	1571.647834	0.635086937	0.106501451	1.74E-09	1.05E-08
SMOX	472.8615895	1.083862132	0.201702471	2.89E-08	1.50E-07
SIGLEC1	4.632200514	-0.436684225	0.867495477	0.36073184	0.497652473
FKBP1A	21881.86376	1.404523612	0.082315915	6.41E-66	2.18E-63
NSFL1C	2036.643646	0.507277699	0.109019084	2.61E-06	1.07E-05
SLC4A11	265.7797709	-0.873554441	0.19067161	2.37E-06	9.74E-06
DNAAF9	310.0226187	1.353068927	0.250751992	1.57E-08	8.40E-08
ZNF343	139.7130575	0.248601187	0.153938184	0.094893477	0.166637569
EBF4	55.00234093	-1.398157279	0.280581319	1.29E-07	6.21E-07
CPXM1	38.29573159	-1.663151003	0.356256649	3.17E-07	1.46E-06
MAVS	1749.132746	1.050283217	0.205139524	1.20E-07	5.82E-07
LZTS3	125.644859	-1.500006112	0.214442379	4.67E-13	4.16E-12
F11	0.137455423	0	1.208940218	1	NA
XRN2	2565.170309	-0.483633635	0.097617443	5.93E-07	2.64E-06
KIZ	138.299032	-0.565950253	0.251707394	0.017554051	0.038059091
DYNLL1	5254.65248	0.499408941	0.0755541	3.11E-11	2.27E-10
TESC	19.21825879	-3.750676083	0.834253698	4.17E-08	2.13E-07
SNX5	2698.099578	-0.905605285	0.138184133	2.79E-11	2.05E-10
RPL6	20606.71522	-0.025176144	0.142906277	0.855490777	0.92170198
SIRPG	0.544118185	0.007513666	1.178835241	0.977723569	NA
MAPKAPK5	573.4095028	-0.792737507	0.113590382	1.73E-12	1.45E-11
P2RX7	62.98871518	-0.432519511	0.44866682	0.258601478	0.383231987
ESF1	946.0266808	-0.979471751	0.167705583	2.31E-09	1.37E-08
RBBP9	607.2411224	-1.090443188	0.142678658	8.02E-15	8.57E-14
ANAPC5	2842.394809	-0.851631799	0.11128564	1.06E-14	1.12E-13
SLC23A2	400.8626743	-0.905599953	0.178471909	1.92E-07	9.03E-07
SLC8B1	1720.751595	-0.602282901	0.16172263	0.000141292	0.000449475
TMEM230	1521.353419	0.195897576	0.091714493	0.029161992	0.059935709
DZANK1	18.36584131	-0.248054782	0.412602027	0.490880519	0.626564776
KDM2B	438.1556243	-0.752417264	0.141606131	6.56E-08	3.26E-07
CFAP61	1.907412266	-0.751787693	1.078975752	0.127365736	0.213354079
LHX5	2.372481058	0	1.208940218	1	1
TASP1	142.5552982	-0.863251566	0.197224014	6.26E-06	2.43E-05
OAS1	3524.935434	1.065300121	0.432193805	0.004626029	0.011361571
GCN1	2553.576995	-0.950988916	0.127279652	3.69E-14	3.71E-13
RPLP0	46360.00932	0.164906818	0.165848314	0.301175215	0.432292412
PXN	6108.642502	2.054050284	0.182897146	9.81E-31	3.87E-29
SIRT4	30.0638883	0.013547999	0.374649824	0.967679934	0.994275189
RPH3A	0.627187844	-0.019859051	1.141063754	0.948371945	NA
KIF16B	170.604903	-0.261757553	0.218919763	0.208614227	0.32193799
TRMT6	470.280529	-1.598373634	0.17099057	1.30E-21	2.64E-20
CHGB	3.840719989	-1.35643056	0.877343529	0.014491766	0.032006578
PEBP1	4044.69645	-0.853796065	0.105862153	3.92E-16	4.77E-15
TBX5	0.566943906	-0.04636405	1.202198841	0.849149982	NA
BRAP	590.9579359	0.10881184	0.110581622	0.307822273	0.439734166
ERP29	2486.189367	0.219916714	0.092009379	0.015105331	0.033236149
NOS1	0.977729972	-0.113999504	1.104381624	0.74042482	NA
FUS	10591.3254	-1.825509838	0.156660389	1.75E-32	7.97E-31
IGBP1	1113.1844	0.943910945	0.089155161	1.62E-26	4.77E-25
FXYD5	3867.112349	-0.313252079	0.120509501	0.00821087	0.019155662
ZNF302	352.7928078	0.910125577	0.197688753	2.02E-06	8.38E-06
GRAMD1A	1179.263863	0.81809475	0.174355515	1.50E-06	6.34E-06
HEPH	2.382537154	0.194549437	1.019701642	0.630272423	0.749894125
CDIP1	830.649533	0.293505796	0.079823944	0.000217653	0.000671429
CMTM1	11.30562252	-0.193440871	0.416080198	0.593488151	0.719284277
KCNH4	12.47258049	-2.363600498	0.891066168	0.000113934	0.000367355
GANAB	11001.36031	0.248163664	0.098482976	0.010529494	0.024011105
GMIP	394.0210629	0.058634284	0.120631814	0.615323252	0.737267413
RBM41	264.2217509	0.252578609	0.170186559	0.123352297	0.20773877
BIRC5	1314.936709	-3.389525257	0.324170381	7.86E-28	2.55E-26
LAG3	22.0121495	0.997065242	0.506619476	0.017479646	0.037917302
MLF2	3003.294071	-0.007771342	0.075386182	0.914943895	0.95976771
OTUB2	42.48432558	-0.135608038	0.300700665	0.625720755	0.746269857
DDX24	4695.575483	-0.720073511	0.153650561	1.76E-06	7.37E-06
ZBTB25	81.25543961	0.523304502	0.244770744	0.024196812	0.050832868
NECAP1	261.3154701	0.599017818	0.204519824	0.002410933	0.006234068
ARHGAP4	286.5425725	-0.162871005	0.226699037	0.448973283	0.58746672
ANKRD24	14.98839437	0.883831075	0.485403539	0.02981058	0.06118509
DHX32	598.7391001	0.338823804	0.170362087	0.039943951	0.079143395
RCOR1	1342.498828	0.802913497	0.168171032	1.02E-06	4.42E-06
GPATCH2L	480.5920437	1.173473163	0.158228253	3.96E-14	3.97E-13
LTBP4	805.7778691	-0.610686058	0.171887825	0.00027143	0.000824514
BLVRB	515.4985424	-0.737077652	0.152778614	8.71E-07	3.78E-06
SLC9A1	2207.937605	0.940818156	0.133970288	1.03E-12	8.85E-12
SPTLC1	1742.166516	-0.005208009	0.119710859	0.964197292	0.99187548
PAPOLA	3495.033036	-0.401805023	0.119231751	0.000645258	0.001846804
CCNK	860.0888032	-0.105668098	0.158052341	0.487736536	0.623497031
PCBP4	488.5374543	-1.119359179	0.1602315	1.02E-12	8.74E-12
RGS1	0.111644927	0	1.208940218	1	NA
YPEL3	159.2063389	1.441139474	0.23109608	8.81E-11	6.10E-10
MRPS33	665.3138681	-0.556416733	0.16605817	0.000605218	0.001740488
NDUFB2	2139.377787	-0.309584793	0.157253791	0.042493375	0.083729691
NUDC	5209.278394	-1.302873809	0.118063336	6.95E-29	2.41E-27
MAEA	1304.569833	-0.405048139	0.106324027	0.000120236	0.000386548
ICAM1	30253.12148	-1.393947015	0.253959419	8.58E-09	4.76E-08
STRN4	2266.371392	-0.530370224	0.071146777	7.10E-14	6.92E-13
IRAK3	331.493051	-0.287522125	0.217070034	0.164057873	0.263614788
LYZ	87.64361358	0.395530767	0.395853404	0.256794444	0.381090703
MUL1	974.420492	0.005041963	0.099140833	0.958137691	0.988233553
TFAP4	81.96358822	-0.950341964	0.254114909	8.30E-05	0.000272886
PDCD7	506.2660221	-0.240886707	0.116255032	0.033969622	0.06865906
SPG21	1309.160947	-0.27054182	0.078839283	0.000555719	0.001608024
DNAJB11	2028.728271	-0.667440531	0.171227555	6.51E-05	0.000217549
P3H2	103.6342587	0.082121736	0.255063882	0.732332649	0.832791485
THPO	22.39369872	0.242800022	0.997871269	0.563448299	0.69353566
CHRD	210.9048775	0.481863192	0.389754546	0.16214659	0.261141742
FLT3LG	1.252447261	0.536164083	1.047670957	0.239980517	0.361022978
RAB11FIP3	1717.511659	-0.440833515	0.099916861	8.66E-06	3.30E-05
GNPTG	1216.483468	0.453027552	0.128163958	0.000338234	0.001010668
ZNF268	301.8552607	0.188639034	0.15485835	0.2062227	0.318948885
GOLGA3	1083.042134	0.458061262	0.131820099	0.000421223	0.00124155
PABPC4	6359.300339	-0.490275913	0.154223973	0.00117609	0.003221963
CERS4	17.46862096	-0.801976411	0.584811764	0.07751815	0.140340791
MCOLN1	576.986861	-1.020254716	0.150037567	4.38E-12	3.53E-11
USP48	2241.360133	0.249870719	0.067148365	0.000186577	0.0005811
EFNB1	3251.375645	1.295871126	0.248736998	4.84E-08	2.45E-07
PDPR	626.9678383	0.470975246	0.135539347	0.000416823	0.001229441
AARS1	3288.031531	-0.286729	0.087897041	0.001011203	0.002799027
GLG1	5605.738161	0.768882729	0.09730493	1.65E-15	1.88E-14
KIF4A	369.894222	-2.266231583	0.259663999	3.62E-20	6.41E-19
TNRC6A	843.022555	0.853816667	0.122467432	1.68E-12	1.41E-11
PLEKHG2	511.0708142	0.463298525	0.160788975	0.003192219	0.008077642
DLL3	30.3442034	-3.162138505	0.69706505	2.46E-08	1.29E-07
NAT14	519.4219925	0.08549252	0.25178031	0.718613565	0.822120792
PITPNM2	313.8438104	0.398400754	0.213130553	0.050667738	0.097409014
EXOC1	854.2436717	0.720628518	0.180734528	4.21E-05	0.000144937
RBM27	236.8148264	0.124863228	0.176102997	0.460415179	0.598383371
POU4F3	1.640607869	-0.515489708	1.049504438	0.253687949	0.377286092
OSBPL8	757.6515596	-0.348745185	0.175570692	0.039959121	0.079159257
DTX2	135.2908585	0.299573693	0.205890349	0.127773572	0.213969142
NLRC4	4.954355732	-0.641927458	0.969403567	0.189331173	0.296925901
PUS7	531.8449819	-1.696838629	0.168930557	1.10E-24	2.84E-23
LAMB4	7.129708874	1.361961497	0.788188671	0.010877068	0.024728939
NRCAM	3178.787545	1.140097409	0.269647043	7.82E-06	3.00E-05
LAMB1	18293.552	1.279881141	0.12603783	8.82E-25	2.29E-23
SLC26A4	40.86236336	1.270565362	0.331044127	3.15E-05	0.000110196
DLD	2042.276327	-0.404764796	0.127669048	0.00129622	0.003522185
WDR7	267.9889592	-0.34929017	0.170019131	0.033970707	0.06865906
TXNL1	1717.799074	0.57386803	0.077440778	9.50E-14	9.11E-13
IL5RA	0.433536858	0	1.208940218	1	NA
ABCC6	3.468503706	-0.163498735	0.802910539	0.727833406	0.829618288
CMTM6	2619.016054	-0.044439587	0.091504201	0.61500653	0.737041362
ITGA6	2895.147694	0.778212593	0.170265532	2.85E-06	1.16E-05
RAPGEF4	88.9463343	1.72804351	0.362874474	1.67E-07	7.93E-07
MAP3K20	766.0795784	-1.533815443	0.156320726	1.70E-23	3.99E-22
FH	2007.141529	-0.926850502	0.116174486	7.19E-16	8.49E-15
SEL1L3	2717.689523	0.757930342	0.146612434	1.42E-07	6.81E-07
TF	1.462007444	-0.577831465	0.967078229	0.228628705	0.346823566
CDV3	8105.7878	0.565458534	0.117288928	1.08E-06	4.64E-06
MYO15A	29.01827553	-0.150746946	0.691567403	0.749114456	0.84575235
ALKBH5	1218.896083	0.10984165	0.13524977	0.400068917	0.539094146
APOH	0.155927725	0	1.208940218	1	NA
NLRP1	700.4278505	1.196707727	0.21271001	5.72E-09	3.25E-08
PITPNM3	142.5752829	0.343044313	0.363741691	0.29287885	0.422835177
SPAG7	1112.152852	-0.45870091	0.106645697	1.41E-05	5.22E-05
ORC6	545.9933251	-3.65505357	0.281645502	2.44E-40	1.80E-38
ZFHX4	265.4138943	1.522191935	0.323299915	3.81E-07	1.74E-06
CPA1	0.304387225	0.10320272	1.216477376	0.660831788	NA
ZC3HC1	421.9017527	0.018600508	0.144319937	0.894004533	0.946518817
ESR1	1.049300381	0.296521121	1.134663499	0.41396988	NA
RGS17	25.01032942	-0.065862965	0.406902133	0.85341819	0.920222647
ANGPT2	73.61880384	1.107512123	0.457451193	0.004756221	0.011648702
TMEM101	559.8844709	0.048305056	0.131284722	0.703743109	0.81052722
CD200	475.9820585	1.593001969	0.289453878	4.97E-09	2.84E-08
CCDC80	608.1904771	1.970811385	0.357941726	1.52E-09	9.18E-09
PSME1	3881.978692	-0.091700347	0.123326273	0.441357413	0.58027927
PPP2R3C	921.1810825	-0.099802714	0.107079001	0.333966074	0.468433822
HAUS4	186.7759718	-0.682680866	0.232912566	0.002171259	0.00566074
JPH4	50.45566542	1.777508074	0.969894833	0.003149751	0.007980735
MYH7	2.714394344	0	1.208940218	1	1
CEBPE	0.708777494	-0.143125326	1.205208398	0.581423568	NA
SLC7A8	67.69403541	0.318646797	0.41980004	0.382291049	0.520234176
OSGEP	384.1341621	-0.227719503	0.148475459	0.112660733	0.192331938
SLC22A17	16.07437181	-0.746867653	0.444337037	0.050285112	0.09681678
RNF31	12.68984786	0.623802799	0.505652051	0.133483385	0.221766382
SCFD1	1256.18864	-0.066592143	0.097970669	0.481169099	0.617652448
G2E3	282.5098798	-0.058748543	0.175685472	0.728148976	0.829648142
HECTD1	2835.332336	0.013216987	0.093657131	0.884113081	0.940483391
HNRNPC	15645.11772	-0.433919149	0.144789341	0.002260267	0.005872619
RPGRIP1	0.662776309	0.074752269	1.115900463	0.821397427	NA
SUPT16H	4352.828844	-1.630564381	0.151016086	4.84E-28	1.58E-26
TOX4	1483.22188	0.337175592	0.076304869	9.01E-06	3.42E-05
GEMIN2	148.8585331	-0.54577654	0.174124391	0.001299073	0.00352948
TGM1	116.5154124	0.507588443	0.442069103	0.180485362	0.285413667
TINF2	1153.36835	0.794644661	0.214800986	0.000122577	0.000393531
DAZL	0.12876899	0	1.208940218	1	NA
SEMA6A	7.823150363	-0.300803868	0.638928878	0.517057415	0.651678112
TRPM7	550.1308625	-0.105771828	0.112393151	0.329453048	0.463524582
TYRO3	979.7204165	-3.463677603	0.247049553	9.53E-47	1.03E-44
WDR76	670.5827932	-4.063297003	0.286356698	4.68E-47	5.21E-45
CAPN3	4.710686358	2.27057426	1.288138393	0.001402173	0.003782739
SNAP23	2809.150928	1.02856645	0.154929959	1.31E-11	9.96E-11
TBX15	1.624768455	-0.331630385	1.048428394	0.423407996	0.562441875
PHGDH	1005.742096	-2.687048179	0.26528675	1.31E-26	3.90E-25
COL9A3	1134.803169	0.130513743	0.343741288	0.67536466	0.788055267
EZR	4373.60529	-0.09172185	0.114441464	0.406451311	0.545952806
MYL6	26077.71953	0.315350848	0.127661449	0.011803327	0.026604887
AGO1	512.9837278	-0.475002529	0.115149411	3.04E-05	0.000106695
TEKT2	2.138876688	-0.669750047	1.114988512	0.153705937	0.24947583
CLSPN	859.0374371	-5.486867981	0.308553474	4.53E-72	2.12E-69
RFFL	177.0950985	0.743308179	0.183016312	2.98E-05	0.000104817
UNC13D	1024.012519	0.550285128	0.176285116	0.001350475	0.003654042
MFSD11	579.16146	0.166735684	0.109591149	0.116288216	0.197405788
DPYSL2	1622.255126	1.07871376	0.185767031	2.42E-09	1.43E-08
TGFB2	554.82815	3.220411214	0.58587963	1.56E-10	1.05E-09
GPATCH2	218.3432387	0.073320597	0.188566072	0.685236973	0.796014117
NUP50	1135.554942	-0.021868119	0.137996797	0.869946502	0.930347625
CDC45	1083.196185	-4.909310549	0.282006966	4.78E-69	1.93E-66
COMT	2052.279689	0.352208677	0.112834047	0.001582764	0.004233576
ADA2	455.1736751	1.282596428	0.164427929	1.69E-15	1.92E-14
ENSG00000093100	0.670550365	0.193597513	1.176871346	0.522301424	NA
VNN3P	0.796572797	0.013177951	0.987571501	0.974173474	NA
ECHDC1	1272.263978	-0.80574413	0.099189833	2.60E-16	3.22E-15
LRRFIP2	1552.525896	0.642101318	0.103355064	3.65E-10	2.37E-09
SEC22C	1062.236887	0.203440605	0.140533055	0.134305408	0.222938504
XYLB	152.3557319	-2.795996815	0.262212581	3.94E-29	1.40E-27
HDAC6	518.7838469	0.019969814	0.122562918	0.866450662	0.927885899
GABRP	8.57342293	0.444145594	0.595372663	0.327233516	0.461079867
CDC6	1384.247174	-5.01626384	0.283208458	2.15E-71	9.65E-69
UPRT	207.0168144	0.262544254	0.188271055	0.14594657	0.239205996
CDC23	885.552494	-0.640309511	0.084101149	1.87E-14	1.94E-13
AAAS	670.9256792	-0.852085036	0.19236367	5.00E-06	1.97E-05
CBX5	1525.485574	-0.282481195	0.08804468	0.001220398	0.003334666
SUCO	731.7469901	0.973831756	0.139158939	1.17E-12	9.98E-12
MSH2	1531.374868	-2.543685193	0.176678822	2.29E-49	2.84E-47
MAP3K1	180.6899729	1.547700123	0.236394568	9.13E-12	7.10E-11
DHPS	11.71275363	-0.556514842	0.47419496	0.162257361	0.261300148
HOOK2	202.3963867	-1.152227759	0.208955515	1.17E-08	6.40E-08
ARCN1	3823.100514	0.390880728	0.105121244	0.000174671	0.000546525
EPB41L4B	16.2462706	-0.996026105	0.53953415	0.022496978	0.047594371
TMEM38B	496.8018909	-3.235603749	0.204140121	5.44E-59	1.23E-56
PSMD5	1050.287598	0.293360892	0.104084068	0.004319235	0.010680363
PTGS1	2919.890127	2.147124665	0.226631116	6.15E-23	1.38E-21
NUP188	2105.307639	-1.427752885	0.159492362	7.37E-20	1.26E-18
CRAT	956.828605	-0.329302989	0.106505426	0.00177004	0.004691576
SH2D3C	1463.644929	2.791480591	0.429244822	2.83E-13	2.58E-12
NANS	1736.813687	-0.731296998	0.148637707	5.41E-07	2.42E-06
TBC1D2	808.6799353	1.2087198	0.318503548	4.23E-05	0.000145732
WHRN	14.71816149	-0.128098471	0.536679086	0.764958659	0.857477225
PDE6C	0.0967736	0	1.208940218	1	NA
CWF19L1	733.5696847	-1.459080003	0.153340367	3.61E-22	7.63E-21
SEMA4G	112.3210071	-0.765121737	0.265750775	0.002295737	0.005956469
BTAF1	512.3015151	0.051956629	0.166049248	0.745444079	0.842874401
IKZF5	281.7204931	-0.264991532	0.179844371	0.125341838	0.210464504
BLNK	0.760863161	-0.196734497	1.188989606	0.501180501	NA
TLL2	9.32015594	-1.521051711	0.847788871	0.00636681	0.015198891
CYP26A1	3.647031377	-1.858163812	1.518323794	0.006312754	0.015083534
TDRD1	0.061340476	0	1.208940218	1	NA
SORBS1	64.71588017	-0.189660631	0.312442341	0.509164634	0.64432899
CRTAC1	182.3725268	1.316592669	0.229129375	2.28E-09	1.35E-08
BAMBI	202.7913929	1.170168056	0.293601525	2.10E-05	7.55E-05
IL11	315.756635	-0.302061905	0.758064561	0.527428995	0.661699081
MYO3A	0.187262623	-0.108574531	1.21775473	0.643897868	NA
WAC	2073.677182	0.573397515	0.173895419	0.000719184	0.002042281
CREM	443.2461072	0.728912272	0.148993992	6.26E-07	2.77E-06
NUBP2	1046.303982	-0.902720779	0.137032702	2.23E-11	1.66E-10
TPSD1	7.547726038	0	1.208940218	1	1
SMIM24	21.04519344	-1.788776836	1.082803125	0.004284992	0.010598389
HIVEP1	413.1420174	1.696349299	0.290441564	5.33E-10	3.40E-09
CRISP3	0.569798042	0	1.208940218	1	NA
FKBP5	3700.453547	-0.60553123	0.151207131	4.48E-05	0.000153712
SRPK1	1916.577837	-0.716306853	0.115830032	4.00E-10	2.59E-09
BRPF3	564.0822657	0.989886285	0.22822579	6.19E-06	2.41E-05
MRPS18A	711.1186945	-0.429457163	0.105977031	4.31E-05	0.000148383
PGC	1.343544805	0	1.208940218	1	1
TMEM14A	298.5038832	-0.537823192	0.156937794	0.000467709	0.001368219
EFHC1	222.8926362	1.726299527	0.280309896	7.00E-11	4.89E-10
HSP90AB1	40884.32062	-0.608257982	0.160183942	0.000104927	0.00033984
CDC5L	1494.643614	-0.386270497	0.126828208	0.001994104	0.005232752
ITPR3	7115.802623	-0.720489497	0.189015427	8.66E-05	0.000283822
ZNF184	120.2556268	0.772170101	0.222965416	0.000310612	0.000934635
DSP	924.9913301	-4.159581588	1.222204878	3.19E-06	1.29E-05
SIRT1	330.3687865	-0.408902029	0.207272737	0.039668846	0.078672371
HNRNPH3	2423.637667	-0.605369921	0.114184318	8.34E-08	4.10E-07
IFT74	341.9665379	-0.054308551	0.135259855	0.678024994	0.790246972
JAK2	478.2014161	1.302371912	0.278257363	7.11E-07	3.14E-06
IL12RB1	14.96771652	-0.716179367	0.943384998	0.153365049	0.249037769
ABL1	2019.669254	0.785971322	0.117259861	1.20E-11	9.19E-11
ACOT7	2914.480466	-0.674054558	0.144654535	2.12E-06	8.78E-06
SH3GLB1	3621.668919	0.880251305	0.12966066	5.82E-12	4.63E-11
CDC7	271.0747289	-2.790359117	0.199428463	4.12E-47	4.61E-45
SYDE2	25.59476584	-0.05998926	0.377686585	0.858505714	0.922965995
PCSK5	285.5494528	0.205401784	0.168759976	0.205684959	0.318421376
SCD	12212.60692	-0.040004039	0.157916164	0.792978602	0.878144329
TMED1	787.5234103	-0.515322956	0.17653387	0.002707475	0.006943698
ABLIM1	1278.582781	-0.17329794	0.17735829	0.308684522	0.440547316
ERMP1	560.6493641	-0.230466219	0.122744691	0.053815431	0.102646777
RAB18	1849.132849	0.206051859	0.090450834	0.02032998	0.043495163
[truncated: 32,379 more rows]
