# Supplementary material for: KLF6 activation marks an angiogenic and apoptosis resistant endothelial phenotype in pulmonary arterial hypertension
Source: Commun Biol. 2026 Jun 15;9:846. doi: 10.1038/s42003-026-10493-5 (PMC13282386; doi:10.1038/s42003-026-10493-5)
Supplement: Supplementary file 8 — Supplementary Data 5 [file 42003_2026_10493_MOESM8_ESM.csv]

gene	baseMean	log2FoldChange	lfcSE	pvalue	padj
TSPAN6	1032.353593	0.45859083	0.162399414	0.00379059	0.010308053
DPM1	1203.797754	-0.318752945	0.125531583	0.009963443	0.024308629
SCYL3	136.5608175	0.9007099	0.187386892	6.72E-07	3.63E-06
C1orf112	213.1071282	-1.115837346	0.22616184	2.18E-07	1.28E-06
FGR	112.7527601	0.345298112	0.400115245	0.31637575	0.452566212
CFH	159.2084754	1.280370624	0.214785665	4.34E-10	3.74E-09
FUCA2	2828.407896	-0.516887343	0.091119698	1.08E-08	7.67E-08
GCLC	406.4332003	0.430082564	0.149013301	0.003204394	0.008838433
NFYA	487.807696	0.889140587	0.177626604	2.50E-07	1.45E-06
STPG1	144.2871115	-0.057006259	0.263608417	0.817766965	0.894226127
NIPAL3	932.4212919	-0.413333347	0.134092673	0.001716466	0.005028279
LAS1L	1093.735888	-0.993581723	0.127532337	2.52E-15	4.45E-14
ENPP4	186.1996099	-1.728428936	0.24687392	8.40E-14	1.21E-12
SEMA3F	12713.06984	0.542167939	0.179398362	0.001836379	0.005348293
CFTR	9.006808951	-0.031193018	1.034371642	0.903728556	0.951369343
ANKIB1	1158.018056	0.660909331	0.168012796	5.34E-05	0.00020972
CYP51A1	82.36268071	-0.061078733	0.211976705	0.764024057	0.853973679
KRIT1	74.12866362	-0.005468053	0.229381276	0.98004718	0.999517058
RAD52	81.93201714	0.184709687	0.215459142	0.370993706	0.510804967
MYH16	9.379747746	0.219268159	0.555210219	0.593193436	0.718922983
BAD	846.9336895	-0.522907778	0.200612138	0.006784974	0.017280994
LAP3	7851.224962	0.821662496	0.238693509	0.000280891	0.000964311
CD99	14596.82383	0.124652696	0.098145153	0.200045834	0.315445364
HS3ST1	75.1276194	0.999020637	0.482984067	0.010459804	0.02534658
AOC1	15.50992145	0	1.104980568	1	1
WNT16	0.619986351	0	1.104980568	1	NA
HECW1	0.337733802	-0.016106136	1.105339895	0.933915163	NA
MAD1L1	2.056834458	-0.94307737	1.10318857	0.047275501	0.09538485
LASP1	9772.993204	1.527067893	0.141521273	2.87E-28	1.79E-26
SNX11	483.9818087	0.015000248	0.111379178	0.891649466	0.943491524
TMEM176A	0.869637876	-0.064298385	1.110795993	0.741937302	NA
M6PR	2175.200227	-0.076691621	0.129569377	0.547786064	0.681108287
KLHL13	396.166342	-0.539281741	0.21838217	0.009805632	0.023954149
CYP26B1	33.01751087	-0.062714455	0.488612434	0.871794659	0.929749392
ICA1	425.8349914	1.104975475	0.202790866	1.43E-08	1.00E-07
DBNDD1	851.5691138	-0.349615232	0.166644114	0.03129987	0.066734163
ALS2	789.6344106	0.239632141	0.126302648	0.054145257	0.107049537
CASP10	703.0487051	1.170031731	0.26913743	3.12E-06	1.51E-05
CFLAR	4508.140446	0.569055919	0.217096789	0.006143442	0.015837891
TFPI	3516.619781	1.426493665	0.290407443	9.15E-08	5.68E-07
NDUFAF7	225.7908071	-0.825023028	0.193561809	1.01E-05	4.48E-05
RBM5	1158.645475	1.180922686	0.16186857	7.14E-14	1.04E-12
MTMR7	9.908546978	0.457592473	0.525953613	0.257570285	0.385143779
SLC7A2	3141.511874	0.902823225	0.403677646	0.009239309	0.022747571
ARF5	1114.827303	-0.402220463	0.131591008	0.001889435	0.005492174
SARM1	252.4219615	-1.761205139	0.250154084	5.59E-14	8.24E-13
POLDIP2	2977.339303	-0.65057967	0.093411631	2.17E-12	2.60E-11
PLXND1	13595.03537	0.343022625	0.12365853	0.00488983	0.012928167
AK2	4186.244183	-1.081175694	0.137004797	9.33E-16	1.75E-14
CD38	109.0707574	-0.005794467	0.687997829	0.988907353	1
FKBP4	3747.254029	-1.42852279	0.173425783	1.91E-17	4.34E-16
KDM1A	2160.65047	-0.559828632	0.107358929	1.35E-07	8.17E-07
RBM6	1294.99295	-0.378244091	0.139572338	0.005775554	0.015000477
CAMKK1	105.3154556	-1.183824477	0.303060309	1.98E-05	8.41E-05
RECQL	1729.189	-0.441757504	0.116945165	0.00012975	0.000475696
VPS50	444.6127951	-0.326711463	0.153053138	0.029112431	0.062699115
HSPB6	50.13531409	-1.119393745	0.358634359	0.000423772	0.001407313
ARHGAP33	38.14811152	-0.893732721	0.36332301	0.005379421	0.0140881
NDUFAB1	1468.915255	-0.663198053	0.115623163	6.27E-09	4.63E-08
PDK4	35.60504111	1.157980479	0.665561776	0.012076599	0.028811574
SLC22A16	0.663273948	-0.135813408	1.046036967	0.608695438	NA
ZMYND10	3.638508072	-1.202660784	0.935875867	0.018872592	0.042879595
ARX	0.914908394	-0.10604817	1.008375189	0.71041821	NA
SLC25A13	963.2806185	-0.314545934	0.11794313	0.006891681	0.017523086
ST7	536.4401496	-1.169041399	0.145117459	1.98E-16	3.96E-15
CDC27	1971.825863	0.460515572	0.100116788	3.42E-06	1.64E-05
SLC4A1	8.174285019	-0.00528408	0.590456925	0.989864049	1
CALCR	3.087935847	0	1.104980568	1	1
HCCS	1012.084747	0.078222563	0.103231153	0.44415274	0.583257194
DVL2	636.2052782	-0.476896955	0.157647707	0.001954426	0.00566232
PRSS22	8.335589427	0	1.104980568	1	1
UPF1	3392.553707	-0.490570776	0.140650843	0.000379403	0.00127201
SKAP2	578.8787634	0.306761719	0.118142871	0.008518534	0.02118111
SLC25A5	7930.558177	-0.991598331	0.145430008	3.47E-12	4.03E-11
MCUB	1215.761982	-0.349366645	0.165527944	0.030351386	0.065028091
HOXA11	2.708553202	0.134761323	0.729596068	0.74366164	0.838972839
POLR2J	636.2909273	-0.641409313	0.118194569	3.81E-08	2.50E-07
DHX33	578.8857279	-0.714758401	0.117102985	6.26E-10	5.28E-09
MEOX1	0.96497206	-0.006604945	1.002033396	0.981262553	NA
THSD7A	300.4676366	1.818133281	0.251880863	1.24E-14	2.01E-13
LIG3	408.9649498	-1.2384531	0.12889316	1.54E-22	5.71E-21
RPAP3	644.3939484	-0.378817142	0.121017185	0.001503858	0.004471422
ACSM3	10.55636012	-1.018973277	0.609474074	0.020749905	0.046605911
REXO5	54.23772826	-0.675465888	0.297552914	0.013658805	0.032161374
CIAPIN1	1482.406909	-0.065123017	0.107367251	0.53987743	0.67442223
SPPL2B	439.360773	0.026392226	0.123432192	0.828345128	0.901779676
ATOSB	1124.799991	1.376799977	0.385024286	3.86E-05	0.000155596
COPZ2	263.6045144	-0.575309726	0.176940764	0.000810482	0.002544225
PRKAR2B	1153.491838	0.434982509	0.093268847	2.57E-06	1.25E-05
MSL3	760.7093662	0.739395547	0.097971964	2.61E-14	4.05E-13
CREBBP	815.2345979	0.850494941	0.224062816	6.89E-05	0.000265516
TSPOAP1	2.735759469	-0.411738808	0.928842258	0.288907264	0.422403452
MPO	3.249319646	0.573364892	0.935187217	0.171615594	0.279384718
PON1	0.048399908	0	1.104980568	1	NA
GCFC2	430.6035251	-0.951937836	0.169442713	7.77E-09	5.64E-08
WDR54	247.0784359	-0.471408626	0.200311969	0.014534804	0.034022303
CROT	514.9465254	0.055027063	0.245687492	0.812925441	0.890566527
ABCB4	2.184106895	-0.057688496	0.811356014	0.881044295	0.935978509
KMT2E	686.2539141	1.43383964	0.221168679	9.31E-12	1.02E-10
RHBDD2	747.4655392	0.139863231	0.110793915	0.201689477	0.317466356
SOX8	645.2911327	-1.525219238	1.015434724	0.006046771	0.015620084
IBTK	890.3660647	0.372519002	0.135839371	0.005262919	0.013820606
ZNF195	400.3346108	0.286817763	0.129213581	0.024154332	0.053224496
MYCBP2	1049.129595	0.762576742	0.222249641	0.000324711	0.001101809
FBXL3	665.8042615	0.062758348	0.15134931	0.671971128	0.783755309
ITGAL	24.04530803	0.293059758	0.384739226	0.382060839	0.521791592
PDK2	356.6039095	-0.791207242	0.212167613	9.98E-05	0.000374135
ITGA3	10491.30199	0.409581739	0.147688854	0.004640698	0.012345477
ZFX	573.846521	0.570582057	0.18720233	0.001629692	0.00479812
LAMP2	3833.84531	0.252250412	0.076250547	0.000880176	0.002740523
ITGA2B	14.43695755	-0.510318269	0.555128368	0.217722442	0.337553179
ASB4	0.15216776	0	1.104980568	1	NA
GDE1	1900.910961	0.103781479	0.084310624	0.215332763	0.334686457
REX1BD	549.8843874	0.11579737	0.140080527	0.399964091	0.539955371
CRLF1	213.3119961	-1.781541955	0.881541437	0.001220933	0.00370291
OSBPL7	233.9133238	0.558152063	0.225644193	0.009465775	0.023239898
TMEM98	1532.982358	-0.942892636	0.196801455	6.68E-07	3.61E-06
YBX2	1.789442681	-0.671619206	1.006030617	0.116668673	0.204109569
MAP3K14	131.9774284	-0.562919913	0.269116916	0.025205387	0.055188078
ABCC8	1.285037982	-0.2371094	1.019114318	0.442921177	0.581989704
TMEM132A	5433.924581	0.920153077	0.123465274	3.99E-14	6.00E-13
AP2B1	5704.094819	0.076280157	0.100368239	0.443038394	0.582089396
TAC1	0.868381219	-0.280973935	1.067894162	0.342941324	NA
ZNF263	173.0763519	-0.080601718	0.218471165	0.699963951	0.805161287
CX3CL1	3108.198157	1.049802724	0.847322804	0.031553443	0.067165945
SPATA20	1105.953704	0.328166252	0.131250029	0.01105005	0.02663248
CACNA1G	11.68861192	-1.861212394	0.963005176	0.001241917	0.003761133
TNFRSF12A	2205.906649	0.658189833	0.175387949	0.000111696	0.000414489
DLX6	0.13627792	0.028307944	1.106081933	0.884223846	NA
MAP3K9	5.230210793	-1.294433683	1.180666513	0.016187255	0.037411809
RALA	6647.07187	2.051894606	0.198802383	5.88E-27	3.25E-25
BAIAP2L1	74.16083789	-1.919253453	0.399395312	2.82E-08	1.88E-07
KDM7A	123.7778646	0.698294364	0.196695932	0.000231183	0.000806152
ETV1	32.4170472	-0.520155281	0.446717389	0.160420283	0.264840138
AGK	491.8592774	-0.152781808	0.122942991	0.207611736	0.325231603
ALDH3B1	78.86841904	-0.995059777	0.450069666	0.007695373	0.019335348
TTC22	2.39181029	0	1.104980568	1	1
PHTF2	425.54752	-0.664669678	0.142640917	2.03E-06	1.01E-05
CCL26	1.207218806	0.204464377	0.910212501	0.565690997	0.696464982
FARP2	526.388097	0.056114572	0.207767624	0.778759787	0.866120793
USH1C	14.53212685	0	1.104980568	1	1
GGCT	481.4622102	-1.40964207	0.176733789	1.75E-16	3.54E-15
DBF4	445.5421827	-1.02090937	0.23169615	3.52E-06	1.69E-05
TBXA2R	84.67267811	0.283616483	0.24329874	0.218257949	0.338184136
IFRD1	109.1327296	0.340329306	0.197696982	0.074216001	0.14009851
COX10	232.7011965	-0.465580792	0.173694977	0.005818814	0.015096067
GTF2IRD1	181.6543067	0.215353873	0.210075355	0.285688604	0.418598938
PAF1	2025.890261	-0.224019902	0.106173056	0.032988456	0.069825124
VPS41	1248.248096	-0.000104714	0.10969366	0.99922989	1
ARHGAP44	16.92521278	-3.208788264	0.704213035	2.21E-08	1.51E-07
ELAC2	2434.45976	-0.716854433	0.08202088	1.42E-18	3.66E-17
SCIN	1.758572479	0.010853784	0.870791193	0.975858416	0.996452139
ARSD	681.2924165	1.253081873	0.181105167	8.78E-13	1.10E-11
PNPLA4	253.4278561	0.04121255	0.15640384	0.78757495	0.871778993
ADIPOR2	1905.158397	0.14154039	0.097331227	0.142376573	0.240373956
CDKL3	4.593214874	0.258676568	0.607023712	0.538311136	0.672988625
UPP2	0.108008811	0	1.104980568	1	NA
PRSS21	2.869180548	-0.579963483	0.930372837	0.168869139	0.275809548
MARK4	713.4078115	0.377877466	0.160606341	0.015929191	0.036879002
PROM1	0.828757303	-0.42049759	1.051359265	0.230240691	NA
CCDC124	1917.417352	-0.445054072	0.128838745	0.000449421	0.00148546
CEACAM21	17.72837856	1.716306407	1.063557713	0.003211239	0.008854993
PAFAH1B1	2422.867576	0.785761119	0.134064991	2.50E-09	1.95E-08
NOS2	3.762784626	-4.548629824	1.49791407	5.76E-06	2.66E-05
DNAH9	2.014004131	0.274369832	0.898076625	0.461201867	0.600169232
BLTP2	5019.562463	-0.495636286	0.131075944	0.000121238	0.000446589
SLC13A2	0.44688049	0	1.104980568	1	NA
GAS7	4.208161888	-0.274759533	0.721467048	0.512924632	0.649190478
TRAPPC6A	119.9018087	0.487926266	0.193703353	0.009068207	0.02239179
MATK	22.95032728	-0.169048633	0.704555034	0.685492411	0.794594353
CEACAM7	2.511666011	0	1.104980568	1	1
CD79B	9.321488536	-1.149963231	0.609327539	0.009546367	0.023409105
SCN4A	11.916774	-1.518942751	1.028023462	0.006357439	0.016328222
ST7L	259.3616051	0.345687857	0.124523127	0.004848167	0.01283575
TKTL1	1.539498532	-0.623502461	1.076197702	0.122224462	0.212101614
PAX6	6.989666854	-4.134810447	1.424444653	9.50E-06	4.26E-05
RPUSD1	1094.267504	-1.432325001	0.139846038	1.39E-25	7.09E-24
RHBDF1	633.3689708	0.991806573	0.173781821	4.26E-09	3.23E-08
LUC7L	755.2045587	0.266928554	0.149056213	0.067516637	0.129295804
CACNA2D2	15.33745135	-1.28351189	0.779611151	0.009546929	0.023409105
BAIAP3	24.75034192	-1.344253396	0.624829788	0.003048058	0.008453752
TSR3	1757.709713	-1.173295179	0.123476626	5.15E-22	1.81E-20
PIGQ	555.1509412	-0.765548726	0.122175021	2.08E-10	1.86E-09
CRAMP1	272.1880915	0.305024706	0.195330951	0.105682906	0.188135707
TEAD3	51.26976721	-0.32482133	0.386826695	0.334475388	0.472454061
SELE	2837.639284	0.246447943	0.684032717	0.559435254	0.691101844
DNAJC11	1839.690246	-0.89290201	0.124739585	3.75E-13	4.93E-12
MYLIP	299.5857015	1.62228554	0.277631923	2.56E-10	2.27E-09
NOX1	1.156096028	-0.216443105	0.986114395	0.500663895	NA
E2F2	121.567683	-4.135738868	0.397338039	2.35E-27	1.35E-25
PSMB1	3469.083643	0.221224	0.092385092	0.015790487	0.03662349
SYN1	2.946968273	-0.674397568	0.90619323	0.126598525	0.218306222
JARID2	176.7756287	-0.034839102	0.208647055	0.862069479	0.923275265
CDKL5	47.05549533	0.784689534	0.432467382	0.030853339	0.065922352
CAMK1G	0.323595471	-0.037794284	1.107124423	0.845861798	NA
CDK11A	18.82947918	-0.875779459	0.432288617	0.015974132	0.036959825
NADK	1522.029173	-0.743398999	0.11396242	4.00E-11	3.96E-10
TFAP2B	0.055776652	0	1.104980568	1	NA
DLEC1	3.080561883	-0.714487695	0.855068164	0.113276775	0.199168787
CYTH3	310.4020866	0.349287725	0.164301059	0.029232592	0.062919276
ADAM22	34.26546359	-3.351510713	0.518503964	5.75E-13	7.38E-12
SYPL1	1963.38341	0.157348427	0.0867048	0.067633486	0.129496008
CYB561	619.2495444	-0.032296448	0.203914569	0.869333242	0.927970691
SPAG9	1586.651478	0.103078997	0.144059623	0.465826324	0.604296608
CELSR3	11.12881029	-0.983575664	0.560883727	0.020170807	0.04547993
AASS	321.5543622	0.559179073	0.177458527	0.001169098	0.003560067
PLEKHG6	12.13645749	-2.95455919	1.419625358	0.000173892	0.000621617
SS18L2	362.9780961	-0.198481199	0.17378754	0.240257069	0.364602233
MPND	241.3134318	-0.183246326	0.16033929	0.241887838	0.366488281
MGST1	2754.364578	-0.846112724	0.11039976	8.97E-15	1.48E-13
CRY1	544.9601336	-0.451640842	0.152370672	0.002446272	0.006950478
PGLYRP1	1.922250214	-0.507295398	0.905624954	0.218854402	0.338883796
NFIX	1936.056179	-0.454177734	0.13127361	0.000436686	0.001447004
ST3GAL1	1753.701404	0.500973157	0.159957461	0.001333241	0.004013653
MMP25	35.96559296	-0.16587662	0.40247825	0.631694393	0.751045386
IL32	4373.95369	0.747292653	0.163276015	2.68E-06	1.30E-05
PKD1	990.3875553	-1.03621831	0.225156265	1.36E-06	6.97E-06
MAPK8IP2	110.5195688	-1.635223492	0.573512212	0.000194375	0.000687943
MED24	1585.935666	-0.84138361	0.117735197	4.46E-13	5.81E-12
RHOBTB2	363.715353	-0.277521251	0.143247794	0.048291831	0.097165324
HEATR5B	382.246301	0.500107698	0.199140294	0.00913924	0.022550228
SEC62	3111.43465	-0.126971897	0.098863864	0.194994685	0.309241118
RPS20	17464.6288	-0.074651736	0.144751656	0.599084047	0.724102505
CSDE1	13873.66307	0.264797847	0.106347778	0.011855206	0.028345835
UBE3C	2800.514793	-0.590376938	0.1333163	6.67E-06	3.05E-05
REV3L	544.3513	0.820174923	0.162464854	2.27E-07	1.32E-06
TENM1	0.167092199	0	1.104980568	1	NA
MASP2	2.71709454	-0.015286634	0.795300697	0.968790796	0.99231635
IYD	0.06376063	-0.037794284	1.107124423	0.845861798	NA
FAM76A	116.8431671	0.530913794	0.220654056	0.011780731	0.028186975
TRAF3IP3	7.729177926	0.205980647	0.634403324	0.625143796	0.745750772
POMT2	615.1611365	-0.66708262	0.146790641	3.51E-06	1.68E-05
VTA1	1629.739298	-0.109158538	0.085004922	0.196104692	0.310626999
MLXIPL	5.959007661	-0.097317108	1.009769873	0.731216935	0.829983615
BAZ1B	2313.757271	-0.174903613	0.134495766	0.186051073	0.297749619
RANBP9	1018.94306	-0.110961466	0.113471814	0.322402116	0.459100994
ETV7	195.8160218	0.365800849	0.564845104	0.37744667	0.517186219
SPRTN	312.7909144	0.035196026	0.13641438	0.792981688	0.875855157
METTL13	952.5912667	-0.523449872	0.109745792	1.40E-06	7.17E-06
DYRK4	361.3223921	0.440097136	0.11791231	0.000155522	0.000561962
ZNF207	2155.929321	0.177248793	0.099011	0.070834116	0.134778202
UQCRC1	3142.357525	-0.503118041	0.101640237	5.76E-07	3.14E-06
STARD3NL	503.7969663	-0.098828508	0.117985971	0.396206062	0.536085446
CD9	26439.30589	0.660507883	0.161298318	2.70E-05	0.000112479
NCAPD2	1443.431242	-0.694399082	0.137445065	2.69E-07	1.55E-06
IFFO1	482.6239807	0.30400843	0.135029095	0.022009325	0.049068137
GIPR	73.42829307	-3.996973446	1.663513272	3.70E-05	0.00014965
PHF7	97.59706029	-0.744609591	0.296279309	0.006358139	0.016328222
SEMA3G	140.0927736	0.121271818	0.484961773	0.754141718	0.847262275
NISCH	1525.316153	0.211618202	0.125817961	0.087853005	0.161256654
STAB1	8612.887316	0.591725637	0.142350691	2.26E-05	9.52E-05
FUZ	216.7865797	-0.731367445	0.190916541	7.34E-05	0.000281716
SLC6A13	1.275182957	0.105057238	0.951255563	0.743456212	0.838929377
IDS	52.45658925	-0.251351785	0.245261124	0.278717305	0.410179978
PRSS3	478.7355956	0.284202223	0.235265075	0.203599753	0.319970701
ZNF200	238.9249926	0.452994139	0.15038432	0.00208811	0.006019797
CD4	13.50674523	0.12322292	0.544647881	0.762178099	0.852453618
LRRC23	70.37722109	0.778683232	0.21606226	0.000165717	0.000595225
BTK	5.512098395	0.185967422	0.696124372	0.657170911	0.771796303
HFE	205.7547117	0.603297183	0.155709779	7.35E-05	0.000282084
SCMH1	579.383232	-0.886450826	0.1614858	1.84E-08	1.27E-07
FYN	1504.932901	1.037080938	0.134344419	4.03E-15	6.92E-14
HIVEP2	190.7183451	0.309050257	0.233602681	0.164077023	0.269677744
ELOA	1625.342379	-0.286070425	0.129858183	0.02522292	0.055220723
LYPLA2	1161.15351	-0.016685657	0.105858326	0.873471592	0.930830341
CLCN6	202.2457524	0.986666362	0.214951031	1.61E-06	8.17E-06
MRC2	1926.414513	0.120715587	0.124334692	0.324721234	0.461619109
SLC6A7	0.707589451	0	1.104980568	1	NA
TSPAN9	3325.410658	0.840804061	0.132475769	1.10E-10	1.02E-09
BTBD7	577.9271757	1.018262505	0.145743301	1.00E-12	1.25E-11
APBA3	333.5312102	-0.279247293	0.177972077	0.106118902	0.188584148
MKS1	138.3358524	-0.502056598	0.221127847	0.017455205	0.040004045
ABHD5	782.6040462	0.325075895	0.115804356	0.004472197	0.011945532
ANOS1	19.0880231	-0.509227811	0.448441224	0.170372209	0.277704193
AKAP8L	959.4718844	0.341998553	0.103152561	0.000811129	0.002545874
MBTD1	180.6943028	0.626683676	0.258178502	0.009770483	0.023879803
UTP18	1136.093033	-0.916934418	0.113825435	3.49E-16	6.86E-15
RNF216	930.4040724	0.532894549	0.110971682	1.18E-06	6.13E-06
TTC19	949.4723967	0.21020985	0.117245418	0.069378858	0.13242824
PTBP1	7042.292745	-0.195866747	0.094202513	0.036043816	0.075367599
DPF1	127.4351291	-4.643612595	0.408084113	9.11E-32	8.27E-30
SYT7	38.87955907	-5.34884329	1.172249379	3.40E-08	2.25E-07
LARS2	766.7408861	-0.661981534	0.135681988	6.87E-07	3.71E-06
PIK3C2A	3384.904769	1.217721224	0.196811451	1.29E-10	1.19E-09
PLAUR	2466.100591	0.760908721	0.13863067	2.27E-08	1.55E-07
ANLN	815.8451989	-0.370509629	0.250133291	0.116465964	0.203805754
WIZ	1111.378056	-0.018140445	0.096424645	0.849510938	0.914697474
RABGAP1	476.1756636	0.504597634	0.158387529	0.001104484	0.003379932
DCN	1.117340199	-0.167142967	0.92611928	0.625843793	NA
QPCTL	452.4722825	-0.306464228	0.124184569	0.012287279	0.029252646
PPP5C	1902.856702	-0.935544063	0.122080214	7.70E-15	1.28E-13
CEP68	532.5566666	0.737153617	0.210293877	0.000257482	0.000891362
MAP4K3	304.0795281	0.835308364	0.180367954	1.79E-06	8.98E-06
ZBTB32	0.266348821	0	1.104980568	1	NA
TYROBP	7.866356148	0.118203102	0.633911448	0.778444105	0.865815447
LDAF1	217.0559649	-0.305535791	0.166694834	0.059970173	0.116799501
BRCA1	380.4272566	-1.806276007	0.203824439	1.89E-20	5.78E-19
ERCC1	1440.411985	0.856661038	0.116133808	7.94E-14	1.15E-12
CD22	2.663013695	0.389719721	0.832273291	0.34152533	0.479996337
SEMA3B	25.31467654	0.226946803	0.454281202	0.543735056	0.677913485
MBTPS2	512.8543009	0.247217124	0.122478666	0.04067027	0.083670007
PRICKLE3	146.3534816	0.534125901	0.187624985	0.003251109	0.008957893
LTF	59.34756173	0.568858864	0.509885055	0.154239865	0.256737103
EXTL3	1401.044896	0.259806285	0.11523909	0.022450964	0.049931097
NR1H4	0.134475509	0	1.104980568	1	NA
ELOVL5	4098.319241	-0.073357782	0.096799167	0.444634715	0.583749469
ALOX5	7.413194366	0.042035919	0.607843244	0.919895198	0.961578831
KDM5D	1.64577838	0.019740542	0.901562792	0.954122583	0.983080679
CALCOCO1	775.2264981	1.162293788	0.199731498	1.45E-09	1.17E-08
UBR7	511.5073034	-0.619002971	0.145728998	1.46E-05	6.36E-05
MAP4K5	1135.0183	0.55386386	0.111434285	4.91E-07	2.71E-06
EHD3	40.5106462	-1.190500846	0.448976876	0.001416545	0.004233344
PSMC4	2792.987994	-0.150140019	0.120964819	0.208370014	0.326107206
MAN2B2	1782.493218	0.415583885	0.128442804	0.001014285	0.003122064
SLC7A14	136.3029116	4.088985702	0.515013393	1.82E-17	4.13E-16
CLDN11	9629.070237	1.8215143	0.312796286	1.38E-10	1.27E-09
SLC25A39	2607.942555	-0.822457115	0.126029795	3.48E-11	3.48E-10
MVP	6843.189826	1.102832732	0.131619715	1.59E-17	3.64E-16
NUB1	1924.509752	0.727222316	0.202161309	0.00018494	0.000657409
PGM3	1679.569967	0.599534594	0.086201173	2.47E-12	2.93E-11
RWDD2A	216.0326075	1.812106639	0.285765381	5.58E-12	6.30E-11
CLK1	529.0434191	1.100902757	0.227356141	3.59E-07	2.03E-06
POLR3B	368.532635	0.458424844	0.145537585	0.001310265	0.00394937
ANGEL1	351.9788937	0.408888773	0.159023276	0.008457307	0.021046274
RNF14	771.3705616	0.301967992	0.116297775	0.00854622	0.021237406
DNASE1L1	4712.427673	0.500175375	0.103177715	9.72E-07	5.12E-06
DDX11	357.975856	-1.754679493	0.164250695	3.57E-28	2.20E-26
HEBP1	1786.013121	0.377313421	0.135254454	0.00453654	0.012091311
GPRC5A	888.0018521	1.143719293	0.264388448	3.70E-06	1.77E-05
MAMLD1	140.3697273	0.577586564	0.316359757	0.045042335	0.09144011
CD6	6.662103712	-0.255349317	0.60689239	0.543476386	0.677695829
TACC3	1632.067634	-1.551903079	0.183112721	1.58E-18	4.05E-17
UFL1	545.8000331	0.55887334	0.13943961	4.45E-05	0.00017725
POLA2	123.1491508	-0.379029692	0.210913718	0.061042298	0.118591313
ZC3H3	336.5528086	0.349996996	0.169527968	0.033936784	0.07155895
CAPN1	4438.192416	0.285370105	0.115049999	0.012026469	0.028709266
ACP3	0.340570039	0.184814851	1.156472248	0.358448943	NA
MDH1	2683.611501	-0.42997923	0.121676818	0.000338611	0.001144728
SLC30A9	1395.296333	-0.237624432	0.120527292	0.045673501	0.092578567
MTMR11	345.665631	1.587435301	0.292410653	3.22E-09	2.48E-08
COX15	472.9853752	0.465461629	0.129481571	0.00025965	0.000898275
CCDC88C	365.7475417	-0.753116748	0.255642431	0.001732151	0.005068583
YAF2	326.7370481	-0.132161501	0.148911017	0.365045075	0.504595044
ZMYND11	1260.282455	0.236076702	0.101807201	0.019211471	0.043559522
WAS	13.1635196	-0.434103872	0.425023025	0.226496961	0.347876916
DPEP1	11.36432502	0.030300228	0.505046505	0.938820036	0.973686827
BID	1534.419548	-1.313417052	0.243597982	1.07E-08	7.59E-08
MATR3	11.04666719	-0.019421435	0.435882735	0.957505531	0.985504959
NPC1L1	15.155138	-5.892413963	1.272066566	2.25E-08	1.53E-07
XYLT2	837.5805409	-0.359266535	0.128240194	0.004437001	0.011863708
RGPD5	0.397972612	0.080790167	1.043386523	0.752556068	NA
STMN4	5.693522401	0	1.104980568	1	1
NUDCD3	1885.203366	-0.386809126	0.149992034	0.008436157	0.020998609
ISL1	0.993759028	0	1.104980568	1	NA
CHDH	59.72459582	-9.007330617	1.22204294	1.30E-18	3.38E-17
IL20RA	3.462987808	-1.217313785	1.079419577	0.019993227	0.045142399
CLCA1	0.187763097	0	1.104980568	1	NA
GLT8D1	1162.869357	0.305685502	0.142010369	0.028266562	0.061020985
ATP2C1	3049.754875	0.155523971	0.09809301	0.109675862	0.193922844
IGF1	3.647737513	0.943025397	0.971106145	0.049677254	0.099534207
SLC38A5	362.8099855	-1.549796666	0.248322426	2.89E-11	2.93E-10
RALBP1	2018.194468	0.082829768	0.090237851	0.355065739	0.494143326
RUFY3	375.6058243	0.061711336	0.131692793	0.633997386	0.752811461
CNTN1	0.660566529	-0.019864338	0.950603554	0.9497564	NA
SLC11A1	16.13683068	0.031604142	0.471036713	0.933937372	0.970981171
WWTR1	2769.35846	1.077498869	0.121062523	1.77E-19	4.95E-18
AGPS	1860.239212	0.246695596	0.10562273	0.018270126	0.041681076
STEEP1	518.2928198	-0.511127179	0.14475819	0.000315924	0.001074418
TTC27	785.5270002	-0.777615927	0.131251655	1.72E-09	1.37E-08
ZNF582	44.53551004	-0.069660909	0.300399303	0.8011445	0.8816066
VSIG2	12.99946516	0.240210643	0.548540477	0.556944716	0.689036171
PHLDB1	2334.387507	0.877086054	0.158913349	1.58E-08	1.10E-07
MARCO	0.408529859	0.030658839	1.105938874	0.874915268	NA
CYP24A1	1.747268497	0	1.104980568	1	1
PRDM11	200.2974	0.455064693	0.158928151	0.003362384	0.009249963
SYT13	0.359779584	0.064850511	1.090352344	0.761938107	NA
SNAI2	87.0475325	2.181237846	0.450021979	1.20E-08	8.47E-08
CD74	314.3001472	0.452138102	0.52980112	0.264754862	0.393709222
HGF	4.320437834	0.487948134	0.767023036	0.257857931	0.385358828
ZRANB1	613.9980477	0.350219767	0.125099269	0.004495266	0.011999538
NCDN	689.9071992	-0.600305225	0.142190018	1.68E-05	7.24E-05
ADGRA2	1104.582048	-0.954218457	0.215570015	3.73E-06	1.78E-05
ZFP64	268.0883053	-0.322770642	0.147475166	0.025503621	0.055748283
MNAT1	509.3088826	0.324946901	0.129308008	0.010687392	0.025843159
SAMD4A	887.0745819	1.338920561	0.171812696	9.72E-16	1.82E-14
RUNX3	47.50830858	-0.296137385	0.446512195	0.423575945	0.563091422
MRE11	678.5893955	-2.167273502	0.188570149	1.13E-32	1.10E-30
PLEKHB1	15.7754203	-0.625960328	0.561110108	0.13391052	0.228407506
SERPINB1	950.9638021	0.625563534	0.213310239	0.002205192	0.00632183
CYP3A43	0.433319815	-0.048861212	1.108373276	0.80191249	NA
SLC7A9	1.560244686	-0.43301699	1.031062147	0.230852111	0.353328623
SPAST	277.9979312	0.583580408	0.204670553	0.003015537	0.00836907
NRXN3	53.5489567	1.221369248	0.540881487	0.003508465	0.009606631
OSBPL5	931.7867928	0.321635062	0.205348032	0.10334256	0.184852061
AQR	1024.332491	-0.20985483	0.117521272	0.070493022	0.134214123
CPS1	90.33418347	-0.221860414	0.251407398	0.349658962	0.48839484
FHL1	2843.201687	-0.170986089	0.070971091	0.01549776	0.036023948
RTF2	2024.941662	-0.309685784	0.100863264	0.001935771	0.005612909
NLRP2	1.873775968	-0.370738008	0.908353041	0.337115434	0.475067331
SLC45A4	198.3304967	-0.153244809	0.283477596	0.560634834	0.691996711
RNF10	3428.637901	0.283206771	0.09583152	0.002874357	0.00802593
ZNF839	131.7001158	0.069721883	0.209985014	0.729590094	0.8285983
ZDHHC6	766.283702	-0.731673341	0.124015728	2.14E-09	1.69E-08
GRAMD1B	52.56103267	0.057292377	0.347824105	0.85390552	0.918196097
RNH1	4595.660595	-0.219520153	0.101585182	0.029122859	0.062715157
NDUFS1	1716.723605	0.171087737	0.07184481	0.016720587	0.038530209
RB1CC1	896.1435478	0.160617964	0.133907949	0.222664952	0.343512575
ERP44	2484.351453	0.40744914	0.103964527	7.51E-05	0.000287568
ALAS1	1239.820352	0.241537318	0.108614254	0.024549012	0.053964241
BIRC3	1561.093129	0.615861002	0.617200145	0.153317287	0.255423639
AKAP11	624.6905892	-0.201564956	0.13303194	0.123509928	0.213961891
GLRX2	310.4816571	-0.364694272	0.129583812	0.004245995	0.01140647
SNAPC1	239.5997141	0.00150611	0.189842108	0.993458453	1
DERA	832.7357569	-0.552720411	0.113326713	7.92E-07	4.23E-06
STRAP	4446.984366	0.071526587	0.07697124	0.350126343	0.48885302
ABCC2	27.88677279	0.119868154	0.367869767	0.711899259	0.81507455
DEF6	20.99672895	-0.816874686	0.450908553	0.028709109	0.061912841
PLEKHO1	1506.50127	1.289448232	0.166730134	1.82E-15	3.29E-14
GCLM	1044.863994	0.605736492	0.169330078	0.000237125	0.000825371
UBR2	697.6101574	0.759083696	0.136531203	1.52E-08	1.06E-07
EHD2	5617.4983	0.577128026	0.167284055	0.00039605	0.001322763
DEPDC1	279.8883817	-0.6394599	0.246816162	0.006081914	0.015697379
CCDC28A	202.31052	-0.911761269	0.166502292	1.89E-08	1.30E-07
RRAGD	34.76894159	-4.895722457	0.809583597	1.77E-11	1.85E-10
HSF2	236.6454513	-0.155863645	0.184094786	0.38244074	0.522058026
PHF20	714.9132962	0.38480999	0.103012987	0.000161064	0.000579995
HSD17B6	41.51734755	-6.955444446	1.06262398	3.53E-13	4.67E-12
NR1H3	59.520142	0.361761799	0.307579149	0.199226051	0.314388209
TYMP	645.4993572	-0.061157974	0.48894501	0.874991588	0.931554018
NCAPH2	949.1971283	-1.832535635	0.175015118	2.52E-27	1.44E-25
TOMM34	1493.517375	-0.333568937	0.128370138	0.008313123	0.020726677
SEC63	2653.001533	0.155689272	0.108227113	0.145890367	0.245253573
KPNA6	1725.121455	0.085661445	0.145204623	0.547541578	0.680924971
VIM	140769.399	0.790699369	0.108578074	1.78E-13	2.46E-12
RTEL1-TNFRSF6B	9.333708957	0.672048206	0.551643436	0.10568779	0.188135707
FAS	822.1590962	0.915259035	0.120640553	1.45E-14	2.32E-13
RNASET2	150.1740207	0.01025627	0.207660952	0.959030262	0.986350791
CD44	4984.842748	0.557981499	0.150825383	0.000156624	0.000565555
KCNG1	19.56015165	-1.163370222	0.510023866	0.003980738	0.010776408
AGPAT4	147.7930755	0.166134861	0.192489468	0.371880545	0.511791664
SLAMF7	1.42372594	-0.05460907	0.953109285	0.862483007	0.923453345
BTN3A1	466.7668756	0.991883992	0.253473181	3.19E-05	0.000130535
MIPEP	476.8124446	-1.135190903	0.140880362	2.13E-16	4.26E-15
PRKCH	2063.824042	1.170409234	0.211033654	6.95E-09	5.08E-08
INSRR	0.505580624	0	1.104980568	1	NA
IFNGR1	1105.766376	1.209206262	0.113217428	2.87E-27	1.62E-25
B4GALT7	556.4337456	0.41179586	0.139171299	0.002581649	0.007285942
SH2D2A	45.97592391	-0.894124555	0.36431337	0.005454687	0.014262143
VRK2	950.6507472	0.726838218	0.1411625	1.54E-07	9.26E-07
TNFRSF1B	768.3246557	-1.362150648	0.183332646	1.48E-14	2.37E-13
VEZT	1790.112222	0.255018221	0.085286445	0.002607374	0.007350658
POU2F2	70.45601145	1.595909688	0.294087077	3.16E-09	2.43E-08
BRD9	958.1755872	-0.594828266	0.102103763	4.00E-09	3.05E-08
SNX1	1855.810408	0.674737458	0.104484932	6.79E-11	6.51E-10
TBPL1	390.5152782	-0.208769365	0.129410975	0.101321543	0.181746705
BMAL2	1645.693389	-0.235564488	0.171184605	0.157386587	0.260840384
BCLAF1	3170.650793	-0.497583082	0.136793091	0.000213259	0.000748613
SLC39A9	1187.496419	0.654688301	0.113335959	4.98E-09	3.74E-08
ANK1	58.70248284	1.733855832	0.374395683	1.21E-07	7.40E-07
IBSP	0.058793548	0	1.104980568	1	NA
TFB1M	172.8846573	0.118514665	0.182428733	0.503011825	0.6400697
RABEP1	1890.590424	-0.618794413	0.110515672	1.47E-08	1.03E-07
HMGB3	746.5086669	0.228709605	0.148591048	0.116176247	0.203401028
NUP160	1041.357492	-0.593899573	0.157490284	0.000112992	0.000418853
BAK1	1309.95769	0.227054003	0.226561453	0.293419339	0.427385997
MUSK	0.120616858	0	1.104980568	1	NA
IKZF2	13.41807456	1.136162419	0.638434947	0.012085015	0.028823274
GRN	12653.34333	0.291999148	0.142064128	0.036212439	0.075652548
FAM13B	399.7978351	0.358030272	0.116052067	0.001780549	0.005195036
ARHGAP31	2029.039676	0.953142508	0.137381052	1.62E-12	1.97E-11
CENPQ	283.9521259	-2.44821528	0.229272297	7.83E-29	5.13E-27
SARS1	4749.473653	0.189511	0.083681958	0.022640211	0.050309456
RANBP3	1137.497918	-0.501335756	0.09331399	6.04E-08	3.86E-07
ARID4A	337.1721703	1.044474456	0.201448206	7.04E-08	4.45E-07
EIPR1	728.1628656	-0.125438143	0.107012501	0.236166776	0.359840618
PNPLA6	2655.211652	-0.350470417	0.11000731	0.001270679	0.003841053
IFT88	160.2980685	0.66703796	0.238260939	0.003146046	0.008699156
ALG1	870.9480247	-0.652402218	0.103230966	1.72E-10	1.56E-09
ZCCHC8	299.7886015	0.069381967	0.150058068	0.636927597	0.755185447
ABCF2	630.5683793	-1.164691037	0.155019009	1.45E-14	2.33E-13
CHPF2	2500.964213	0.732590198	0.165936708	5.86E-06	2.71E-05
LRRC7	2.511026927	0	0.844564474	1	1
FUT8	991.800842	0.567496475	0.151882215	0.00013389	0.00048985
UBA6	1165.060714	0.462357806	0.114906577	4.61E-05	0.000182974
GAB2	424.4761354	1.088058732	0.165229627	1.37E-11	1.46E-10
ATP6V0A1	419.081075	1.032926964	0.175196143	1.27E-09	1.03E-08
PIAS1	394.1792352	0.584685873	0.185270865	0.001114464	0.003406018
SLC4A7	401.01552	0.80111562	0.1625979	4.38E-07	2.44E-06
APBA2	790.3217235	-0.89565405	0.137697807	3.53E-11	3.53E-10
MAP2K3	891.7398987	-0.775297405	0.135500981	5.81E-09	4.30E-08
TMSB10	44820.39741	0.293707709	0.103691724	0.00421944	0.011342372
ASTE1	126.0885811	-0.285014625	0.179319848	0.101502286	0.182024377
RNF19A	629.2090837	1.395060718	0.194929892	9.98E-14	1.42E-12
PEX3	308.5602693	0.038044113	0.143386813	0.786880445	0.871366746
GABARAPL2	1051.456782	0.347404791	0.093691791	0.000184827	0.000657247
SH3YL1	221.6838904	-0.281853584	0.187009356	0.119501994	0.208218375
FAM136A	1437.588159	-2.002477202	0.130659008	5.85E-55	3.85E-52
VCL	9571.745743	0.76079337	0.141829296	4.57E-08	2.97E-07
DEPDC1B	146.5051729	-1.669074796	0.368380253	2.45E-07	1.43E-06
DAPK2	16.95640176	0.392770057	0.438928082	0.283640784	0.416119832
NSMAF	1102.361376	-0.754477817	0.11860254	1.14E-10	1.06E-09
ADSS2	1830.009816	0.08929497	0.105475311	0.392384726	0.532363492
STAP1	0.40944943	-5.321597115	8.854842001	0.000250076	NA
TIMP2	6587.753996	-0.058956102	0.144849695	0.678208059	0.788364899
RFC1	1157.045959	-0.006122744	0.120166695	0.958823128	0.986234139
TBC1D23	667.5045909	0.465230723	0.128657881	0.000239368	0.000832763
CUL3	2112.582254	0.173756262	0.124909951	0.158167016	0.261845159
MYOM2	17.81109403	-0.243466903	0.432395778	0.502119197	0.639281687
OTC	0.187809749	-0.056962661	1.109807132	0.769948012	NA
CYP46A1	9.949806066	-1.895214709	0.957368811	0.001038521	0.003189666
ZZZ3	788.5234837	0.046262964	0.152570308	0.756751609	0.848955755
USP2	9.389786024	-1.201260605	0.851299412	0.016738927	0.038564026
TUBG2	119.7322231	0.143134356	0.1965365	0.450530508	0.590201415
RPL26L1	786.7343641	-0.921302075	0.135575745	4.68E-12	5.33E-11
FLT4	125.9263149	-2.21933051	0.509019948	1.20E-07	7.35E-07
NSUN2	2092.168205	-0.586400022	0.115610367	2.79E-07	1.60E-06
FBXO42	400.7331018	0.55369356	0.17649891	0.001233971	0.003738142
MFAP3	558.0146243	-0.016661408	0.135584635	0.900546956	0.949301965
MRI1	355.9813162	-1.144231409	0.159805033	2.13E-13	2.91E-12
METTL1	257.4047261	-1.426493378	0.197044326	4.86E-14	7.22E-13
HOXC8	0.145363392	0	1.104980568	1	NA
AGA	252.5192353	0.290293544	0.144455631	0.040450676	0.083324118
PI4K2B	984.7336184	-0.035827945	0.234516817	0.872383271	0.930188606
BOD1L1	720.4299134	0.438179029	0.151254704	0.003073424	0.008520737
MAT2B	1428.471551	1.154242299	0.1565214	4.27E-14	6.39E-13
TLL1	76.60907461	0.232867334	0.40536733	0.503068736	0.640093024
EDC4	689.7897434	-0.341969804	0.132313485	0.008602463	0.021359519
TRIO	1984.037213	1.138191797	0.157007769	1.13E-13	1.59E-12
VCAN	1002.90603	1.479638875	0.489885161	0.000186957	0.0006639
CLEC16A	590.9178465	0.00359559	0.157027656	0.981315543	1
MSR1	6.543625421	1.33066806	0.889646028	0.010311231	0.02504394
CDH1	0.658149738	-0.088034653	1.115785589	0.65385105	NA
MTREX	1632.469886	-0.48796453	0.105783323	3.12E-06	1.51E-05
DNAH5	28.6122213	0.106970744	0.383572577	0.749204742	0.843727203
ZFYVE16	680.6141459	-0.037477438	0.095932144	0.693595728	0.800374669
RIPOR1	3006.756764	0.758596491	0.146593119	1.28E-07	7.80E-07
C6	0.084652311	0	1.104980568	1	NA
RAI14	2585.17821	0.625214499	0.112647827	1.93E-08	1.33E-07
SOX30	2.494473127	0.035414968	0.727080012	0.931242367	0.968945046
PNKP	569.5330869	-0.079191945	0.132790664	0.544455282	0.678416333
BEST2	14.76041089	-2.566939229	1.644754633	0.000821271	0.002573487
PHLPP2	267.4437924	-0.462847034	0.205314101	0.01901285	0.043160318
SPDL1	393.3399248	0.536897959	0.204359939	0.006284317	0.016170379
STAU2	806.5697974	0.195893215	0.107504232	0.065497579	0.125959131
SLC66A1	399.5375574	-0.570410088	0.211367698	0.004884064	0.012916168
CTNS	434.3390762	0.084597594	0.157626183	0.582971723	0.710955954
RTN4R	115.55002	-3.106499833	0.492878023	1.55E-12	1.88E-11
PHF23	1032.079077	1.202455854	0.161270643	2.02E-14	3.16E-13
CDH10	2.323299127	0.652685396	1.088805389	0.110348921	0.19483419
INPP4A	412.2302943	0.282770917	0.147448267	0.050341332	0.100711373
RAB27B	14.75847933	-1.539374317	0.631282417	0.000840687	0.002628312
PSMA4	5698.474866	0.139723174	0.106611088	0.185366896	0.296925603
MYO16	0.066245923	0	1.104980568	1	NA
LSG1	1177.788929	0.229820904	0.07805725	0.003065606	0.008500181
PARP3	318.6059789	-0.166284268	0.183308486	0.349492375	0.488357033
TNC	1.603561359	-0.346159221	0.859442942	0.382772086	0.52244257
THAP3	202.5652209	0.530095231	0.190537524	0.003989144	0.010793611
RIPOR3	6.426125334	0.814490233	0.873143084	0.078929112	0.147369817
TDP1	413.5838642	-0.571882642	0.142490469	4.28E-05	0.000170966
AIFM2	475.0789159	-0.96752326	0.207379339	1.17E-06	6.10E-06
SPATA7	167.7323995	1.452176108	0.203948604	1.05E-13	1.50E-12
MED17	56.78580969	0.498196418	0.279995304	0.055603786	0.109540692
RETSAT	1118.091507	-0.067568519	0.104305418	0.51291831	0.649190478
CAPG	1155.552967	-0.256893916	0.130494013	0.045486321	0.092252466
AP2S1	3747.8013	-0.471692633	0.124091938	0.000114663	0.000424751
ZPBP	0.05867453	0	1.104980568	1	NA
TG	4.924789672	1.074532026	1.076171296	0.031848327	0.067704635
ADAM28	1.56598321	0.325344323	0.941189403	0.373921635	0.513847512
BARX2	0.698447052	-0.058143813	1.110031564	0.765323287	NA
DCUN1D1	460.8979899	0.32714862	0.117689285	0.00485879	0.012860641
JADE2	1081.245545	0.701293177	0.284739297	0.007876138	0.019747106
ZIC2	6.121098299	-0.39998131	0.90020448	0.310132328	0.445756982
LCP2	4.990367742	0.290857415	0.673736087	0.493115949	0.63098696
TRIT1	342.9398768	-0.79282528	0.170294852	1.71E-06	8.61E-06
ADRB1	12.7404007	0.081266524	0.49346929	0.835157811	0.906500044
GUCA2B	0.440124697	0	1.104980568	1	NA
CUL7	516.2457532	1.030005003	0.19004111	2.02E-08	1.38E-07
CTNNA1	10350.77356	0.379175687	0.09458497	5.28E-05	0.000207575
PHKA2	294.0278184	-0.823682019	0.195769356	1.29E-05	5.65E-05
CNTLN	267.0216279	-0.542343979	0.130465981	2.39E-05	0.000100394
HSPA5	41224.17515	0.75552114	0.182526757	1.94E-05	8.26E-05
DSG2	7.418718795	-3.583873473	1.368157065	2.63E-05	0.000109752
GEMIN8	259.2055142	0.704139169	0.149581148	1.52E-06	7.74E-06
OFD1	231.6785422	-0.209359272	0.142827525	0.135234599	0.230367258
GPM6B	7.654782964	-4.358407344	1.607001524	1.44E-05	6.27E-05
MAGEC2	0.052102926	0	1.104980568	1	NA
PREX2	490.9124426	0.359749494	0.150419573	0.014564536	0.034088109
WDR37	860.7496664	0.980294109	0.190482609	9.98E-08	6.16E-07
YTHDC2	686.4354016	-0.224004519	0.118463976	0.055396344	0.109184591
CTPS2	393.6601005	-0.829653938	0.162526007	1.66E-07	9.91E-07
ATP6V1H	1001.3332	0.243018947	0.1548364	0.108531081	0.192173146
POLR2B	3530.398497	0.419040234	0.099101066	1.97E-05	8.38E-05
ATOSA	434.113107	1.496527278	0.246188324	9.84E-11	9.19E-10
ARAP2	4.111218658	-1.19087384	1.004257782	0.021009481	0.047088441
TPR	2553.182117	0.190783189	0.097197801	0.047688531	0.096126049
CP	1.137731469	0	1.104980568	1	NA
KATNIP	242.9346055	0.144666396	0.176726882	0.399567105	0.539578658
DTNBP1	419.3617524	-0.377001743	0.139815067	0.006021935	0.015563566
XK	4.520295513	-0.511654918	0.720340985	0.240168221	0.364512598
ANO2	28.94150077	0.024912634	0.425441739	0.944672567	0.977316749
C12orf4	515.2224155	-0.408424852	0.127980274	0.00119026	0.003617704
SCML1	566.3147753	-1.656703333	0.154280507	2.95E-28	1.83E-26
WWC3	878.1778098	1.469787723	0.186924589	3.47E-16	6.82E-15
ARHGAP6	36.16300484	0.624153387	0.358428444	0.049661866	0.099512849
FAM184B	1.818841559	-0.257738504	0.896916126	0.486098652	0.624461455
MAP4	7031.54733	-0.002438237	0.123376977	0.98401154	1
GOPC	496.7511829	0.49830621	0.130779797	0.000107597	0.000400691
ROS1	0.134071856	0.020076188	1.105437829	0.917736296	NA
USP28	376.4530531	0.264778031	0.221616891	0.21123662	0.329800134
HDAC9	75.01195347	1.494602451	0.284104123	1.15E-08	8.15E-08
TSPAN17	1677.599627	-0.208275704	0.092778525	0.023639724	0.052238205
NOP16	750.2110119	-0.58392571	0.148424159	5.88E-05	0.000229866
CC2D2A	193.6453592	-0.330838312	0.181719079	0.060444028	0.117591821
RRM2B	1462.437621	1.558445864	0.240388629	5.79E-12	6.51E-11
ZNF800	412.0044855	-0.120345312	0.192904435	0.518615924	0.654426138
TNFRSF17	0.08240705	-0.00071648	1.104861216	0.997057501	NA
SNX29	366.7906341	0.177803543	0.188377113	0.32947554	0.466769951
LMO3	0.223519107	0	1.104980568	1	NA
MRPS10	1093.274716	-0.381155122	0.11166512	0.000552456	0.001798623
GUCA1A	0.964711415	-0.266832782	1.118585343	0.307426903	NA
RSF1	1108.504693	0.923558618	0.157657539	2.00E-09	1.58E-08
VPS13D	611.0400439	0.435601256	0.213980162	0.033603	0.070954649
CELF2	639.4133707	0.211858062	0.154342182	0.160545896	0.264932506
FAM120A	4762.341026	-0.651881767	0.103086761	1.68E-10	1.53E-09
R3HDM1	818.7246997	-0.575092135	0.155736093	0.000157623	0.000568838
COL9A2	12.19532688	-0.754759077	0.59130925	0.078454659	0.146664522
KITLG	598.1338587	0.298044674	0.221781477	0.15958864	0.263618089
ERCC8	215.3435426	-0.356996064	0.177790793	0.038620908	0.080056419
ADAMTS6	369.7486667	1.821539645	0.349262635	4.47E-09	3.38E-08
H6PD	1374.778153	0.853342935	0.214405719	3.23E-05	0.000132074
VAMP3	3519.244562	-0.046200172	0.074499992	0.533081547	0.66791478
PER3	178.2841564	-2.063661668	0.523296824	1.07E-06	5.58E-06
UTS2	0.08141715	0.006798824	1.105049845	0.972068103	NA
TNFRSF9	297.2270421	0.874352133	0.794149686	0.061576596	0.119476067
EPN3	104.2393611	0.78778255	0.723161271	0.083283615	0.154119354
LTBP1	2368.216934	0.963583679	0.180756075	3.82E-08	2.51E-07
RCN1	5580.221849	0.292665716	0.136045241	0.028611202	0.061708021
ELN	105.1824234	-4.418835441	1.225673456	1.06E-06	5.56E-06
RFC2	1308.324803	-2.16227962	0.147311109	6.91E-51	3.30E-48
ARID1B	841.5636061	0.575081209	0.125805496	3.47E-06	1.66E-05
CLPTM1L	4142.878363	-0.557338762	0.129137855	1.16E-05	5.13E-05
NEDD4L	691.9110759	0.870902327	0.157897997	1.63E-08	1.13E-07
FOXP3	1.706298025	0.597810555	0.93973797	0.157956258	0.261551221
PPP1R3F	62.60214017	-0.323702185	0.225382228	0.132199899	0.225993861
HEXB	4014.802595	0.203714541	0.07954612	0.009992019	0.024364255
PTCD2	176.1658022	0.381236209	0.154709865	0.011724974	0.028085496
NEXMIF	2.588934992	-0.69300627	1.08481126	0.099128028	0.178649433
JKAMP	875.4207909	0.644397438	0.145063284	5.85E-06	2.70E-05
DKK3	8927.861534	0.578518764	0.136971036	1.71E-05	7.37E-05
ARHGEF5	30.03792477	-0.788571262	0.381783578	0.017965853	0.041040294
NFE2L3	3231.674272	0.438557783	0.154098455	0.003608089	0.009856333
MCUR1	577.2956729	-1.222842577	0.135360881	3.60E-20	1.08E-18
LIMA1	4248.62024	0.528204041	0.123089784	1.34E-05	5.87E-05
LETMD1	407.8889681	-0.189734751	0.174349231	0.263074231	0.391763577
SLC4A8	230.3124394	0.519004762	0.229303547	0.017418286	0.039932479
LAMC3	82.19455809	-8.10862666	1.113838582	7.24E-17	1.54E-15
PTGER3	3.934684157	-1.085251039	1.202358148	0.029705858	0.063812373
TNIP3	74.13611336	2.344912075	0.751230176	1.53E-05	6.62E-05
MAPK9	782.8050343	-0.42504714	0.14170717	0.002235615	0.006403813
COL23A1	7.159917894	-0.582123598	0.951423175	0.163983354	0.269544837
BCAR1	4599.866743	0.649304607	0.204771049	0.000970861	0.003001569
FHIP1B	263.6924439	0.200076666	0.16402786	0.211136242	0.329673265
HERPUD1	1378.189603	1.309560471	0.265385543	1.22E-07	7.46E-07
HOMER3	599.7903996	1.016403901	0.166496671	3.65E-10	3.18E-09
RAD51	457.1802491	-2.126263388	0.249896659	1.59E-19	4.47E-18
POLQ	145.5653703	-2.24438163	0.271586699	1.04E-18	2.71E-17
PIK3CB	424.9751385	0.813760769	0.151574078	4.09E-08	2.68E-07
CYBA	373.4877911	-0.43766301	0.168526546	0.007642917	0.019219607
THOC3	363.5138791	-1.530959861	0.195327887	3.34E-16	6.58E-15
HEBP2	1324.260429	-0.035662691	0.12076405	0.764725092	0.854484989
MPHOSPH9	376.6776761	-0.64940452	0.1054242	4.80E-10	4.11E-09
PLEKHA5	181.4750022	0.413041458	0.23281563	0.062036759	0.120212642
PRSS8	1.074269891	-0.242939379	1.040319732	0.416518855	NA
SIKE1	429.1998846	-0.152865287	0.130940766	0.235605316	0.359213427
RRP12	1563.583257	-1.654464183	0.203570257	1.95E-17	4.41E-16
FNIP2	197.5151598	-0.008024357	0.247214881	0.972622305	0.994160561
MSMO1	3061.389627	0.774405108	0.186921978	1.85E-05	7.92E-05
TTC17	1138.626488	-0.036867939	0.118842765	0.753318924	0.847046141
ALX4	0.272833707	-0.039668689	1.107057789	0.8385628	NA
FSTL4	0.539428639	-0.017182172	0.964109741	0.955339508	NA
FOXN3	669.3832981	0.71195315	0.173941242	2.53E-05	0.000105949
AKR7A2	805.1625878	-0.902394376	0.144231226	1.76E-10	1.59E-09
MRTO4	3115.469041	-2.083732985	0.172214923	9.96E-36	1.26E-33
NNAT	1.442859097	-0.265187214	0.954748718	0.44525593	0.58438279
USE1	257.0487109	0.016198131	0.130126267	0.899395755	0.948515976
MCF2L2	19.33051334	0.02616645	0.37338207	0.936448533	0.972419561
NRIP2	0.171607272	0	1.104980568	1	NA
LAMA3	529.8811105	-0.870759474	0.192208936	2.71E-06	1.32E-05
AP5M1	826.547757	0.159392886	0.121395389	0.183189592	0.294289004
ANAPC4	405.166318	-0.398633093	0.108137681	0.000193385	0.000684786
KCNQ1	3.299947815	-0.475254306	0.754346327	0.270345772	0.400185513
TRAPPC3	2029.437977	0.217605177	0.088387245	0.013139901	0.031075127
THRAP3	3380.105569	0.465173828	0.092926646	4.48E-07	2.49E-06
PHPT1	1432.629686	0.491324991	0.080665924	8.84E-10	7.32E-09
ENTPD2	35.60647555	-1.86641042	1.233785014	0.002758845	0.007729026
LY75	172.199292	-0.657307766	0.278394463	0.01112306	0.026780848
ARID4B	817.1089837	1.02628343	0.155722926	1.53E-11	1.61E-10
OPN3	512.122148	-0.068711803	0.174188158	0.685062945	0.794271503
SDCCAG8	540.0147411	0.689945113	0.14494475	1.20E-06	6.22E-06
PTPRN	1.880246555	-0.081388062	1.114284325	0.677878444	0.788057679
HHAT	62.53180773	0.788028988	0.3360121	0.009145123	0.022557898
KIF1B	1039.135349	0.472880071	0.142487342	0.000716227	0.002275838
FOXC1	507.8379575	0.774756194	0.183733181	1.34E-05	5.87E-05
TBC1D22A	823.6606204	0.099184773	0.116460244	0.388496097	0.528328951
SYNE2	517.7045543	-0.965655351	0.234203471	1.40E-05	6.12E-05
PLEKHH1	14.76796631	-0.308812876	0.521448036	0.441714775	0.580749114
ATP9A	332.7833472	0.694816664	0.216894315	0.000811834	0.00254771
CHRDL2	2.373967571	-0.732681512	0.94559734	0.101546922	0.18205789
FAM168A	606.0912347	-0.458624458	0.128057525	0.000275145	0.000946281
RELT	466.5029675	-0.515789733	0.238605927	0.022606114	0.050244297
GALC	452.7226016	0.097710589	0.109376407	0.366405812	0.506043933
NOP58	2553.001972	-1.411644855	0.179736042	4.63E-16	9.00E-15
SZRD1	4760.826187	0.117687143	0.076626188	0.122537413	0.212539552
KCNH2	71.00345143	-2.015224483	0.881610694	0.000377803	0.001267249
CUL1	1683.044459	-0.23274244	0.126581115	0.062000447	0.120153339
FAM114A2	357.4770355	0.410443344	0.214172077	0.04546707	0.092222308
CYFIP2	745.3505169	0.458144637	0.190062524	0.012639401	0.029995955
TAB2	1463.935877	1.096827603	0.129913424	9.37E-18	2.22E-16
GINM1	1913.151367	-0.464580831	0.105008886	7.79E-06	3.53E-05
EIF2AK2	2463.016726	0.491016643	0.202198243	0.011618213	0.027842439
USP36	786.0977624	-0.499854334	0.200747632	0.009705275	0.023742055
KMT2C	497.8209332	0.571569423	0.235137872	0.01045992	0.02534658
MCOLN3	3.105213836	-3.326696639	1.843072159	0.00022456	0.000784487
CCDC85A	146.4793168	2.473284632	0.280298862	6.63E-21	2.12E-19
PUM2	1045.093322	0.469866378	0.149319601	0.001309489	0.003947597
MRPL43	926.4667971	-0.274743988	0.111302295	0.012515818	0.02973955
ITIH4	0.689474482	-0.039933578	0.998541924	0.888532782	NA
ITIH1	0.137698751	0	1.104980568	1	NA
HPF1	514.2147969	-0.520769428	0.120736354	1.22E-05	5.39E-05
ZFR	1968.213045	0.16620834	0.09471536	0.076816285	0.144102422
ZNF280C	44.9495814	0.388669949	0.327119682	0.189517703	0.302148812
NPFFR2	3.398546645	1.671342166	1.559152606	0.006278396	0.016158923
PHF21B	0.854657197	-0.242172063	1.084541894	0.374283119	NA
TRAF1	862.4904623	0.846120889	0.66678209	0.059797073	0.116548643
RC3H2	933.6990415	0.926980558	0.132167248	9.98E-13	1.24E-11
IL17RB	131.4651546	-9.824442321	1.213588359	4.79E-22	1.69E-20
TRAF3IP2	292.684903	1.315140438	0.223298042	5.98E-10	5.07E-09
GYG2	3.075254411	-0.275709631	0.961510258	0.426554527	0.565871655
DCBLD2	3751.811165	2.435984698	0.315611565	7.18E-17	1.53E-15
SOAT1	1349.833588	-0.650128617	0.136632509	1.28E-06	6.58E-06
PKP2	700.2509206	0.627198921	0.206567623	0.001572511	0.004647319
MSH4	4.139838178	-1.959283195	1.636231226	0.003331932	0.009170982
F7	0.373689907	-0.054928021	1.109429975	0.777936321	NA
GDI2	9529.770427	0.050337074	0.086692756	0.558775671	0.690611293
PRDM1	20.60538011	0.891607128	0.589053427	0.038720538	0.080226925
ATG5	777.551796	0.019499764	0.101508192	0.846235023	0.912430448
TMCC3	499.6069853	0.507524147	0.21186841	0.012467458	0.029638023
PITHD1	882.3481368	-1.214382203	0.125952153	1.19E-22	4.48E-21
MTA3	687.7158175	0.214062586	0.110234176	0.049534772	0.099277079
USP13	166.6034087	-0.537306872	0.186907359	0.002967344	0.00825382
ATP11B	917.5533632	-0.179113144	0.104070663	0.082133614	0.152272379
LAMC2	1352.597015	2.060341272	0.468635141	1.42E-07	8.57E-07
CDK14	331.8071935	0.569826172	0.156898497	0.000201073	0.00070879
SEC61A1	13663.34044	0.253968167	0.104869256	0.014413393	0.033760639
PPP1R12A	876.5212998	0.632556231	0.121837168	1.40E-07	8.44E-07
RASGRF1	6.053043604	0.712593489	0.725533737	0.11330319	0.199184359
CAMK2B	117.3014799	-2.684002004	0.408078377	2.61E-13	3.51E-12
CROCC	333.5181136	-1.03022154	0.193999813	3.69E-08	2.43E-07
POLR3E	872.2360237	-1.313867271	0.120395142	1.66E-28	1.06E-26
ATP2B4	2848.382548	1.372678752	0.270589759	4.84E-08	3.13E-07
ZC3H11A	8.587697819	-0.344215839	0.560047892	0.404572384	0.54428229
RIOK2	620.8874291	0.79383795	0.158980427	3.15E-07	1.80E-06
YIPF1	417.5398796	0.125902767	0.125273458	0.307895848	0.443511621
NDC1	718.4201025	-1.364324111	0.141426441	7.02E-23	2.72E-21
DGKG	9.460703061	-0.014091074	0.711303411	0.97280728	0.994270558
FLYWCH1	912.2546126	0.173010117	0.190200553	0.347030315	0.485948644
UNKL	261.4083141	-0.039600549	0.19737297	0.835307892	0.906543406
TBXAS1	78.60849673	0.484714416	0.268055814	0.053173821	0.10554532
PARP12	1399.545858	1.071854231	0.212611768	1.40E-07	8.47E-07
ALDH18A1	2726.03435	-1.092247566	0.14232097	5.04E-15	8.55E-14
TARBP1	353.8850716	-0.666249759	0.140980846	1.47E-06	7.47E-06
GATB	478.3679863	-0.596349215	0.148105727	3.93E-05	0.000158374
MXD1	276.4530076	1.477998252	0.233805958	2.27E-11	2.34E-10
CDK17	1756.422256	1.056090313	0.168520863	1.20E-10	1.11E-09
DNAJC25	189.216486	-0.4418071	0.185078867	0.01369179	0.03223183
SLC2A3	752.9947683	0.816600772	0.307331254	0.003692074	0.010064859
PSD	44.11224324	0.168830997	0.637066675	0.688391863	0.796765805
CTDP1	733.7436194	0.353512866	0.121491274	0.003171733	0.008762126
YBX3	12770.8493	-0.203780674	0.127069107	0.103548363	0.185125792
STYK1	334.9401886	0.834253374	0.314852718	0.003637618	0.009927979
WNK1	2174.402439	0.242064938	0.163567006	0.129248575	0.221858098
RPS17P5	1.289146294	-0.541512107	0.985867631	0.178395352	0.288148675
CCAR1	1564.606563	0.503240897	0.100834515	4.67E-07	2.59E-06
OGFR	1666.248092	0.808895507	0.208294921	5.21E-05	0.000205209
GNA15	4.347071606	0.767206258	0.690363289	0.087956518	0.161432577
CREB3L3	0.068881205	-0.059774845	1.11030128	0.759004842	NA
PIGV	148.7517102	0.883177936	0.22091465	2.83E-05	0.000117283
PTPRU	408.1534833	-3.206331886	0.316918644	3.30E-26	1.74E-24
SNRNP40	1201.976193	-0.430803262	0.105637166	3.76E-05	0.000151904
RIMBP2	0.678339183	-0.060137008	1.070718507	0.794355131	NA
COL11A1	2.149874753	0.197483417	0.847956796	0.60407053	0.728247696
QSER1	433.6736933	-0.102710754	0.187578049	0.571749347	0.70182424
MPC1	283.6813187	-0.410223281	0.158682708	0.008114926	0.020293549
ACAA1	1207.807571	0.210170357	0.105832001	0.044783572	0.09093234
BCAT1	3645.697328	0.564287106	0.130881766	1.17E-05	5.19E-05
HDAC7	2426.538596	1.204519523	0.184621776	1.51E-11	1.59E-10
LZTS1	0.409376495	-0.037164038	1.107022594	0.848416947	NA
PRDM6	20.7040932	-1.132547218	0.724577843	0.017113053	0.039307189
WNT8A	0.113023277	-0.067542178	1.111572555	0.72935634	NA
SPAG4	91.39605189	0.185696494	0.261290555	0.44928359	0.588861137
NCKAP1	4236.433234	-0.00424362	0.092499019	0.963119713	0.988720856
MRPS35	994.2356652	-0.826236351	0.121922793	6.29E-12	7.04E-11
GUCY1B1	3.973514235	-0.434691246	0.814413468	0.299663986	0.434508651
SFSWAP	701.1605407	-0.143439406	0.155140715	0.34452406	0.483453652
TNK2	877.9341369	0.600742007	0.151673222	5.16E-05	0.000203297
MON2	517.3077324	0.525468705	0.157419457	0.000632279	0.002030857
CDH3	1.343187331	0	1.104980568	1	1
GPBP1	1616.415787	0.164880369	0.14720543	0.253177293	0.379738877
DGAT2	95.93328707	-2.533229155	0.42203582	1.12E-11	1.20E-10
ZNF112	82.79583586	0.851353502	0.281277648	0.001111183	0.003397965
CS	4250.269531	-0.801231556	0.146563045	2.42E-08	1.63E-07
LTK	9.38468641	-0.579575337	0.617295265	0.177910298	0.287631804
MRPS24	3.944752867	-0.994244965	0.809743692	0.038133717	0.079163475
ELMO2	552.0125646	1.017949125	0.189210009	2.59E-08	1.74E-07
WAPL	1176.595179	-0.139968132	0.15951619	0.369073251	0.508726508
VMP1	2420.485426	0.539305056	0.107993627	4.42E-07	2.46E-06
APPBP2	783.8200902	1.009296507	0.147081042	2.47E-12	2.92E-11
POLD1	993.2995685	-2.327670103	0.179048781	7.82E-41	1.89E-38
SEZ6	0.548833465	0	1.104980568	1	NA
EIF4B	5800.265101	0.458332735	0.104650111	9.61E-06	4.30E-05
SLC6A16	7.334072913	-0.150754132	0.61613701	0.719364461	0.821105378
BICRA	188.2087927	1.253676486	0.26214349	3.12E-07	1.78E-06
SPHK2	230.5695677	0.370737995	0.122386305	0.002123284	0.006109484
RPL18	12930.14193	-0.229424392	0.125132998	0.062837463	0.121529258
CA11	42.55932626	-0.757225341	0.443785101	0.040457008	0.083329005
ISOC2	1274.560787	0.025184755	0.119999663	0.831591629	0.904330761
U2AF2	5430.838791	-1.02471951	0.132009935	2.96E-15	5.16E-14
EPN1	2959.336811	-0.015624756	0.109744327	0.885536264	0.939006521
MED29	852.8082536	-0.296549883	0.100887145	0.003000454	0.008334903
AHRR	4.023375549	-0.458745084	0.720159914	0.288164438	0.421580947
GSC2	3.706448851	-0.172569258	0.926216015	0.615457101	0.737747534
ZNF275	146.4596314	0.756988628	0.23639227	0.00073738	0.002332487
MTMR1	485.4835961	0.573324617	0.096630622	2.15E-09	1.69E-08
GPC1	3620.030195	-0.475650195	0.111999279	1.72E-05	7.41E-05
ADCK1	109.9363906	-0.402606248	0.206404406	0.042377207	0.086631259
HAGH	697.7937619	-0.608989978	0.146738013	2.28E-05	9.59E-05
RNF4	1203.162453	0.05421076	0.177996107	0.753896399	0.847238075
CASP8	316.8828287	0.292243203	0.206002694	0.140069896	0.237183521
LIMCH1	521.7328652	-0.229423845	0.201124531	0.23638904	0.360127136
INTS13	1144.223813	-0.770539459	0.1242596	3.12E-10	2.74E-09
TM7SF3	1570.09916	-0.601613636	0.10822175	1.89E-08	1.30E-07
DLX3	166.148294	-0.073450809	0.741281249	0.857071198	0.920213293
SPA17	170.3938195	1.063764763	0.218746031	3.56E-07	2.01E-06
TSPAN32	7.977437964	0.640481295	0.897840807	0.142613965	0.24062034
CCN5	1.150163002	0	0.999401025	1	NA
DMRT3	0.195199757	0	1.104980568	1	NA
ST3GAL6	199.2755514	0.335061054	0.233257397	0.130851047	0.223987706
ATP2C2	1.104379633	-0.210056388	1.069820232	0.437534803	NA
NGFR	1808.852388	-0.460838598	0.55833204	0.26585314	0.395063322
CDON	37.29039294	0.719947269	0.372708892	0.027886858	0.060325035
TAF2	870.3186238	-0.525353908	0.126215907	2.38E-05	1.00E-04
HIPK2	614.2900225	1.04823202	0.215925667	3.85E-07	2.16E-06
TNPO3	1240.964453	0.066684439	0.114261415	0.55475637	0.686934467
RFXANK	1103.553619	0.01776492	0.118820307	0.879615093	0.934956557
TMEM161A	601.2440235	-1.350701455	0.131385112	1.26E-25	6.42E-24
LPAR2	18.51142522	-1.171541511	0.529041458	0.004528406	0.012075748
CTSA	4063.106895	0.094166894	0.10404988	0.360677412	0.499969585
SUGP2	691.2939091	-0.141760831	0.116929021	0.219539694	0.339744981
SLC12A2	1474.522212	0.930322008	0.228102702	1.83E-05	7.84E-05
SNX24	168.5098537	-0.784532061	0.172059825	2.74E-06	1.33E-05
EYA2	0.353099411	-0.037794284	1.107124423	0.845861798	NA
CNN2	3023.361854	0.555075149	0.126758314	8.72E-06	3.93E-05
ABCA7	168.9809348	-1.567852154	0.273425213	6.03E-10	5.11E-09
SNCAIP	10.89897929	0.403607444	0.62154748	0.342913331	0.481529107
DDX20	587.5363862	-0.090277108	0.108509636	0.400332216	0.540173061
BTBD1	2078.17295	0.025315839	0.105428947	0.80832891	0.886869626
FAR2	831.5803831	-0.21106589	0.131260399	0.102280758	0.183170713
CHI3L2	2.11462734	0.584970161	0.940895347	0.164373872	0.270081285
SBNO2	1166.230966	1.204999056	0.184348915	1.39E-11	1.48E-10
PMS1	333.139685	-0.944821403	0.138150288	3.31E-12	3.85E-11
HMG20B	1740.060318	-0.076491178	0.132687551	0.557970649	0.689980977
CALCRL	4276.990271	2.112537232	0.434072272	1.25E-08	8.82E-08
TAF11	966.1672055	-0.857775512	0.112522785	1.21E-14	1.96E-13
ANKS1A	597.3301643	0.485133071	0.193712545	0.009475424	0.02325816
AP3D1	3987.814418	0.017003881	0.126868546	0.891807482	0.943491524
ZNF76	304.4384684	0.389474527	0.152056763	0.008850824	0.021903838
SLC9A3R2	4980.020217	0.08572263	0.17631034	0.616915303	0.738866126
NTHL1	371.7589452	-1.372626828	0.248373631	4.11E-09	3.12E-08
BLTP3A	490.8974008	0.396653321	0.205033652	0.044211969	0.089919173
GNAI3	2944.523482	0.128088858	0.073625204	0.080380616	0.149602193
IPO5	7834.956303	-1.404636732	0.186096319	5.19E-15	8.78E-14
OAT	2416.334966	-0.52738559	0.166783813	0.001168448	0.003559116
WDR3	1078.901399	-1.111543996	0.148325814	1.93E-14	3.03E-13
PKN2	749.1569505	0.395548079	0.145535802	0.005558917	0.01450404
WDR18	1145.604441	-0.91106825	0.115557399	1.41E-15	2.59E-14
TRAM2	3943.451885	1.343170839	0.261593226	3.87E-08	2.54E-07
NTN1	67.88374058	-0.948852118	0.33642344	0.001705381	0.004997197
GLP2R	0.075348852	-0.05664604	1.109747656	0.771189318	NA
MCM10	512.8950787	-3.54587584	0.296060223	3.77E-35	4.53E-33
DGKA	1146.015905	1.377509075	0.217860083	3.24E-11	3.26E-10
ERBB3	76.99794611	-2.790822248	1.299980182	0.000173398	0.000620061
ANKRD44	64.17248856	-0.416800833	0.27730843	0.106472013	0.189043631
KARS1	4416.663985	-0.217904005	0.11218437	0.049385599	0.099023948
ADAT1	463.7630759	0.140375571	0.136887602	0.296797855	0.431108826
PDIA5	1203.603235	0.074914901	0.148852227	0.607530767	0.731106793
TBC1D22B	291.6260779	1.265358924	0.189698538	4.72E-12	5.37E-11
NDUFB4	2148.579571	0.351856016	0.096971425	0.00025133	0.000871212
SPEN	1154.241822	0.540606212	0.213618397	0.00825019	0.02058684
MYLK	340.6537616	2.685810218	0.265360453	2.72E-26	1.44E-24
ZC3H15	2616.078344	-0.765146992	0.119134707	7.53E-11	7.16E-10
MAP2K4	383.1603211	0.023225125	0.114507544	0.83735481	0.908018755
PACC1	399.357431	-0.581895784	0.138919481	1.99E-05	8.44E-05
SNAP91	1.297253435	-0.158295236	1.02050333	0.582466419	0.710604298
SLK	2333.315905	0.375869735	0.147875098	0.009468154	0.023243027
CYB5R4	259.0520641	-0.418493263	0.181369855	0.017321855	0.039746039
COL17A1	306.1893792	2.46184841	0.354566592	2.30E-14	3.58E-13
GSTO2	17.12624922	0.316075919	0.419369974	0.374255608	0.514186165
SEC61A2	116.2636871	-1.271435639	0.218588329	1.07E-09	8.72E-09
PRKCQ	15.84890825	-0.58633579	0.439216036	0.109921853	0.194292505
TLE2	619.2445891	-0.060978533	0.178525415	0.725092192	0.825583709
ASB1	386.4791876	0.132277521	0.144252801	0.349944125	0.488760713
FAM107B	2476.563634	0.729896677	0.163084247	4.44E-06	2.09E-05
ME1	940.9908923	-0.237442682	0.116959501	0.039766053	0.082106719
TBC1D1	1807.903199	-0.349763776	0.139706392	0.010774221	0.026027292
CDK13	940.0503136	0.645937699	0.114001741	9.65E-09	6.91E-08
MTHFD2	2197.878213	-1.120882115	0.184834851	3.65E-10	3.18E-09
SLC9A7	331.2112725	0.598971984	0.197491076	0.001651649	0.004855294
FOXJ2	256.3620695	0.241292294	0.201835789	0.214496351	0.333587936
YBX1	28932.54176	-0.424413808	0.127324229	0.000711846	0.002262943
PDE4A	180.0478558	-0.749744678	0.175725424	1.12E-05	4.96E-05
PPP2R5A	563.7503538	0.18879085	0.154097301	0.210463469	0.32879352
CTNNA2	0.469407742	0	1.104980568	1	NA
ELAVL1	2085.797016	-0.599927193	0.108476088	2.23E-08	1.52E-07
TIE1	11297.04267	0.878570667	0.111447769	1.51E-15	2.75E-14
DIP2B	1098.097878	0.540642831	0.117019439	2.86E-06	1.39E-05
SMARCD1	1497.558282	0.184358218	0.100119723	0.063086167	0.121976634
KDM4A	587.2828234	1.635721447	0.213297426	8.30E-16	1.57E-14
NFYC	487.9112333	0.134443212	0.117224064	0.245434323	0.370634354
ZMYND12	5.611064144	2.084588911	1.274508626	0.001482885	0.004417175
SLC9A3	239.3146442	-0.455478751	0.652295566	0.289990155	0.42360419
NGEF	706.3187704	-1.319167295	0.283325557	4.68E-07	2.59E-06
ASPM	346.7313689	0.019646612	0.280740202	0.940050946	0.974401276
CD84	1.640921624	-0.169683184	0.899688816	0.63342899	0.752351074
ELOVL1	3630.01885	0.404841722	0.186150074	0.024663604	0.054187844
SPI1	16.21179408	-0.310278592	0.522915414	0.440116643	0.579226856
POLR1H	262.0277031	-0.419765569	0.15132129	0.004587939	0.012215932
MPPED2	0.183129876	0	1.104980568	1	NA
ZBTB11	612.6160365	-0.585147821	0.158829857	0.000161055	0.000579995
ATXN3	215.4641939	0.0220989	0.158134683	0.886307639	0.939397764
GOLGA5	899.1097859	0.676372567	0.099931725	8.31E-12	9.13E-11
FGFR2	16.56416765	-1.591314149	0.772139669	0.00180959	0.005276112
LRRC40	466.3476075	-1.399804712	0.179008647	6.34E-16	1.22E-14
ISOC1	406.5181563	0.201185452	0.162801251	0.205373901	0.322295406
EML1	844.2113694	0.151027309	0.199065873	0.431425833	0.570535997
TRMT11	151.7723743	-1.029897309	0.225056344	1.56E-06	7.93E-06
THUMPD1	663.2127038	-0.288154089	0.101566282	0.004173661	0.011240846
MSANTD3	818.4583678	1.064578713	0.198237891	2.45E-08	1.66E-07
KIF26A	264.4403794	-2.734166369	0.289698871	2.31E-23	9.43E-22
ATG2B	433.423614	-0.584533962	0.149382371	6.42E-05	0.000249079
ARFGEF1	928.321603	0.927515013	0.158877522	2.24E-09	1.76E-08
ACSM2B	0.105245015	0	1.104980568	1	NA
ZFAT	238.8932853	0.336029028	0.155424653	0.02700211	0.058591794
MTFR1	538.2481656	-0.226081473	0.11006855	0.037772645	0.078545606
STAG3	7.99826414	-2.452095757	0.976853905	9.46E-05	0.000355875
FECH	586.4921877	-0.261811456	0.109805118	0.015892693	0.036811864
MYO9A	291.7321465	0.10182805	0.15521803	0.502422037	0.639628563
DDX3Y	1.802941862	0.05250365	0.857029108	0.885962978	0.939196613
PFKP	11206.08614	-0.637956248	0.110468582	5.14E-09	3.85E-08
IDI1	2544.629984	0.147105679	0.154316148	0.329865989	0.467197317
SP100	4818.899212	1.023418409	0.18382325	8.92E-09	6.42E-08
KLF6	143325.3741	7.077248509	0.757677319	8.69E-23	3.32E-21
PLPP1	382.3220193	0.664936073	0.123167724	4.32E-08	2.82E-07
NEO1	45.1536551	-2.278956853	0.574279878	6.24E-07	3.39E-06
TRAM1	5462.461673	0.539519587	0.095818484	1.34E-08	9.44E-08
PHKA1	434.7019872	-1.433635085	0.174441535	2.19E-17	4.92E-16
TNFRSF1A	3382.587066	1.267338558	0.264960096	2.98E-07	1.71E-06
CACNB1	73.53254397	-0.016514474	0.299931694	0.952327074	0.981924128
EVI5	649.100808	1.661000689	0.166361522	7.70E-25	3.67E-23
STOML1	433.1654118	0.826688868	0.204264299	2.56E-05	0.0001069
PKM	46917.88982	0.253761424	0.085111202	0.002683549	0.007545196
DHX29	1384.390547	0.1998555	0.097268393	0.038187655	0.079259813
DNTTIP2	2357.323423	-0.68923635	0.15579136	5.98E-06	2.76E-05
METTL22	257.8707685	-0.163233589	0.165184788	0.310912025	0.446664139
TP53BP1	1177.972669	0.946499123	0.146614593	4.43E-11	4.36E-10
TRO	10.85047667	-0.322780223	0.497426539	0.4112417	0.550904742
RRP15	768.2201144	-0.875492974	0.18704029	1.31E-06	6.73E-06
RHOA	8308.352966	0.042024158	0.098587252	0.667135065	0.779670119
DHX8	1112.155952	0.576043332	0.158663689	0.000200519	0.000707192
PRKCZ	11.76010763	-1.474160803	0.699357137	0.002269841	0.00649125
ZFY	0.269225372	0	1.104980568	1	NA
IARS2	1824.681542	-0.288357217	0.089454134	0.001162683	0.00354258
SYT1	7.056514643	0.55718568	0.509738741	0.16271214	0.26787369
NAV3	415.2453464	1.499881407	0.210530347	8.53E-14	1.23E-12
IDH3G	930.7640399	0.015368535	0.104005729	0.881364844	0.936161044
ROGDI	200.5480988	-1.48465536	0.221348809	1.70E-12	2.06E-11
PDZD4	23.45369334	-1.168353895	0.725965464	0.01433422	0.033597624
ATP2B3	3.932043834	-0.084212655	0.876701111	0.814241932	0.891415834
ROCK1	1407.871357	0.324305949	0.096708852	0.00071656	0.002276208
CBFB	1171.318724	0.019190106	0.149073578	0.895481326	0.945809462
PDK3	156.0154223	-1.673110048	0.297822379	7.97E-10	6.63E-09
HYAL2	12937.92333	0.514687448	0.161983368	0.001124534	0.003434299
HDAC4	108.7984315	-0.111283775	0.211023599	0.582821292	0.710813684
RASSF1	606.8797113	-0.632932958	0.176655206	0.000223987	0.000782747
FGFR3	739.463763	-3.994020675	0.353880679	1.47E-31	1.30E-29
IFI35	2221.315928	0.325905861	0.388581077	0.334420749	0.472413199
HEATR6	156.0909719	-0.058967255	0.174325276	0.72800093	0.827507889
COASY	1532.644426	0.397029309	0.109495069	0.000244935	0.000850443
PLEKHH3	206.1736142	0.573865075	0.196001944	0.002397962	0.006823349
MEF2A	1265.253099	0.887501446	0.202869396	5.40E-06	2.51E-05
OTUD5	1117.429805	0.150216509	0.096442871	0.116176699	0.203401028
TFE3	1914.818252	0.788964729	0.103529126	1.38E-14	2.21E-13
TBC1D25	256.7927105	0.520492642	0.112205848	2.67E-06	1.30E-05
ACSL4	2712.17453	0.455222632	0.110165536	2.91E-05	0.000120183
INPP5A	456.6100708	-0.439275376	0.140240845	0.001416869	0.004233711
GPKOW	511.0479103	-0.077720886	0.119330454	0.509332511	0.645925811
GRIPAP1	893.2438847	0.911380557	0.136750228	1.17E-11	1.26E-10
FTSJ1	972.6864056	-0.312253377	0.124236	0.010769838	0.026019692
PRR11	919.949701	0.00452086	0.175633326	0.978878045	0.998663423
REEP1	18.057441	-2.408155579	1.140724097	0.000304118	0.001038123
ATP11A	920.4501653	-0.871138116	0.15261068	5.36E-09	4.00E-08
POLR1A	1429.234443	-0.32355681	0.125988935	0.009140942	0.022550228
LAPTM4A	5122.034227	0.478648519	0.098998033	1.06E-06	5.54E-06
TTC7A	514.5898978	-0.663400067	0.145740654	3.41E-06	1.63E-05
IP6K2	1085.548106	1.134172705	0.155067214	7.05E-14	1.03E-12
SRBD1	386.9794493	0.442161521	0.16652629	0.006419243	0.016469067
KIF2A	821.9007623	0.406008578	0.115810857	0.00038422	0.001286112
RASGRP2	189.8088753	-0.042087231	0.411421196	0.904616842	0.95172272
PSME4	2343.645495	0.74351307	0.078076832	9.87E-22	3.40E-20
IFT80	111.8465283	-0.106805532	0.208306926	0.593700271	0.719412971
SIRT2	1437.66079	-0.443430776	0.110371974	4.81E-05	0.00019047
ERLEC1	1347.380919	0.813250988	0.106375961	1.10E-14	1.79E-13
PPP2R5B	522.5437435	0.306238206	0.143526304	0.029615405	0.063639105
PYGM	13.42653337	-0.355055891	0.591319119	0.397717418	0.537681046
PITX1	38.84121317	-1.166105547	0.634554123	0.009943466	0.024265515
MAST4	738.2235288	1.468676139	0.249261737	3.42E-10	2.99E-09
ADGRF5	628.4756497	3.24210637	0.493418554	2.79E-13	3.74E-12
SDK2	5.886091187	-0.107548635	0.565859568	0.794086216	0.876497283
NUP133	987.5860695	-0.625282741	0.103741504	1.13E-09	9.22E-09
NUCKS1	5179.775347	0.211102594	0.094374016	0.024101787	0.053136527
VPS35	2851.730883	0.062603703	0.103639383	0.541834885	0.67610509
DNAJA2	1806.525615	0.227471625	0.091263633	0.012007584	0.028678622
BCL3	810.1591598	1.977249953	0.288852366	1.07E-13	1.52E-12
KCNAB2	146.6126656	-1.029080124	0.261768734	2.71E-05	0.000112778
ABCC9	0.465262786	0	1.104980568	1	NA
GAL	463.357155	-5.981801201	0.425156838	2.49E-46	9.37E-44
CLEC2D	183.1514278	-0.087921598	0.542454725	0.828753517	0.902037648
FUNDC1	327.7324056	0.378601043	0.172553103	0.024055747	0.053051694
MAOB	0.256269574	0	1.104980568	1	NA
RORA	343.75591	1.156695054	0.188026171	1.92E-10	1.73E-09
DRD4	3.291089263	-0.369282283	0.824153107	0.366502258	0.506143922
TGFBR3	100.3318587	-0.457895566	0.269999712	0.069527723	0.132628195
PLA2G10	0.47895753	0.099910825	1.118397622	0.612720958	NA
HES2	588.701037	0.457631329	0.251681599	0.053742153	0.10639248
ATP1B3	5108.928448	-0.823714026	0.129220213	9.41E-11	8.82E-10
NEDD4	652.1672636	0.80145563	0.111589576	3.66E-13	4.83E-12
PIGB	228.9021196	-0.285952955	0.138910454	0.036083273	0.075427622
MAPK6	947.8266504	1.201146256	0.193179695	1.12E-10	1.04E-09
GNB5	498.4459263	-0.601906895	0.115418009	1.28E-07	7.79E-07
RAB27A	1045.259694	-0.844962587	0.118648608	5.31E-13	6.85E-12
HDHD5	835.5552177	-1.24029148	0.126875627	2.97E-23	1.20E-21
UFD1	2460.171317	0.049009016	0.101714063	0.626663338	0.747097702
LRP6	503.7159925	0.304905959	0.147043997	0.034351836	0.072296515
GUCY2C	0.08069347	-0.037794284	1.107124423	0.845861798	NA
SCT	0.65040916	-0.072643587	1.112463568	0.710230118	NA
PHRF1	1217.049816	-0.118200593	0.195134981	0.530513808	0.665648563
ELP1	1240.263669	-1.360660015	0.138690438	1.42E-23	5.95E-22
NUCB2	3993.28298	0.48325359	0.116818508	2.78E-05	0.000115186
PFN2	1971.710847	0.192256343	0.159004853	0.215839149	0.33520124
PTPN3	27.16412862	-4.517955835	0.671548831	1.85E-13	2.55E-12
SPTB	4.472457875	-0.639664568	0.741682512	0.150917532	0.252044134
DAPP1	1.37595601	-0.800297071	1.109799975	0.070962549	0.134949379
FGF10	0.142958501	0	1.104980568	1	NA
SLC44A1	1803.663054	-0.06952921	0.102010968	0.491369113	0.629287319
TMEM260	309.8786097	0.338138757	0.144552339	0.017053995	0.039204072
SMG6	1318.505697	0.404610954	0.103885913	8.32E-05	0.000316448
EXOC5	1537.561693	0.301290685	0.10227441	0.00292954	0.008165931
CLTCL1	73.66356742	-0.787180481	0.234900085	0.000415575	0.001382056
FGF22	3.574314805	-0.244645444	0.865944008	0.519527668	0.655223103
FSTL3	7667.087084	0.644431302	0.190456996	0.000462453	0.001523987
DGCR2	1399.26908	-0.611660519	0.093092414	3.47E-11	3.47E-10
RNF126	1085.674263	-1.181448367	0.154338395	4.66E-15	7.96E-14
MNT	393.3603077	-0.609748792	0.212207245	0.002718577	0.007631449
ZXDC	195.6718493	-0.16679634	0.178750385	0.336582902	0.474602862
JMJD6	584.3965289	-0.322669135	0.178618264	0.06274238	0.121378825
POLB	265.33839	-1.045973439	0.177779627	1.32E-09	1.07E-08
ST6GALNAC1	26.59063059	0.161040972	0.576687625	0.697637317	0.803435284
WIPI1	734.7350295	1.190174664	0.224681655	2.62E-08	1.76E-07
FRMPD1	0.18970537	0	1.104980568	1	NA
GBA2	1141.131738	0.339407525	0.17609334	0.047247819	0.095338137
NDST1	3357.358418	1.328631999	0.177453585	1.08E-14	1.76E-13
ASNS	5.906623346	0.142843133	0.661890701	0.734027501	0.832149884
AP3M2	343.1914497	-0.963837758	0.177152897	2.08E-08	1.42E-07
CNGB1	10.02531785	1.572627068	0.929506421	0.003965786	0.010740075
ST6GALNAC2	12.73940826	-0.112101604	0.690029411	0.788401467	0.872510336
CHAT	5.628504092	0	1.104980568	1	1
PABPC1	28553.17047	0.787859387	0.107565281	1.31E-13	1.83E-12
TESK2	20.4529625	0.019423187	0.367872652	0.952285412	0.981924128
CFAP20	853.7194279	-0.48472914	0.14541079	0.000671251	0.002145883
CSNK2A2	1821.863103	-0.30212819	0.116350935	0.008540594	0.021228438
PTPN21	249.7853043	0.528055204	0.182892738	0.002883507	0.008050413
EIF2B3	1006.679821	-1.84791565	0.16737895	4.91E-30	3.69E-28
CAMK2A	2.396513036	-0.399491419	0.975919049	0.281373858	0.413283468
TCOF1	2087.426961	-2.347933561	0.171513316	7.41E-45	2.64E-42
CDC42	15.8179136	0.44723111	0.442263015	0.224429707	0.345534085
OSBPL3	710.014801	0.554971291	0.112945469	6.56E-07	3.55E-06
EPHA8	2.632874285	-0.928448611	1.245302335	0.043017054	0.087750742
SLC12A3	0.679582053	0.054379119	1.108681473	0.780760279	NA
RAD18	537.3678637	-2.26648091	0.218911325	2.79E-27	1.58E-25
ATP2B1	557.6200291	0.392339444	0.148575808	0.007013783	0.017794853
TRPM5	0.110547446	0	1.104980568	1	NA
NCK2	728.3559047	0.355829621	0.162508737	0.024801124	0.05444452
MAP4K4	7537.642565	0.717806383	0.115010347	2.61E-10	2.31E-09
MGAT4A	1785.807826	1.552219896	0.209843772	9.28E-15	1.53E-13
RPL31	14247.44296	-0.060022187	0.138467172	0.659100251	0.77337173
WDR1	14047.94128	0.231462925	0.099427615	0.018797268	0.042730845
SNX13	542.3660302	0.480733272	0.134944167	0.000289363	0.000991295
MS4A12	0.055776652	0	1.104980568	1	NA
ARHGAP10	784.224776	-0.343095428	0.120545312	0.00390857	0.010600127
RPS6KA2	3519.533176	1.98959848	0.205714203	5.00E-24	2.22E-22
ING3	293.382997	0.235691497	0.183500868	0.185165031	0.296782941
VASH1	712.350929	-1.042509765	0.253872671	1.26E-05	5.55E-05
LMCD1	139.9213212	-1.779628698	0.319644098	7.21E-10	6.05E-09
BUD23	1247.515799	-0.65886728	0.132130894	3.98E-07	2.23E-06
SEL1L	2063.056867	1.255310733	0.167384875	1.24E-14	2.01E-13
TRIP13	805.2327312	-2.568075543	0.237900201	2.21E-29	1.53E-27
ATP6AP1	4406.046795	0.255951436	0.092436228	0.005251278	0.013791977
TCF3	2407.872999	-0.790994791	0.147155091	4.10E-08	2.68E-07
TRIB2	343.4062991	0.922507078	0.320349005	0.001515442	0.004501413
DAZAP1	3216.858829	-0.910694218	0.109959027	5.40E-17	1.17E-15
MBD3	2277.652863	-1.61305177	0.123006108	1.45E-40	3.29E-38
HLTF	604.4971202	-1.984794302	0.203700743	2.50E-24	1.15E-22
FAM50A	2698.670476	-0.551148695	0.123176869	5.63E-06	2.61E-05
FAM3A	472.9485147	-0.226882775	0.138766509	0.096015751	0.173679918
CPSF1	2361.812607	-0.942930945	0.143313144	1.96E-11	2.03E-10
MYO3B	1.992655199	1.644959917	1.46174699	0.006623262	0.016924417
CYBRD1	1415.158949	-0.925042355	0.122589919	1.95E-14	3.05E-13
PDCD2	1304.053409	-0.23392065	0.09256163	0.010849973	0.026189246
SLC6A15	16.04163412	-3.499552174	1.353256994	3.02E-05	0.000124038
RDH11	1684.234409	0.450745908	0.135362837	0.000703277	0.002239421
PRKACA	2201.019243	-0.438494982	0.106652776	3.24E-05	0.000132343
ADGRL1	183.4560843	-1.428811475	0.262780375	5.55E-09	4.13E-08
ACTN1	12452.49129	0.392131544	0.136366568	0.00342774	0.009411305
ZFYVE26	1187.561639	1.007522355	0.239296211	8.74E-06	3.93E-05
RPS6KA6	17.84676716	-2.259360716	0.840520055	7.42E-05	0.000284592
EPN2	704.1694882	0.35504286	0.171738765	0.033569207	0.070897518
PTPN18	509.604286	-0.407818793	0.178562136	0.018606991	0.042353189
LIMS2	1442.307362	0.838859948	0.207737019	2.60E-05	0.000108444
ASIC4	0.071939196	0	1.104980568	1	NA
SPEG	64.43113045	0.894072749	0.497635104	0.024146266	0.053218167
LNX1	35.21427922	0.746702443	0.396960039	0.029363835	0.063182376
ALDH3A2	860.5693189	-0.310084842	0.160017565	0.047177248	0.095213992
TFRC	6161.633159	-2.124645243	0.190519173	6.06E-31	5.04E-29
SREBF1	1181.683155	-0.036778448	0.153549699	0.806656602	0.88577359
AFF4	1263.441016	1.254246303	0.241152233	3.64E-08	2.39E-07
UBE2D1	398.5112442	0.04370002	0.123823455	0.720406626	0.82193835
PALS1	655.0936663	0.915909026	0.110042358	3.79E-17	8.31E-16
RHOBTB1	311.9770654	1.326203635	0.182262885	5.27E-14	7.80E-13
SMC1A	2988.690082	-1.238041478	0.118744462	3.95E-26	2.06E-24
HSD17B10	1626.326136	-0.397840118	0.11332036	0.000379731	0.001272702
MARK2	632.8443631	0.212189526	0.189631005	0.247405947	0.372942804
HMMR	261.906119	-0.041088237	0.289844625	0.878337309	0.934029388
CHFR	824.5034063	0.197903281	0.091744165	0.02969957	0.063806935
TRHDE	0.744402774	-0.062002049	1.110613938	0.750488717	NA
P4HA2	1499.674128	0.635964998	0.157567951	3.59E-05	0.000145728
FCGR2B	0.479104026	0	1.104980568	1	NA
NFATC3	512.2895956	-0.076179212	0.16677088	0.639382859	0.757373795
TRNT1	414.5806257	0.009693334	0.14439529	0.945448989	0.977733519
ACADVL	3696.680126	0.032491896	0.100019453	0.743024146	0.838696424
STK10	913.7540077	0.5509303	0.175333427	0.001216807	0.003690928
FBXW11	839.7297211	0.712005321	0.151691796	1.61E-06	8.14E-06
ACAP1	11.74850219	-0.846921166	0.588184877	0.048930832	0.098263158
CRMP1	76.17165886	0.197700669	0.613496911	0.637851818	0.755886032
EVC	433.6125762	0.599274009	0.214970349	0.003594894	0.009824585
DERL2	1176.575065	0.380683276	0.127568236	0.002442298	0.006940123
SIDT1	3.910410009	0.916167953	0.867049562	0.054156392	0.107061495
NDE1	530.5280111	0.073065238	0.09839778	0.453744582	0.59289893
IRAG1	6.756385056	0.130041817	0.607103299	0.756013731	0.84841835
TMEM38A	105.1054384	-2.80513362	0.358052586	2.71E-17	6.04E-16
AP1M1	1335.277141	-0.176783781	0.129542685	0.165743914	0.271780764
PVR	4427.898655	0.293529696	0.123680825	0.01606004	0.037146342
XRCC1	424.279964	0.634216768	0.189871021	0.000548215	0.001785092
SCARB1	2970.215532	-1.040477405	0.131596211	9.08E-16	1.71E-14
CYP2W1	3.169475218	0	1.104980568	1	1
MCM2	2368.373151	-3.373991714	0.254917573	4.35E-42	1.24E-39
MOV10L1	281.9960708	1.362561761	0.381802627	4.16E-05	0.00016648
PANX2	140.264188	0.111951125	0.220836506	0.596075105	0.721377002
SELENOO	432.6956563	-0.56191486	0.136866646	2.92E-05	0.000120586
TP63	5.498297018	0.652438078	0.931498244	0.13346246	0.227772468
ALPK1	134.0186312	1.402159122	0.237745234	4.22E-10	3.64E-09
LLGL2	154.1093659	-2.655843818	0.434420468	5.27E-12	5.97E-11
PDE8A	661.1662843	-0.625788537	0.148778436	1.74E-05	7.49E-05
CLCN4	195.1644159	0.531485541	0.173315684	0.001605251	0.004733444
NLE1	432.314123	-1.640657022	0.157257875	8.23E-27	4.49E-25
SDHA	151.1570396	0.209274885	0.1569148	0.172442834	0.280492795
SMARCE1	75.78339087	0.336309885	0.265455782	0.176298545	0.285748326
FNDC8	0.319703628	0.001013163	1.103944567	0.995858002	NA
GSDMB	32.32559494	0.271683781	0.433348578	0.454541296	0.593653775
KDM5A	1142.787191	0.615965464	0.12167832	2.83E-07	1.63E-06
ADAM11	82.95062135	-6.282318731	0.539296843	7.87E-33	7.85E-31
PPP2R3A	177.876831	1.590122528	0.207642971	1.08E-15	2.01E-14
FERMT2	2677.614349	0.982931169	0.125027822	1.47E-15	2.69E-14
ABCB11	10.86645038	0.633598335	0.56492066	0.130391726	0.223437681
DHRS9	13.86722462	0.935136196	0.631835242	0.035509131	0.074412205
CD5L	0.866579178	-0.017238124	1.033752106	0.946672337	NA
PTGS2	379.9770329	0.823527165	0.555313102	0.049325348	0.098913864
IGF2BP2	1783.897511	0.330545755	0.124405669	0.007018405	0.017802287
MAP3K13	420.7358468	0.163886252	0.15750239	0.287069584	0.420271308
ST6GAL1	2937.981486	0.836100427	0.220019982	6.95E-05	0.000267798
TBX21	4.68797245	-0.331835809	0.743368075	0.430191512	0.569547801
VDAC1P1	6.38083866	-0.427625239	0.578077211	0.306914931	0.442583275
FRY	525.4374875	0.703324741	0.248501868	0.00270518	0.007597896
PICALM	3878.787907	1.033919411	0.095865403	1.43E-27	8.46E-26
NSF	888.1244548	-0.25950017	0.113444693	0.020605193	0.046330316
GLI2	29.36115099	0.07941829	0.394906926	0.81613672	0.893061902
CLASP1	805.8418524	0.532918065	0.135984063	6.65E-05	0.000257212
MRPS34	1621.998145	-1.009875226	0.124467011	1.81E-16	3.64E-15
NOTCH3	15.06745308	-0.447032303	0.655592129	0.298916801	0.43354471
CLNS1A	1981.418219	-1.101771024	0.128081549	2.34E-18	5.89E-17
PPP2R2C	8.849484198	-1.689036088	1.331153179	0.005467966	0.014291537
TEAD2	1081.951004	0.901980142	0.110468641	1.46E-16	2.97E-15
EED	354.1713881	-0.257091758	0.143636078	0.068063883	0.130201637
CDHR2	0.490126954	-0.082650716	1.002491633	0.772772398	NA
SNCB	9.941842905	-1.800915088	0.759696865	0.000490247	0.001607779
TSG101	607.9350309	0.473346346	0.096068774	6.67E-07	3.61E-06
NCBP3	641.6747767	0.148632768	0.130807177	0.248361697	0.374035274
ATP2A3	1041.918562	-0.824306308	0.31920373	0.004492683	0.011995686
CA12	122.1487863	-2.501850822	0.314604863	1.08E-17	2.53E-16
MGLL	5533.641105	1.40883094	0.191266441	2.03E-14	3.17E-13
NTN4	2251.804315	1.441861827	0.25651238	1.87E-09	1.48E-08
BCS1L	739.2797374	-1.924463722	0.162454035	3.40E-34	3.80E-32
NUAK1	919.5117385	2.283928963	0.352408016	6.66E-13	8.50E-12
DPP8	722.3014547	0.448050403	0.102394745	9.88E-06	4.41E-05
SLC24A1	155.3000883	1.415846593	0.219019998	1.12E-11	1.21E-10
ZNF532	892.194753	0.478708858	0.111020005	1.28E-05	5.65E-05
SCARF1	1732.536066	1.193694019	0.172877992	1.16E-12	1.43E-11
LMAN1	3524.037058	0.399118982	0.120056456	0.000751276	0.002373592
HACD3	3438.982875	-1.964419874	0.159106052	6.67E-37	9.89E-35
IPCEF1	4.408052331	0.676057807	0.718484923	0.130435427	0.223494372
ZZEF1	967.9769055	0.196789812	0.149290844	0.178431654	0.288185194
ENO1	53141.02186	-0.45878961	0.140808547	0.000899891	0.002794881
MYDGF	4183.86379	0.110517846	0.098156361	0.255966388	0.383348551
ANO8	96.44017549	-0.749730034	0.31623408	0.009228514	0.022727277
TUBE1	240.8221606	-0.306020025	0.135865756	0.021925578	0.048902146
ARHGEF10L	95.18478851	0.618767052	0.486094077	0.112332356	0.1977726
TXK	2.321684304	0.886332997	0.987834521	0.059861203	0.116626282
WSCD2	0.14114353	-0.05464821	1.10937437	0.779041827	NA
KCNQ2	4.650101661	-1.137101476	1.235059491	0.025355297	0.055470147
TACR2	5.043285743	-0.353196536	0.551982974	0.390155524	0.529976991
ACTR6	334.1346178	-0.189574008	0.142672046	0.175744371	0.284938186
TIPIN	371.0192688	-1.400822878	0.211013119	3.71E-12	4.28E-11
SRI	1590.504221	-0.203123769	0.135069753	0.12614712	0.217634802
EIF4G3	2428.950523	-0.457636027	0.127231839	0.000259566	0.000898133
NUP37	556.6470708	-0.753689097	0.164043725	2.44E-06	1.20E-05
SEMA3A	276.649569	1.10097403	0.335456522	0.000260269	0.000900107
GTSE1	277.842128	-0.466456731	0.282116182	0.074995893	0.141342546
SEMA3C	510.9684808	1.970927841	0.336778298	7.21E-11	6.87E-10
TTC38	637.5788797	-0.227090549	0.136326866	0.090118011	0.164730674
ACAT1	980.8705779	-1.773749426	0.186662292	5.57E-23	2.17E-21
GRAMD4	169.0107494	-0.15875174	0.237988419	0.482320314	0.62090574
CELSR1	88.74923776	-1.229147634	0.325410789	2.89E-05	0.000119294
WNT8B	0.256983652	0	1.104980568	1	NA
ZNF638	1544.70103	0.406309211	0.099257948	3.60E-05	0.000145889
SLC25A40	208.2067161	-0.081169834	0.149627404	0.579769813	0.708572543
TIMM21	525.3506325	-1.007488661	0.141798151	4.40E-13	5.74E-12
ADD2	8.616613073	-1.131343199	0.705209473	0.016203112	0.037444346
FGF4	10.48473962	-0.037794284	1.107124423	0.845861798	0.912230393
RASAL2	260.1951209	0.450328143	0.182291539	0.010808145	0.026103251
VPS9D1	208.6782083	1.130856644	0.265896274	5.30E-06	2.46E-05
ZNF37A	343.2490073	0.132720107	0.173184686	0.430855172	0.570032036
MARK3	1530.329194	0.491658882	0.098285574	4.45E-07	2.47E-06
SLC25A3	14541.80167	0.090695744	0.094125005	0.33132136	0.46884846
FNDC3B	3966.814396	1.628205083	0.191220828	8.23E-19	2.17E-17
FOSL2	2295.919675	1.840259648	0.230649748	3.17E-17	7.01E-16
CACNG5	0.246101014	0	1.104980568	1	NA
CACNG4	1.025920161	-0.160081619	1.077662092	0.52000051	NA
FRYL	936.9066782	0.81078505	0.160557133	2.28E-07	1.33E-06
TMEM131	967.715863	0.126431061	0.134581619	0.339466633	0.477709012
FSCN1	12378.60183	0.319974833	0.143838241	0.02332377	0.051632174
ACTB	65506.97122	0.101940666	0.125987618	0.411635104	0.551337758
MOCOS	106.4837022	-1.347369962	0.310710729	1.88E-06	9.38E-06
PLD1	641.2584323	1.875176397	0.343818252	9.99E-10	8.21E-09
WDR62	215.6738338	-2.157471068	0.357107331	1.42E-11	1.50E-10
DLG1	1930.340368	0.699624871	0.151543572	2.38E-06	1.17E-05
RAB7A	5624.952926	0.2872392	0.075805881	0.000139129	0.000507782
BCAP29	12.8555353	0.322840743	0.433823484	0.374559652	0.514433955
SEC31B	29.07754666	0.578896849	0.468728691	0.129232411	0.221858098
SART3	870.4948624	0.103734156	0.140342243	0.451668695	0.591140573
ARHGAP15	5.739578838	0.538385924	0.87323734	0.203947569	0.320373792
PAX2	3.205650973	0	1.104980568	1	1
EXOSC7	520.8688431	-0.338864982	0.11803414	0.003627546	0.009904344
KIFAP3	528.7110028	-0.082920899	0.111730548	0.452826334	0.592103415
MKRN2	695.5118958	0.383097626	0.085055365	5.75E-06	2.66E-05
MCM6	2273.673103	-2.760250292	0.240285327	9.92E-33	9.72E-31
REXO2	1565.439729	0.162995375	0.121236978	0.172940093	0.281062704
RBM7	443.4750872	0.922390116	0.189921553	5.02E-07	2.76E-06
RBMS2	1559.700479	1.069488051	0.219996736	3.53E-07	2.00E-06
BAZ2A	1542.029797	0.908667079	0.160624269	6.75E-09	4.95E-08
PTPN23	1035.757446	0.565912008	0.139525349	3.60E-05	0.00014599
MLH1	937.7946662	-0.314935792	0.103825257	0.002181906	0.00626019
UNG	2829.297671	-3.780773448	0.264374416	1.92E-48	8.09E-46
FMO4	6.2189019	0.888021613	0.582147204	0.038481727	0.079807212
KLHL20	611.2522716	0.602178134	0.203417584	0.002083192	0.006008088
RGS11	96.1032994	-1.985256278	0.308092511	1.62E-12	1.97E-11
SLC46A1	179.3137047	-3.801119035	0.344196577	2.02E-30	1.57E-28
PLXNA2	5750.911097	0.914486656	0.162721986	8.27E-09	5.98E-08
SPAG5	424.4415444	-1.25966158	0.320346067	1.41E-05	6.15E-05
ANKRD13A	639.7911599	-0.227863908	0.10775694	0.032548134	0.069045869
TPD52	44.87796769	-5.536875383	0.725160113	5.40E-16	1.04E-14
ACACB	27.25092402	-1.494573145	0.556853368	0.000492791	0.001615618
TRAF4	695.1366705	-0.202903743	0.165312216	0.208117353	0.325829668
PAG1	11.22379325	-0.333228472	0.506685019	0.400534457	0.540378773
GPATCH1	137.1374088	0.216218225	0.206250188	0.275621388	0.406394324
ICAM3	132.6401851	0.051623792	0.212506739	0.800155072	0.88102448
NT5C2	1052.616959	0.368928644	0.119982436	0.001827155	0.005323638
MCAM	41586.31167	0.392746209	0.105407577	0.000166224	0.000596739
GPC4	1.157917223	-0.176702009	1.026938568	0.539917147	NA
MBNL3	84.71554675	-2.228179357	0.245075832	7.21E-22	2.51E-20
CAMSAP3	8.966026707	-0.499499388	0.691763222	0.250465742	0.376442322
RAP1GAP	38.60071926	-1.501112956	0.77356528	0.003000398	0.008334903
XAB2	754.5432823	0.067642109	0.143528331	0.631044491	0.7506202
ARHGEF1	1383.761377	-0.27663799	0.174504765	0.102942791	0.184199598
STXBP2	24.37990002	0.377581302	0.339208945	0.215575336	0.334924451
MAP2K7	579.4400646	0.267047118	0.097150737	0.005550453	0.01448375
NMRK2	214.6695081	-0.066403305	1.111264663	0.733803218	0.832005265
DGKD	153.6563054	-0.301623748	0.245612416	0.194135746	0.308204042
CTTNBP2	4.977704065	-0.4528815	0.783410287	0.287689898	0.420974484
ACTL6B	0.070297305	0	1.104980568	1	NA
RARB	287.8869935	0.908794996	0.327849209	0.002164502	0.006215339
TOP2B	2447.807355	0.67526025	0.088387312	1.39E-14	2.24E-13
TM9SF3	4488.410822	0.335870994	0.077236441	1.22E-05	5.39E-05
NFKB2	1108.175319	0.675062036	0.274567402	0.008324135	0.020749217
UBE2T	392.9833559	-2.07485049	0.217176939	1.24E-23	5.26E-22
PPP1R12B	67.1102183	0.036206341	0.237723799	0.872597305	0.930275443
DNAJC10	5299.611742	0.230017266	0.083760104	0.005706137	0.014841436
GTF3C1	2202.703854	-0.546028099	0.0927719	2.95E-09	2.28E-08
IL4R	2076.396418	1.191078686	0.14865217	2.65E-16	5.23E-15
USP33	973.1218893	1.090436999	0.149523886	9.22E-14	1.32E-12
PAK3	2.605445396	0.077436686	0.758995584	0.847755844	0.913520014
SNRPA	1192.562906	-0.371434485	0.142941034	0.008072993	0.020198515
SPAG6	1.482518436	0.137307985	0.884835281	0.702068017	0.806743878
EXOSC5	803.6039864	-4.16901051	0.325592211	1.73E-39	3.57E-37
DYNC1I2	3253.226325	0.304930635	0.112448248	0.006066612	0.015666726
APBB1IP	4.901805408	-0.020088406	0.644969751	0.961806899	0.988047811
LRCH4	120.3040113	0.847341832	0.268023627	0.00071757	0.002278729
FAM76B	171.8877995	0.361966767	0.188237708	0.046851642	0.09466887
SIRT6	474.4121628	0.11959607	0.122913537	0.323823349	0.460684952
POLD3	593.7992384	-1.557559089	0.159948425	1.37E-23	5.76E-22
ACTN2	96.53030135	1.179841484	0.440451825	0.00135729	0.004076519
CAPZB	5619.217395	0.313739002	0.097677989	0.001191144	0.003619343
GPR137B	165.934695	-0.347487282	0.135807584	0.009228907	0.022727277
NAALAD2	0.235235859	-0.06813049	1.111557289	0.727278044	NA
JADE1	549.6996886	0.173019299	0.169617964	0.294903028	0.429083295
SLC25A43	271.7891979	-0.324956545	0.200920472	0.093114951	0.169276515
UBE2A	1706.898736	0.008893327	0.088567913	0.91944087	0.961466188
FGFR1	2546.615199	-0.346914821	0.146829227	0.015907625	0.036838343
FKBP6	0.129090854	0	1.104980568	1	NA
SMC1B	1.483167401	-1.184482483	1.372443701	0.020577737	0.046283415
FBLN1	1.602017706	-0.212686756	0.852955795	0.576332917	0.705580014
ITGA8	1.978983227	0.328327799	0.95401809	0.364068085	0.503608376
CST7	4.120075478	-0.520419908	0.795225286	0.228196861	0.350028241
MAP2	452.2526135	1.0331981	0.341735037	0.000736186	0.002329412
PIAS2	340.8239608	-0.550575003	0.16498619	0.000616402	0.00198562
AMPH	14.01282736	-0.576298564	0.546164739	0.162116186	0.267143309
ARAF	1111.248077	-0.047655786	0.099518111	0.628926157	0.748853074
MCCC1	470.5038864	0.286296542	0.126668813	0.021767869	0.048581287
LAMP3	634.9019359	-0.541821494	0.339587396	0.075680361	0.142403026
FAP	25.14696125	1.109406976	0.488182001	0.004785126	0.012684801
NEBL	144.9714706	1.681700703	0.337758092	2.55E-08	1.72E-07
ACER3	537.3933046	-0.766691188	0.144233923	5.91E-08	3.78E-07
UBE2K	1729.823652	0.235842639	0.098220142	0.015397573	0.035814799
PIK3C3	738.1461826	0.224407027	0.117499732	0.053046644	0.105322683
N4BP2	127.4079182	0.479276969	0.158490773	0.001956547	0.005667686
TIGAR	237.5204495	1.820906668	0.243188405	1.63E-15	2.95E-14
TULP3	428.6264316	0.631832835	0.138087115	3.17E-06	1.53E-05
SYNJ2	2304.257448	1.295011933	0.108172912	8.86E-34	9.61E-32
ADCY2	0.203717181	0	1.104980568	1	NA
PPP2R5C	1627.026712	0.048807874	0.117241972	0.67333132	0.784602648
RBFOX1	0.434343591	31.06594122	6.342911158	8.55E-08	NA
GNB1	7544.255084	0.359832635	0.061582625	4.51E-09	3.40E-08
HOXA9	4.136828887	-0.906314078	0.816681825	0.054951848	0.108460849
EDN1	6670.97158	0.996170824	0.381867334	0.002788158	0.00780284
MLLT10	347.4244044	0.408737315	0.171401385	0.014227776	0.033362994
ZCWPW1	18.82162454	0.234707718	0.387958687	0.486513218	0.624743762
ADCYAP1R1	22.95457674	-0.417043029	0.592951728	0.322341258	0.459081993
FGF20	0.333572233	-0.024246516	1.088013084	0.908611828	NA
P2RY10	1.113377128	0.155587764	0.951295066	0.635274972	NA
ITM2A	532.0688015	0.160754406	0.187100603	0.374941805	0.514792897
NRDC	3649.484158	0.182250169	0.090815306	0.043150729	0.087990365
VDAC3	2525.334924	-0.664925019	0.119072021	1.51E-08	1.06E-07
PCM1	2015.529823	0.482357534	0.077463435	3.78E-10	3.28E-09
TNRC6C	152.8741047	0.280642028	0.171236816	0.092143771	0.167786321
CBFA2T2	195.4763527	0.411036158	0.213495959	0.044536157	0.090504622
BRINP1	10.93653438	-0.609650449	0.974978102	0.146423391	0.24606144
ITCH	377.2719163	0.496684756	0.16560953	0.002084264	0.006009532
PKD2L2	0.783421362	0.128193412	1.006547625	0.65919602	NA
TP53INP2	708.7289912	1.538562644	0.252641524	7.82E-11	7.42E-10
SDF4	7174.929904	0.073642061	0.090502022	0.412296869	0.551721311
MYH7B	3.14509285	-1.064993667	1.105821114	0.032671572	0.069272817
TP73	213.2162271	-8.430748535	0.832991847	2.87E-28	1.79E-26
TOLLIP	1277.086465	0.223699534	0.155887589	0.142195277	0.240202744
UBE2D4	322.6691013	-0.366891043	0.145416592	0.010060543	0.024517114
CLUL1	1.148221378	-0.381351466	0.936010444	0.315192102	NA
RUNX1T1	162.6767322	0.596592334	0.296369194	0.028884998	0.062260259
THOC1	750.7727126	-1.0311157	0.165337564	1.54E-10	1.40E-09
FKBP7	385.1867912	-0.364390014	0.202376745	0.061394311	0.119176193
OSBPL6	268.1263307	-1.259107466	0.201910547	8.39E-11	7.94E-10
SLC1A3	14.91126363	-1.071678698	0.675451053	0.020031915	0.045205506
XRCC5	12093.19256	-0.428566991	0.103044855	2.65E-05	0.000110629
LXN	920.7017988	1.375889569	0.257305126	1.10E-08	7.83E-08
SP140	3.374251195	0.653355578	0.722712847	0.142671376	0.240659331
MKNK1	350.8264465	-0.113067771	0.14820969	0.436316346	0.57547091
TNS1	3309.815318	1.00525093	0.282137595	0.00012172	0.000448054
REXO1	632.4424158	-1.060637663	0.108539737	4.93E-23	1.94E-21
SAR1A	2407.050272	-0.17220102	0.112244253	0.120624579	0.209896341
CDC14A	85.54917939	1.009916811	0.252541136	2.14E-05	9.07E-05
RAPGEF3	388.9899104	1.205527345	0.189371438	4.27E-11	4.20E-10
CEACAM1	257.2480262	1.293160559	0.350680258	3.34E-05	0.000136112
SENP1	241.3458758	-0.114364695	0.142533479	0.413653113	0.55304189
DUSP13	0.340767185	0	1.104980568	1	NA
CIC	1156.529689	0.348638111	0.154914861	0.021349467	0.047784303
LIPE	111.7454457	0.263961668	0.266148321	0.289762262	0.423359439
FDFT1	4725.179004	0.151420962	0.153315273	0.312860399	0.448614289
PAFAH1B3	332.4456542	-1.859571739	0.20739031	6.02E-21	1.94E-19
OPHN1	129.5719828	0.358794974	0.195291498	0.056939239	0.111713004
AFM	0.115282101	0	1.104980568	1	NA
KIF22	581.8547946	-1.087237106	0.178941365	3.70E-10	3.22E-09
CARMIL1	50.62293337	0.31225274	0.261928809	0.204039535	0.320494339
PGM1	865.8374019	-1.232778732	0.162178415	6.08E-15	1.02E-13
DDX1	3046.707149	-0.274042017	0.124909532	0.026003596	0.056705727
DNM2	3891.666106	-0.40560546	0.076373384	9.27E-08	5.75E-07
EPB41L2	1746.346362	0.211452021	0.142511276	0.130550425	0.223582209
RIMS1	8.739070839	-0.853968225	0.759775935	0.065240818	0.125508522
MOXD1	16.7144172	-1.246643843	0.692271831	0.008276307	0.020642221
STX7	695.4964726	-0.18981987	0.146925341	0.187512752	0.299496768
RABL2B	185.0695406	0.285028955	0.155734149	0.061197566	0.11887102
KEAP1	1720.126411	0.088308462	0.096009011	0.353600873	0.492593235
DDX43	0.451123701	0.046278362	1.086782072	0.829196318	NA
PTPRH	13.82836958	1.143082205	0.622169306	0.010688174	0.025843159
SLC35C2	571.7615234	-0.346585999	0.15109349	0.019102763	0.043327043
CRYBG3	366.4666117	0.183091055	0.129056264	0.149664459	0.250348688
EPHA6	0.814961444	0.006618497	1.077997387	0.975972863	NA
SCTR	0.055776652	0	1.104980568	1	NA
RFX3	109.0094847	0.945109551	0.269781666	0.000174726	0.000624385
RIF1	1000.738468	-0.000383923	0.156239726	0.997995156	1
RAB21	913.9645352	0.336473419	0.108225421	0.001669053	0.004901664
SLC4A4	9.651715686	-4.743284913	1.358242375	1.48E-06	7.56E-06
SMARCA2	1276.01175	0.968996676	0.127580213	1.22E-14	1.98E-13
RDH8	0.37914253	-0.883973674	2.541484217	0.007203657	NA
SESN1	532.7864136	1.267162088	0.239972356	2.28E-08	1.55E-07
MID2	671.1217153	1.344536655	0.192126225	3.73E-13	4.91E-12
COL5A3	7.217612107	-0.925192679	0.529184	0.024148932	0.053218167
SRCAP	31.08882709	1.138355584	0.401726125	0.000983837	0.003038115
PUM3	1446.44799	-1.143697093	0.092191288	6.68E-36	8.68E-34
CPB2	0.432792384	0.02214549	1.105604406	0.909283259	NA
CHRNA3	195.5040945	-1.182942717	1.412003118	0.019895324	0.044940628
KCNN2	2.077198616	0.570700171	0.977059643	0.164886196	0.270627313
CNOT4	400.6720437	0.904259943	0.156165663	3.11E-09	2.40E-08
PSEN1	1281.472933	0.327950717	0.133461197	0.012463981	0.029633103
CPOX	436.1411493	-1.519630695	0.139705296	1.14E-28	7.41E-27
CLDND1	835.5145521	-0.636900337	0.106317782	1.40E-09	1.13E-08
MOK	279.9532074	-1.204632957	0.210035715	2.11E-09	1.66E-08
HSP90AA1	56423.40359	-1.097439013	0.195119117	5.39E-09	4.01E-08
RBL1	195.5605701	-1.431439528	0.233185438	8.63E-11	8.13E-10
DLGAP4	1406.896608	0.820027595	0.185195037	4.79E-06	2.24E-05
IGSF9B	18.53505687	-5.703305982	1.213584826	1.85E-08	1.28E-07
CFHR2	0.075348852	-0.05664604	1.109747656	0.771189318	NA
CROCCP3	0.215708693	0	1.104980568	1	NA
NDC80	288.3497507	-0.764476693	0.265448616	0.002090121	0.006023944
AP4E1	319.5754193	0.282103357	0.11582304	0.013646143	0.032140957
RSBN1	168.0237154	0.00920166	0.200985156	0.962113852	0.988266671
MAGI3	180.5446596	0.637551809	0.161791543	5.35E-05	0.000210298
CXCL2	375.8178227	1.702383457	0.538758797	5.82E-05	0.000227801
AFP	0.272314865	0.021361833	1.105143967	0.912653997	NA
COL4A4	18.51458183	0.231676433	0.614381856	0.581820356	0.710210222
TCF7	295.3882405	-3.097982539	0.401799676	7.58E-17	1.61E-15
OSTM1	971.1965835	-0.291143973	0.140797773	0.03516255	0.073781412
IMPG2	8.995127511	0.748173155	0.507550872	0.061289212	0.119005105
PCNP	2313.077125	0.027477371	0.088549537	0.754624946	0.847699518
EXD2	497.6089719	-0.89749739	0.13413177	1.00E-11	1.09E-10
ARG2	181.9343989	-1.917214605	0.294165427	1.22E-12	1.50E-11
MEF2C	271.0711768	0.719229121	0.237396715	0.001399903	0.004188367
PTPRC	18.42879565	-0.426469504	0.443946555	0.247749828	0.373327489
CACNA1S	0.623468588	-0.051909243	1.1088919	0.789837835	NA
PKP1	69.81423056	-0.066891822	0.857553229	0.855153328	0.91884564
UBA5	836.273684	0.046413737	0.1446832	0.743667629	0.838972839
STK17B	195.7155297	-0.201160902	0.247092133	0.389214067	0.52914208
CDC14B	30.15174705	-1.546786287	0.499397115	0.000117102	0.000432716
ZNF510	218.4048054	0.371241439	0.170866331	0.025549927	0.055830053
LRP2	2.594315037	0.763122635	0.905548102	0.093769504	0.170172489
ZNF506	52.64314096	0.991577309	0.310834754	0.000473674	0.00155804
JMJD4	396.0825597	0.018592412	0.170311183	0.910745824	0.955752845
DUSP12	331.4076795	-0.306178041	0.117380582	0.00823213	0.020546646
AACS	1011.887282	-0.805532358	0.150319108	4.38E-08	2.85E-07
DELE1	1013.194775	0.369637273	0.099136721	0.000167571	0.000601164
SLC13A1	0.33315231	0.058481434	1.108762611	0.765449869	NA
CADPS2	1501.78243	0.745064824	0.12243633	6.72E-10	5.65E-09
PCDHB4	3.634309209	1.072046687	0.89759547	0.030267746	0.064875307
PCDHA6	3.817767999	-0.349894911	0.683734931	0.412215802	0.55171806
PCDHGA2	43.33129784	0.444882338	0.327200196	0.133164358	0.227337449
HSPB11	466.378208	-1.100795549	0.161575149	2.81E-12	3.30E-11
PHLPP1	332.8638444	0.34827566	0.21628259	0.092597909	0.168496654
ATP8B1	1417.377419	1.470206742	0.227911541	1.01E-11	1.09E-10
IL12RB2	51.48932264	-9.492651936	1.234705218	2.70E-20	8.13E-19
SMARCD3	165.4044605	-2.406324946	0.272200003	5.90E-21	1.91E-19
WDR70	635.5377633	-0.439351217	0.11103758	6.24E-05	0.000242828
FYB1	13.2568837	0.552053853	0.559074235	0.184285554	0.295643471
MPP4	86.42592544	2.998289638	0.453328327	2.02E-13	2.77E-12
STRADB	374.3313664	0.621246469	0.10725373	4.73E-09	3.56E-08
BZW1	5088.340685	0.249739774	0.113683162	0.026184087	0.057052036
PGR	1.143626779	-0.037794284	1.107124423	0.845861798	NA
C1QTNF3	3.301108889	0.054750802	0.63566211	0.896182348	0.946264977
ME2	1336.833788	-0.894627441	0.106315069	1.81E-17	4.12E-16
C5orf22	385.8316011	0.146675023	0.141295467	0.290360073	0.423951914
CCNT2	564.3662993	0.765750015	0.233643441	0.000559781	0.001819479
FAM135A	153.1419176	-0.531373191	0.261897899	0.030524248	0.065331947
COL19A1	0.239745829	-0.037794284	1.107124423	0.845861798	NA
EPB41L3	2514.103348	0.31932229	0.100346014	0.001315524	0.003962954
COBLL1	278.2889242	0.316793617	0.167720622	0.052493964	0.104461848
DLG3	71.12700304	-0.152112351	0.321764797	0.60310457	0.727416479
KCNK2	0.926076311	0	1.104980568	1	NA
SERTAD4	88.67513541	-1.724374829	0.276229929	1.46E-11	1.54E-10
TRAF5	133.7883886	-0.024896928	0.235930431	0.911599371	0.956236542
MRPL22	1188.324992	-0.192294999	0.116553772	0.094771119	0.17169414
GEMIN5	965.9499589	-1.35825242	0.14197623	1.56E-22	5.79E-21
OPRK1	0.209313161	0	1.104980568	1	NA
NFE2L1	9674.071	0.639482765	0.120871304	8.10E-08	5.08E-07
SEMA5B	2.006347723	-0.711031114	1.160594711	0.083732625	0.15485496
GSK3B	911.6110965	0.872859904	0.117844734	6.15E-14	8.99E-13
ITGB5	5414.726143	-0.067188655	0.092127038	0.462329545	0.601094092
ERC1	1048.841228	0.06042932	0.122894771	0.618080191	0.740050735
XPO1	3596.690262	0.280782545	0.08640378	0.001065829	0.003267817
LINC01587	0.807155235	-0.005856471	1.035446932	0.981757341	NA
RNF13	600.3828483	0.255516191	0.1609737	0.10395643	0.185634593
TRPM3	23.66482087	1.142172681	0.535768219	0.005958714	0.015422898
PALB2	219.2448481	0.279840796	0.133176515	0.032647663	0.069236071
DOP1A	320.4762003	0.91957021	0.234387052	3.58E-05	0.000145548
LYRM2	1015.772567	0.071651811	0.108394841	0.504007607	0.64079445
BCKDHB	137.0303227	0.090823231	0.188644415	0.618924051	0.740628461
KAT6A	503.6262942	0.448461377	0.228658824	0.039450102	0.081526338
TUT7	559.7776795	0.718371257	0.129263123	1.64E-08	1.14E-07
ULK2	321.2825752	-2.109664393	0.178501316	2.77E-34	3.15E-32
TNPO1	6515.718156	0.941790656	0.132431604	4.80E-13	6.23E-12
PLOD1	11449.07736	0.09062274	0.100108134	0.360909768	0.500147942
P2RX5	75.68118005	-6.653130454	1.133595455	3.24E-11	3.26E-10
ITGAE	451.9724769	-0.689911657	0.229706079	0.00159728	0.00471258
DIS3	1271.138325	0.233893897	0.131728519	0.071160204	0.135264153
PIBF1	348.0563423	0.017447837	0.157691946	0.909881244	0.955361689
TDRD3	265.3294643	0.216144154	0.148466128	0.137312542	0.233453505
NUFIP1	203.1379484	-0.193980086	0.150858701	0.189128559	0.301619784
PDS5B	680.9269726	0.293573375	0.132413415	0.024210124	0.053330685
OXCT1	1375.639892	-1.836489932	0.192758074	3.43E-23	1.38E-21
RRAGB	161.8473254	0.907712971	0.244285953	8.44E-05	0.000320438
CYLD	1322.286728	1.103730328	0.170258408	2.62E-11	2.68E-10
SLC27A5	62.93495736	-0.967001218	0.323351879	0.00096544	0.002986172
ZNF324	231.8035026	0.29279347	0.209515262	0.14553859	0.244887381
ZNF671	24.87451693	0.677283309	0.416228004	0.055843586	0.109921987
ZNF416	84.90865005	0.40689053	0.235313228	0.068659591	0.131174282
ZNF586	98.07175712	0.455066182	0.206804183	0.021992503	0.049041021
ZNF446	108.999447	1.218314248	0.255898304	3.87E-07	2.17E-06
ZNF264	208.3603561	1.013168245	0.187528612	2.31E-08	1.56E-07
RPS5	13992.29953	-0.420285244	0.156386575	0.005955891	0.015419252
FAT1	33.49422847	-3.878530257	0.765928963	2.14E-09	1.69E-08
YTHDC1	1201.064295	0.172474507	0.197111929	0.364515612	0.504128037
CHMP2B	766.6457915	0.316950902	0.113497998	0.004704163	0.01249536
SMAP2	369.8588598	0.28854107	0.133447238	0.027911809	0.0603666
PPIE	967.8999955	-0.545747215	0.117549085	2.55E-06	1.24E-05
ZMPSTE24	1327.343921	-0.10098855	0.111374798	0.359064047	0.498356747
STARD7	2799.64239	0.462899167	0.120360154	9.65E-05	0.000362313
NOA1	542.0694751	0.150707223	0.12340652	0.215528584	0.334922303
REST	486.340394	1.129109062	0.155522318	1.07E-13	1.51E-12
HAL	2.460970403	0.707889772	1.036281445	0.100999306	0.18129229
SSH1	785.1817059	0.624137774	0.226933279	0.00389154	0.010557426
GSTP1	9459.802329	-0.165722362	0.116468111	0.149625264	0.250303017
APLP2	28184.06452	0.217300542	0.115892239	0.057619192	0.112857692
FAM234B	100.4818009	-0.142584327	0.210222783	0.480019507	0.618629107
SLCO1A2	0.805669601	0.279282968	1.006106121	0.393477663	NA
WBP11	1675.197645	-0.154749902	0.136225383	0.247851063	0.373453301
EIF3I	4205.752614	-0.513861697	0.100559613	2.47E-07	1.44E-06
NKAIN1	25.17262152	-1.340731584	0.570788257	0.001942916	0.005632075
COL16A1	37.21711076	0.15812932	0.366399766	0.625081344	0.745718536
TXLNA	1504.585275	0.415907097	0.154544073	0.005914035	0.015326102
APOB	19.41243221	1.442396501	0.855580146	0.005667231	0.014757377
NCOA1	410.1069564	1.076910629	0.205315832	4.71E-08	3.05E-07
AGBL5	449.3630648	0.184573534	0.135760689	0.166691019	0.2729298
EFR3B	59.55014852	-0.402097928	0.31014834	0.156375438	0.259511962
KIF3C	659.2734588	0.551217121	0.168467384	0.000776354	0.002446212
RAB10	3625.017172	0.360280536	0.112810005	0.001227767	0.003722565
GCKR	161.2898804	1.627635499	0.209726052	4.17E-16	8.13E-15
HADHA	6126.392851	0.043272309	0.080663113	0.589421721	0.716166275
MAPRE3	132.2162462	-0.130860388	0.179136273	0.451858381	0.59117714
CAD	1833.231548	-1.47753712	0.153214891	4.76E-23	1.87E-21
CD59	23846.43696	1.008127119	0.134770414	2.72E-14	4.21E-13
CD82	1983.836681	1.831276386	0.183888542	5.00E-25	2.44E-23
BCORL1	436.488392	-0.546962968	0.208209457	0.00621184	0.015999364
ATRX	1462.827405	0.690805349	0.103874404	1.83E-11	1.90E-10
AK6	335.805116	-0.080899382	0.14961569	0.581005002	0.709585312
FCN1	28.43056616	0.24583951	0.401222504	0.476490275	0.615097658
MYNN	367.6766809	0.315806846	0.144133515	0.02547541	0.055698186
MECOM	861.978764	1.359250094	0.203303337	3.12E-12	3.64E-11
SCAMP1	922.5771359	0.618030468	0.150476767	2.71E-05	0.000112778
PREP	870.0562563	0.142297664	0.115877683	0.213755379	0.332800001
HACE1	198.5637322	-0.493086271	0.145737718	0.000555895	0.001808602
SEH1L	602.8926387	-1.351785067	0.120136534	3.30E-30	2.53E-28
WDR47	398.839686	-0.001596986	0.198179294	0.993335977	1
WDFY1	1420.228168	1.119598561	0.158845595	5.10E-13	6.60E-12
OVGP1	36.56838392	0.180291804	0.527092401	0.654171058	0.769500447
SLC25A24	899.6455319	0.166224361	0.122445157	0.16867314	0.275567325
MAP3K4	361.5726406	-0.831493864	0.141288957	2.01E-09	1.59E-08
PILRA	4.617061174	-0.630100843	0.793306118	0.155802042	0.258729785
IGSF9	4.029297708	-3.43131255	1.705058185	0.0001346	0.000492362
ABCB1	392.371526	-0.110639592	0.226355456	0.608495986	0.731780569
ZNF213	180.556054	0.434270829	0.165295289	0.007022033	0.017809344
AKR1B1	5271.747614	-0.723686366	0.118063795	5.25E-10	4.47E-09
CPNE3	1089.183017	-0.372472386	0.11290576	0.000840765	0.002628312
RRN3	716.8874037	-0.138270358	0.166058025	0.39309636	0.53300858
CTTN	4249.192406	0.136259625	0.091872159	0.134978422	0.230005329
WNT11	100.9614404	-4.290933031	1.244738976	1.79E-06	8.98E-06
MTIF2	620.0767719	-0.239840297	0.11232662	0.030735697	0.065737724
DDHD2	746.4661148	-0.427316507	0.120024127	0.000307024	0.001047196
TTC39A	55.48405686	0.830761654	0.419135218	0.019604382	0.044354836
EPS15	892.9779653	0.798696259	0.155481932	1.47E-07	8.86E-07
ORC1	369.8838467	-2.599596435	0.329329477	1.69E-17	3.86E-16
MGST2	743.0034199	0.054462962	0.178395325	0.753293024	0.847046141
CHERP	714.2291859	-0.26453714	0.213516684	0.196272312	0.31084572
ATG16L1	553.3535433	-0.017439369	0.239888199	0.938930021	0.973686827
USP40	545.7218237	1.098419625	0.147067126	2.41E-14	3.75E-13
POMGNT1	1746.485194	-0.184133208	0.145974953	0.198278999	0.313245993
RAD54L	230.2335486	-2.254191248	0.367062592	6.35E-12	7.09E-11
MAST2	1446.078173	-1.467353704	0.16228965	1.46E-20	4.48E-19
DNAJA1	11399.26843	0.275131637	0.128324664	0.029459931	0.063337347
B4GALT1	2248.263139	0.937037233	0.127305001	7.74E-14	1.12E-12
CHMP5	2093.639004	0.91039191	0.135241266	7.42E-12	8.20E-11
NFX1	552.4059158	0.669348446	0.12616083	7.18E-08	4.53E-07
AQP6	15.20186722	-0.64051168	0.934681268	0.138344482	0.234923328
DIMT1	762.5081601	-0.861174044	0.123122264	1.29E-12	1.58E-11
IPO11	1628.099037	0.031741376	0.092269469	0.728811965	0.828072024
FOLH1	0.089817652	0	1.104980568	1	NA
EIF2AK1	1953.414088	-0.404393776	0.09534383	1.88E-05	8.05E-05
NME8	0.082224498	0.006202373	1.104849797	0.974541378	NA
EPDR1	16.32001298	-2.060013003	1.032127841	0.000717761	0.00227899
SNX10	33.57924757	-4.6829633	0.706782459	4.12E-13	5.41E-12
SEPHS1	1488.678558	-1.311146062	0.142852418	7.24E-21	2.30E-19
MRPL28	1802.5641	-0.585212628	0.10350103	1.11E-08	7.91E-08
HBQ1	7.060957419	-1.346572843	1.089764439	0.012993244	0.030769779
ITPKC	668.9272276	-0.343473368	0.21804317	0.099682429	0.179387462
CEACAM6	0.203845821	0.054308597	1.108597091	0.781110182	NA
FAT2	0.708857496	0.070096899	1.045004594	0.78206887	NA
RBM22	919.5421356	0.837619738	0.144445896	3.33E-09	2.56E-08
TMED2	6151.129155	0.237023266	0.080374585	0.003008566	0.008355231
ERO1B	133.2958116	0.602608753	0.292623491	0.025693318	0.056093036
ZFAND6	1150.044687	0.688324726	0.108164631	1.23E-10	1.14E-09
HSD17B2	2.70179887	-0.468358476	0.900617782	0.249299547	0.375166742
TXLNG	542.6653056	-0.756367752	0.20725742	0.000144457	0.000525408
LAT2	22.85147042	-0.572607957	0.505573833	0.149828509	0.250534847
HUWE1	4118.987773	0.697350335	0.139768774	3.72E-07	2.10E-06
ZW10	695.4780111	-0.6980005	0.096381184	2.74E-13	3.68E-12
ALG9	83.13745198	0.082880251	0.199289942	0.666289755	0.778984989
MYBPC2	7.105017869	-0.037794284	1.107124423	0.845861798	0.912230393
NOX4	126.6334538	0.650836089	0.28601741	0.014027904	0.032956728
ACOX3	597.3286465	-0.642274386	0.165402948	6.74E-05	0.000260621
MTMR2	1473.287376	-0.035516603	0.086354536	0.678790237	0.788855668
PPP1R15A	1687.880404	1.045050454	0.184742657	5.07E-09	3.81E-08
HSD17B14	196.7634599	1.794334668	0.22327837	2.35E-17	5.27E-16
TRIP6	2047.930668	0.23192016	0.130063964	0.070080394	0.13353722
ACHE	101.0561132	0.156826328	0.336438397	0.604912439	0.728941108
FTL	28527.56012	0.927215623	0.10407182	2.23E-19	6.18E-18
SRRT	3353.795557	-1.333666767	0.185298116	9.18E-14	1.31E-12
BAX	2431.080941	0.490618791	0.128823528	0.000109247	0.000405974
NLK	346.0273184	0.751134131	0.163970688	2.61E-06	1.28E-05
PIGS	1582.82602	0.074010606	0.092431021	0.419651061	0.559074342
ADAMTS2	1.819172151	0.045260482	0.919033408	0.892351073	0.943829417
ATXN7L3	1319.979702	0.449415878	0.112383681	5.18E-05	0.000204019
PGS1	343.6552115	0.330829896	0.121211402	0.005651034	0.014717022
PSMC5	3728.877105	0.029509942	0.07058282	0.674479435	0.785375257
UIMC1	537.4258104	0.188333511	0.101117041	0.06006857	0.116958673
CETP	17.86184114	0.657067568	0.521304157	0.10426892	0.186082094
MMP2	15662.40379	1.006242471	0.112971145	1.95E-19	5.45E-18
MT3	6.107437135	-1.051973551	1.12746396	0.033778468	0.071282252
LPCAT2	1235.217442	0.633838927	0.129587914	6.69E-07	3.62E-06
GNAO1	9.484114907	-1.744427772	1.428073029	0.005054352	0.013331329
OGFOD1	1682.263878	-0.774202187	0.095798544	3.57E-16	7.02E-15
SH3BP2	1353.034191	0.313105136	0.181231499	0.074862487	0.14112903
NOP14	2453.401172	-1.288396397	0.170962299	8.45E-15	1.40E-13
ADD1	4046.055996	0.737288426	0.120049835	4.78E-10	4.09E-09
L2HGDH	140.9419324	-0.815549107	0.186205854	6.02E-06	2.77E-05
TXNDC16	340.5068559	-3.232685836	0.253949775	3.13E-39	6.04E-37
RTRAF	3197.416964	-0.530204599	0.109880258	1.05E-06	5.52E-06
NID2	508.9184308	0.238097143	0.233626919	0.283876355	0.416378364
GMCL1	323.6675768	-0.630710815	0.136129017	2.41E-06	1.18E-05
SF3B2	5317.714763	0.036170178	0.101744503	0.719675402	0.821326675
KLHL42	852.3396294	-0.895002771	0.120711591	5.59E-14	8.24E-13
GNAS	21472.54267	0.214869668	0.106062576	0.040639002	0.083622026
DNM1L	2008.612881	-0.293296068	0.078648479	0.000176124	0.00062917
PTHLH	726.6716784	1.402989585	0.251148293	2.62E-09	2.04E-08
PHACTR3	0.07778831	0.02355889	1.105724807	0.903515264	NA
ERGIC2	1469.165569	-0.366461343	0.115100041	0.001264185	0.003823618
TFAP2C	6.044033345	0	1.104980568	1	1
AURKA	331.6884561	-0.199823305	0.24357214	0.386323238	0.526367912
CASS4	4.864480622	0.190840089	0.643078712	0.650761456	0.766664454
PIR	2789.168944	1.103263855	0.202348995	1.41E-08	9.88E-08
AAMDC	558.1752336	-0.178883933	0.174273569	0.291170933	0.424857248
RFX2	114.9010839	-0.509072152	0.244357397	0.027597044	0.059753378
METTL2A	452.2551252	-0.715114595	0.189144312	9.20E-05	0.000347089
SULT2B1	1.160603078	-0.523896536	1.09735176	0.155003539	NA
ALG6	317.3633099	-1.25543026	0.165418174	6.23E-15	1.05E-13
CNOT3	744.1189983	0.380357608	0.136137894	0.004466233	0.011932631
GP6	1.661738763	-0.393100847	1.006336131	0.273111234	0.403265475
PTPN4	245.1649487	0.106596251	0.190828271	0.563586106	0.694476926
DDX18	1464.356786	-1.504304177	0.130687907	9.63E-32	8.70E-30
KHSRP	5799.497801	-0.79777575	0.162787733	5.03E-07	2.77E-06
GNA11	2941.71803	-0.74019758	0.103433142	4.85E-13	6.29E-12
ASAP3	306.4320786	0.482662809	0.192575532	0.00944893	0.023201245
EDEM2	1259.66862	0.625820274	0.111592922	1.39E-08	9.71E-08
DNMT3B	50.86488589	-0.317947827	0.345381089	0.303931952	0.439214537
REM1	19.85383901	1.546290767	0.689550066	0.001348043	0.004054532
TPX2	1615.488766	-0.785223434	0.230329494	0.00033844	0.001144334
FER1L4	36.88791692	0.310756727	0.517233066	0.437231191	0.576366387
PDRG1	568.9494401	-0.655194597	0.135591918	8.77E-07	4.65E-06
EPB41L1	771.6643143	0.229366104	0.23336193	0.301426704	0.436493241
SLC15A1	2.80074876	-0.398223275	0.797297437	0.340648078	0.479051296
DOCK9	1779.907081	1.787255094	0.205986509	1.06E-19	3.03E-18
ANKRD10	397.8941286	0.10418925	0.191001112	0.572751996	0.702809072
TGDS	147.7110942	0.199017616	0.186317995	0.270085101	0.399940285
DOCK3	18.28920234	-1.849757685	0.606471559	5.55E-05	0.000217616
C3orf18	29.36922295	0.499709307	0.432123295	0.168479161	0.275322157
COQ9	795.0953837	0.232176455	0.164418176	0.147644628	0.247757644
TMEM40	8.158698784	0.299165423	0.67999761	0.481006654	0.619749514
KIF9	135.1220442	-0.236133048	0.23809221	0.296076687	0.430374456
ARHGAP28	3.326967217	-0.396556961	0.771275966	0.34740423	0.486245793
CRLS1	92.19895167	-0.58210107	0.246721756	0.012493253	0.029691322
PPP1R13B	764.7232776	0.135054878	0.200349826	0.484339058	0.622747006
ATRN	1571.647834	0.475647494	0.106710761	6.60E-06	3.03E-05
SMOX	472.8615895	0.78812525	0.200493606	4.45E-05	0.000177132
SIGLEC1	4.632200514	0.078326358	0.744119948	0.847482872	0.913354812
FKBP1A	21881.86376	0.912954722	0.082237377	5.54E-29	3.66E-27
NSFL1C	2036.643646	0.563768122	0.108899153	1.64E-07	9.81E-07
SLC4A11	265.7797709	-0.823771591	0.192084934	8.96E-06	4.03E-05
DNAAF9	310.0226187	0.887035963	0.247024805	0.000142412	0.000518866
ZNF343	139.7130575	-0.030146714	0.149574542	0.837012837	0.907881793
EBF4	55.00234093	-1.120483663	0.278468624	1.46E-05	6.34E-05
CPXM1	38.29573159	-0.277157029	0.325175041	0.347368644	0.486228319
MAVS	1749.132746	1.009772227	0.204181453	2.66E-07	1.53E-06
LZTS3	125.644859	-0.313240858	0.203855793	0.110260358	0.194743644
F11	0.137455423	-0.068984568	1.111838266	0.723896919	NA
XRN2	2565.170309	-0.156518817	0.096992241	0.103560022	0.18513091
KIZ	138.299032	-1.152318427	0.262346635	2.68E-06	1.30E-05
DYNLL1	5254.65248	0.319676513	0.075499915	2.07E-05	8.78E-05
TESC	19.21825879	-3.034731027	0.799665089	6.13E-07	3.34E-06
SNX5	2698.099578	-0.772728606	0.137654375	1.10E-08	7.78E-08
RPL6	20606.71522	-0.405675179	0.14523068	0.004378821	0.011731852
SIRPG	0.544118185	-0.144880846	1.096729923	0.527624381	NA
MAPKAPK5	573.4095028	-0.422811498	0.111320028	0.000121451	0.00044722
P2RX7	62.98871518	0.425173136	0.434055315	0.24253564	0.367337565
ESF1	946.0266808	-0.826816299	0.166113393	3.24E-07	1.84E-06
RBBP9	607.2411224	-0.363681891	0.139799552	0.008054681	0.020156335
ANAPC5	2842.394809	-0.462989564	0.110844654	2.38E-05	9.99E-05
SLC23A2	400.8626743	-0.87646145	0.179311675	4.68E-07	2.59E-06
SLC8B1	1720.751595	-0.017580893	0.15989783	0.910387481	0.955721397
TMEM230	1521.353419	0.11525181	0.091047536	0.202112258	0.318036692
DZANK1	18.36584131	-0.187909561	0.401855148	0.586721683	0.713872724
KDM2B	438.1556243	-0.575539814	0.143029635	4.08E-05	0.000163548
CFAP61	1.907412266	-0.091898468	0.861235161	0.801797385	0.882048365
LHX5	2.372481058	-0.115210161	1.123597817	0.560220901	0.691706595
TASP1	142.5552982	-0.503995124	0.193754176	0.007042667	0.017853071
OAS1	3524.935434	0.726660594	0.411619848	0.038722222	0.080226925
GCN1	2553.576995	-0.515364819	0.126242017	3.40E-05	0.000138428
RPLP0	46360.00932	-0.146700064	0.165239439	0.362633414	0.501920701
PXN	6108.642502	1.580719939	0.182789973	3.15E-19	8.65E-18
SIRT4	30.0638883	-1.147375477	0.396241981	0.000795385	0.002500561
RPH3A	0.627187844	-0.015326676	1.037071524	0.952077922	NA
KIF16B	170.604903	-0.486392226	0.219119411	0.020235664	0.045596131
TRMT6	470.280529	-0.818939181	0.165619891	3.88E-07	2.18E-06
CHGB	3.840719989	-0.710346732	0.814778741	0.116066518	0.203326515
PEBP1	4044.69645	-0.671916856	0.105888568	1.42E-10	1.30E-09
TBX5	0.566943906	-0.040332818	1.095350331	0.844661748	NA
BRAP	590.9579359	0.252286198	0.109778229	0.020116591	0.045381994
ERP29	2486.189367	-0.152613818	0.091699449	0.093486958	0.169806134
NOS1	0.977729972	0.130834345	1.011145506	0.649819884	NA
FUS	10591.3254	-0.780242226	0.154515299	2.40E-07	1.40E-06
IGBP1	1113.1844	0.368060188	0.090345208	4.03E-05	0.000161963
FXYD5	3867.112349	0.08968368	0.119516793	0.447077507	0.586444433
ZNF302	352.7928078	0.680290272	0.194986858	0.000298626	0.001021034
GRAMD1A	1179.263863	0.400444485	0.172581665	0.017025628	0.039155968
HEPH	2.382537154	0.175027619	0.889986395	0.627678951	0.747969572
CDIP1	830.649533	0.293593769	0.082441395	0.000338215	0.001143758
CMTM1	11.30562252	-0.033613106	0.421497603	0.924952891	0.964785591
KCNH4	12.47258049	-2.871876138	0.923382261	8.64E-06	3.89E-05
GANAB	11001.36031	0.229599799	0.097799595	0.017850683	0.040817074
GMIP	394.0210629	0.640211073	0.121796496	9.75E-08	6.03E-07
RBM41	264.2217509	0.333990844	0.169758055	0.043263704	0.08821219
BIRC5	1314.936709	-2.293178407	0.325508777	1.31E-14	2.12E-13
LAG3	22.0121495	0.072074404	0.458364885	0.847809766	0.913520014
MLF2	3003.294071	0.133697878	0.077703539	0.083585944	0.154624446
OTUB2	42.48432558	-0.468109019	0.316453351	0.104489086	0.18642759
DDX24	4695.575483	-0.600376908	0.152830394	5.91E-05	0.000230698
ZBTB25	81.25543961	-0.405534928	0.239900245	0.07451274	0.140582829
NECAP1	261.3154701	0.491415384	0.198005851	0.010022372	0.02442692
ARHGAP4	286.5425725	-0.916721492	0.237945826	4.81E-05	0.000190381
ANKRD24	14.98839437	1.191006445	0.533999006	0.004111534	0.011091973
DHX32	598.7391001	0.381942646	0.169893659	0.020896323	0.046869757
RCOR1	1342.498828	0.789651126	0.168964825	1.58E-06	7.98E-06
GPATCH2L	480.5920437	0.883979443	0.155741835	6.33E-09	4.66E-08
LTBP4	805.7778691	-1.13286805	0.173221928	1.66E-11	1.74E-10
BLVRB	515.4985424	-0.287935415	0.15041999	0.050577849	0.101155698
SLC9A1	2207.937605	0.943038102	0.133020709	5.62E-13	7.22E-12
SPTLC1	1742.166516	-0.012313242	0.121787402	0.918369928	0.961113786
PAPOLA	3495.033036	-0.306399645	0.118927175	0.009032768	0.022314754
CCNK	860.0888032	0.248889441	0.157320076	0.10548498	0.187854122
PCBP4	488.5374543	-0.975307914	0.160916155	5.23E-10	4.45E-09
RGS1	0.111644927	0.033259424	1.106354693	0.864313921	NA
YPEL3	159.2063389	0.087926085	0.235831769	0.694867724	0.801269702
MRPS33	665.3138681	-0.564566025	0.164755399	0.0004381	0.00145146
NDUFB2	2139.377787	-0.343041234	0.155991087	0.024459106	0.053789078
NUDC	5209.278394	-0.613811745	0.117129216	1.10E-07	6.75E-07
MAEA	1304.569833	-0.364477971	0.107185047	0.00058681	0.001898721
ICAM1	30253.12148	0.135899599	0.24381312	0.55616636	0.688471552
STRN4	2266.371392	-0.13502886	0.070863156	0.055574003	0.10951146
IRAK3	331.493051	0.429544364	0.213759015	0.035974937	0.07524989
LYZ	87.64361358	0.230605258	0.382154741	0.489502432	0.627698744
MUL1	974.420492	0.096140501	0.101489114	0.338910664	0.477181862
TFAP4	81.96358822	-1.570576298	0.283339495	1.80E-09	1.43E-08
PDCD7	506.2660221	-0.078968297	0.11832292	0.499021536	0.636454299
SPG21	1309.160947	0.166977809	0.078983095	0.03347269	0.070710801
DNAJB11	2028.728271	-0.059018404	0.168348755	0.71901608	0.820796749
P3H2	103.6342587	0.069125957	0.255608791	0.774067564	0.861949746
THPO	22.39369872	-0.301383813	0.939608884	0.404346098	0.544091335
CHRD	210.9048775	-1.495576892	0.529870326	0.000327521	0.001110806
FLT3LG	1.252447261	-0.282179012	0.89544481	0.451332988	0.590884912
RAB11FIP3	1717.511659	-0.512850916	0.100458945	2.54E-07	1.47E-06
GNPTG	1216.483468	0.125690353	0.127555827	0.317193895	0.453414985
ZNF268	301.8552607	-0.126821098	0.15199255	0.394056284	0.533897436
GOLGA3	1083.042134	0.487826397	0.13107319	0.000154885	0.000559853
PABPC4	6359.300339	-0.755798755	0.154198901	5.36E-07	2.93E-06
CERS4	17.46862096	0.671688169	0.552021625	0.10597403	0.188549567
MCOLN1	576.986861	-0.682805549	0.147031232	2.13E-06	1.06E-05
USP48	2241.360133	0.238831817	0.067200434	0.000358219	0.001207528
EFNB1	3251.375645	1.88825603	0.255791913	2.85E-15	5.01E-14
PDPR	626.9678383	0.451443793	0.136642823	0.000771407	0.002432809
AARS1	3288.031531	0.426964208	0.087286605	8.34E-07	4.44E-06
GLG1	5605.738161	0.540255903	0.09711158	1.98E-08	1.36E-07
KIF4A	369.894222	-0.587839218	0.242327379	0.010371563	0.025167242
TNRC6A	843.022555	0.345340475	0.121728896	0.00401642	0.010861828
PLEKHG2	511.0708142	0.418531885	0.161119958	0.007768294	0.019504599
DLL3	30.3442034	-2.355468979	0.676054602	3.95E-06	1.88E-05
NAT14	519.4219925	-0.167100437	0.252415937	0.482804189	0.621125944
PITPNM2	313.8438104	-0.243289525	0.211775459	0.231178762	0.353725689
EXOC1	854.2436717	0.841878863	0.180020743	1.42E-06	7.26E-06
RBM27	236.8148264	0.098735541	0.176091583	0.564041933	0.694794558
POU4F3	1.640607869	-0.505183403	0.963347827	0.205835955	0.322906401
OSBPL8	757.6515596	-0.029721467	0.173577816	0.860289649	0.922190068
DTX2	135.2908585	0.434548714	0.203865162	0.026679018	0.057984302
NLRC4	4.954355732	-0.171318477	0.839027665	0.653491824	0.768977241
PUS7	531.8449819	-1.235264364	0.166908705	2.78E-14	4.29E-13
LAMB4	7.129708874	-0.368740904	0.635026204	0.386634037	0.52665501
NRCAM	3178.787545	1.637115902	0.275476331	1.32E-10	1.22E-09
LAMB1	18293.552	0.937217518	0.125496706	3.44E-14	5.21E-13
SLC26A4	40.86236336	0.783786957	0.389684259	0.020491162	0.046103473
DLD	2042.276327	0.153572828	0.126625162	0.218364628	0.338299624
WDR7	267.9889592	0.09149937	0.167768491	0.575734201	0.705152951
TXNL1	1717.799074	0.57280789	0.077529605	1.08E-13	1.53E-12
IL5RA	0.433536858	-0.016058149	1.103204419	0.934800492	NA
ABCC6	3.468503706	-0.434105204	0.821665902	0.298713276	0.433279377
CMTM6	2619.016054	0.04719264	0.092988009	0.608959557	0.732170727
ITGA6	2895.147694	0.514888394	0.169710383	0.00182259	0.005311074
RAPGEF4	88.9463343	0.829588509	0.348160369	0.007607531	0.019142059
MAP3K20	766.0795784	-0.65155552	0.154618111	1.63E-05	7.02E-05
FH	2007.141529	-0.028671669	0.114992055	0.800750225	0.881357044
SEL1L3	2717.689523	0.664431954	0.146305381	3.57E-06	1.71E-05
TF	1.462007444	-0.613583665	0.99454086	0.14131576	0.23894715
CDV3	8105.7878	1.362921585	0.117450585	5.52E-32	5.08E-30
MYO15A	29.01827553	-0.159065239	0.655676372	0.705494422	0.80938493
ALKBH5	1218.896083	-0.341524857	0.136678745	0.010990204	0.026503416
APOH	0.155927725	0.022803329	1.105656072	0.906599754	NA
NLRP1	700.4278505	1.438654243	0.215093147	2.30E-12	2.75E-11
PITPNM3	142.5752829	0.405283652	0.38934742	0.230623025	0.353106381
SPAG7	1112.152852	0.096619795	0.10609989	0.357505551	0.496717727
ORC6	545.9933251	-2.734744408	0.278966631	6.72E-25	3.22E-23
ZFHX4	265.4138943	1.204366823	0.315898512	2.71E-05	0.000112746
CPA1	0.304387225	0	1.104980568	1	NA
ZC3HC1	421.9017527	0.145097517	0.145250187	0.308423945	0.443998851
ESR1	1.049300381	0.245433518	1.033793633	0.418548267	NA
RGS17	25.01032942	0.202496617	0.402717987	0.558591633	0.690546029
ANGPT2	73.61880384	0.874188674	0.45036029	0.019184351	0.043502716
TMEM101	559.8844709	-0.209126573	0.133888586	0.112259726	0.197694337
CD200	475.9820585	1.131439701	0.2853514	1.81E-05	7.74E-05
CCDC80	608.1904771	1.946220948	0.365478842	1.65E-09	1.32E-08
PSME1	3881.978692	0.087003239	0.122811623	0.472567721	0.611226648
PPP2R3C	921.1810825	0.158943401	0.106731187	0.132333209	0.226138621
HAUS4	186.7759718	-0.76897764	0.233052653	0.000515001	0.001682144
JPH4	50.45566542	0.243531228	0.790963931	0.54642354	0.680097136
MYH7	2.714394344	0.06999397	1.110545701	0.721930553	0.822918726
CEBPE	0.708777494	-0.046897953	1.088679137	0.825616179	NA
SLC7A8	67.69403541	-0.533676476	0.432672804	0.141743401	0.23954643
OSGEP	384.1341621	-0.082334829	0.148145423	0.570673743	0.700708257
SLC22A17	16.07437181	0.297510638	0.449298721	0.42316556	0.562688023
RNF31	12.68984786	0.558294294	0.425945224	0.120494546	0.209704747
SCFD1	1256.18864	0.029405285	0.098136658	0.762426702	0.852686356
G2E3	282.5098798	-0.341407232	0.178284516	0.048534941	0.097570528
HECTD1	2835.332336	0.111443969	0.096345483	0.243351896	0.368176445
HNRNPC	15645.11772	-0.257435255	0.143950947	0.068276341	0.13054873
RPGRIP1	0.662776309	-0.222322096	1.061273796	0.427312845	NA
SUPT16H	4352.828844	-1.254145997	0.150491742	1.54E-17	3.53E-16
TOX4	1483.22188	0.442984125	0.075941456	4.48E-09	3.38E-08
GEMIN2	148.8585331	-0.39016291	0.170962204	0.018993892	0.043126585
TGM1	116.5154124	0.542225171	0.380077552	0.102661824	0.183774968
TINF2	1153.36835	1.185884086	0.213801875	6.63E-09	4.87E-08
DAZL	0.12876899	-0.062028452	1.110550383	0.750464957	NA
SEMA6A	7.823150363	-0.074618517	0.620981207	0.858703832	0.921202765
TRPM7	550.1308625	0.196787029	0.111895715	0.075203943	0.141658545
TYRO3	979.7204165	-3.098748598	0.247089631	3.34E-38	5.77E-36
WDR76	670.5827932	-3.469303789	0.284808995	3.11E-36	4.22E-34
CAPN3	4.710686358	1.281369387	0.877071133	0.01243179	0.02956659
SNAP23	2809.150928	1.007195698	0.154195921	2.36E-11	2.43E-10
TBX15	1.624768455	-0.367912378	0.979412079	0.309169195	0.444762212
PHGDH	1005.742096	-1.198844259	0.25162922	4.03E-07	2.26E-06
COL9A3	1134.803169	-0.271964983	0.375374915	0.408946449	0.548703057
EZR	4373.60529	-0.111803459	0.114739418	0.323991086	0.460830138
MYL6	26077.71953	0.347995628	0.12686709	0.00535433	0.014033592
AGO1	512.9837278	-0.042468156	0.117648598	0.714675617	0.817215863
TEKT2	2.138876688	-0.698296909	1.101590485	0.095320977	0.172497285
CLSPN	859.0374371	-3.232769072	0.299120958	2.33E-29	1.60E-27
RFFL	177.0950985	0.900181822	0.176411258	1.48E-07	8.88E-07
UNC13D	1024.012519	0.273104899	0.175979456	0.110226585	0.194716672
MFSD11	579.16146	0.567121769	0.108426425	1.23E-07	7.49E-07
DPYSL2	1622.255126	0.500761872	0.18466282	0.005104161	0.013447539
TGFB2	554.82815	2.902908535	0.581184793	2.78E-09	2.16E-08
GPATCH2	218.3432387	0.16108083	0.189113965	0.378751145	0.518467358
NUP50	1135.554942	0.16790505	0.14013243	0.222429255	0.343299844
CDC45	1083.196185	-3.615406887	0.277906618	8.97E-41	2.12E-38
COMT	2052.279689	-0.060125677	0.112125884	0.587504498	0.714496717
ADA2	455.1736751	1.538229344	0.170113974	1.09E-20	3.40E-19
ENSG00000093100	0.670550365	-0.06061903	1.048758745	0.807766849	NA
VNN3P	0.796572797	-0.011412757	0.900762222	0.973490619	NA
ECHDC1	1272.263978	-0.480180336	0.098566131	8.78E-07	4.66E-06
LRRFIP2	1552.525896	1.093192578	0.101294847	1.16E-27	6.87E-26
SEC22C	1062.236887	0.498738261	0.139122503	0.000260784	0.000901469
XYLB	152.3557319	-1.917360179	0.251597413	4.16E-16	8.12E-15
HDAC6	518.7838469	0.311842713	0.121916142	0.009492023	0.023288041
GABRP	8.57342293	0.811141829	0.669148269	0.070467735	0.134178115
CDC6	1384.247174	-2.600808749	0.280061436	9.44E-23	3.58E-21
UPRT	207.0168144	0.383738447	0.188446387	0.035279792	0.073983169
CDC23	885.552494	-0.576890519	0.083696422	3.95E-12	4.52E-11
AAAS	670.9256792	-0.469270078	0.190122963	0.010660825	0.025785917
CBX5	1525.485574	0.38085039	0.088411336	1.43E-05	6.21E-05
SUCO	731.7469901	0.671998743	0.13797511	7.07E-07	3.81E-06
MSH2	1531.374868	-2.241755595	0.17663994	4.62E-39	8.69E-37
MAP3K1	180.6899729	2.119567105	0.236348336	2.74E-21	9.13E-20
DHPS	11.71275363	-0.560751495	0.447058395	0.130499175	0.223549006
HOOK2	202.3963867	-0.46137759	0.206432898	0.020010832	0.045177303
ARCN1	3823.100514	0.607972392	0.104899201	4.71E-09	3.55E-08
EPB41L4B	16.2462706	-3.480788879	1.057129366	3.36E-06	1.61E-05
TMEM38B	496.8018909	-2.703566801	0.200306821	1.07E-43	3.41E-41
PSMD5	1050.287598	0.376492912	0.104564449	0.000274655	0.000944753
PTGS1	2919.890127	2.021817408	0.228739062	1.12E-20	3.49E-19
NUP188	2105.307639	-0.81378026	0.157886016	1.31E-07	7.97E-07
CRAT	956.828605	-0.232215974	0.108059294	0.029818821	0.064017396
SH2D3C	1463.644929	2.216273321	0.427421844	1.88E-09	1.49E-08
NANS	1736.813687	-0.127711207	0.147029065	0.375596189	0.515422387
TBC1D2	808.6799353	1.160019578	0.316831545	5.56E-05	0.000217915
WHRN	14.71816149	-0.245757199	0.520318752	0.539610462	0.674248798
PDE6C	0.0967736	-0.056150014	1.109655068	0.773135311	NA
CWF19L1	733.5696847	-0.961478031	0.15079951	7.26E-11	6.92E-10
SEMA4G	112.3210071	-1.31934213	0.296218991	1.21E-06	6.26E-06
BTAF1	512.3015151	0.107538769	0.166393942	0.50739641	0.644091408
IKZF5	281.7204931	-0.471037602	0.178667313	0.006588973	0.016855214
BLNK	0.760863161	-0.001213807	1.057807734	0.995924198	NA
TLL2	9.32015594	-1.939777726	0.844049281	0.000429242	0.001423907
CYP26A1	3.647031377	-0.64224806	0.927486915	0.138444202	0.235016822
TDRD1	0.061340476	0	1.104980568	1	NA
SORBS1	64.71588017	-0.420193232	0.309553091	0.137918192	0.234312867
CRTAC1	182.3725268	1.952922927	0.230982835	4.03E-19	1.10E-17
BAMBI	202.7913929	0.697009667	0.286436294	0.008594043	0.021341131
IL11	315.756635	-0.016806225	0.671048896	0.967961605	0.991853165
MYO3A	0.187262623	0	1.104980568	1	NA
WAC	2073.677182	0.422974518	0.17264402	0.011746817	0.028131668
CREM	443.2461072	0.459113068	0.148439775	0.001587788	0.004688206
NUBP2	1046.303982	-0.907276131	0.137432593	1.81E-11	1.88E-10
TPSD1	7.547726038	0	1.104980568	1	1
SMIM24	21.04519344	-1.708272041	1.207651556	0.004434377	0.011861287
HIVEP1	413.1420174	1.456444598	0.284996717	2.95E-08	1.97E-07
CRISP3	0.569798042	-28.57461857	7.164231339	5.39E-07	NA
FKBP5	3700.453547	0.56619784	0.150020334	0.000115396	0.000427088
SRPK1	1916.577837	-0.204547194	0.115016724	0.071798767	0.136219619
BRPF3	564.0822657	1.054183803	0.226778228	1.04E-06	5.47E-06
MRPS18A	711.1186945	-0.125762275	0.104453387	0.223917196	0.34492163
PGC	1.343544805	-0.050222911	1.108602056	0.796511106	0.878115133
TMEM14A	298.5038832	-0.57425077	0.160447679	0.000244904	0.000850443
EFHC1	222.8926362	1.531443949	0.289707576	8.74E-09	6.30E-08
HSP90AB1	40884.32062	-0.398955623	0.159132108	0.010241849	0.024895536
CDC5L	1494.643614	-0.109348461	0.12592905	0.378271566	0.518013007
ITPR3	7115.802623	-0.529153279	0.187334018	0.003503023	0.009594227
ZNF184	120.2556268	0.364507917	0.221518618	0.085007608	0.156882081
DSP	924.9913301	0.204137077	0.425823704	0.569850465	0.700084589
SIRT1	330.3687865	-0.476336761	0.205322808	0.015795546	0.036631188
HNRNPH3	2423.637667	-0.18444152	0.113466027	0.099963569	0.179770437
IFT74	341.9665379	0.060192832	0.137805946	0.656710924	0.771428258
JAK2	478.2014161	1.087081467	0.269274949	1.51E-05	6.54E-05
IL12RB1	14.96771652	-0.037004817	0.679112562	0.92942937	0.967776263
ABL1	2019.669254	0.69556625	0.116823579	1.62E-09	1.30E-08
ACOT7	2914.480466	-0.377713811	0.143385342	0.007235974	0.018312227
SH3GLB1	3621.668919	0.735848355	0.129059528	6.93E-09	5.07E-08
CDC7	271.0747289	-2.021818753	0.193749133	1.93E-27	1.12E-25
SYDE2	25.59476584	-0.427691491	0.389439315	0.205927178	0.323001359
PCSK5	285.5494528	-0.222080568	0.168365292	0.175714464	0.284911643
SCD	12212.60692	0.091627545	0.159538801	0.556616292	0.688844995
TMED1	787.5234103	-0.335018753	0.174790018	0.048590708	0.09767331
ABLIM1	1278.582781	-0.454110325	0.178813146	0.008865051	0.021931312
ERMP1	560.6493641	-0.790238834	0.12621271	2.06E-10	1.85E-09
RAB18	1849.132849	0.20040122	0.089367656	0.023873221	0.052687801
[truncated: 32,379 more rows]
