# Supplementary material for: KLF6 activation marks an angiogenic and apoptosis resistant endothelial phenotype in pulmonary arterial hypertension
Source: Commun Biol. 2026 Jun 15;9:846. doi: 10.1038/s42003-026-10493-5 (PMC13282386; doi:10.1038/s42003-026-10493-5)
Supplement: Supplementary file 9 — Supplementary Data 6 [file 42003_2026_10493_MOESM9_ESM.xlsx]

## Sheet: in
gene	baseMean	log2FoldChange	lfcSE	pvalue	padj
TSPAN6	852.012	-0.826605	0.160182	6.99e-08	4.85e-07
DPM1	1267.53	0.528558	0.209632	0.00619355	0.0123667
CFH	3788.3	-0.399371	0.152432	0.00604853	0.0121098
FUCA2	2756.84	0.496274	0.141216	0.000250522	0.000710667
LAS1L	863.952	0.375962	0.140401	0.00532463	0.0108332
SEMA3F	11014.7	-0.0349107	0.205575	0.854762	0.888264
ANKIB1	996.671	-0.550147	0.241474	0.0115094	0.0213
CYP51A1	2934.99	0.48243	0.149979	0.000758599	0.00191375
BAD	626.137	-0.321816	0.182708	0.0604929	0.0926963
LAP3	5899.76	-1.3715	0.302924	6.91e-07	3.73e-06
CD99	14561.2	-0.0987048	0.143853	0.475775	0.551515
MAD1L1	680.359	0.377892	0.205909	0.046912	0.0736667
LASP1	7985.5	-0.984511	0.225121	2.73e-06	1.27e-05
SNX11	486.323	0.0633499	0.167083	0.689895	0.74947
M6PR	2922.89	0.34738	0.184999	0.0449821	0.0710722
ICA1	323.884	-1.28479	0.370151	6.28e-05	0.000207569
DBNDD1	906.726	-0.952997	0.254006	4.04e-05	0.000140079
CFLAR	3337.23	-0.584558	0.278344	0.0168767	0.029855
TFPI	2586.25	-2.07945	0.470183	1.58e-07	1.01e-06
RBM5	1281.14	-0.372642	0.161015	0.0148481	0.0265772
SLC7A2	450.156	0.173347	0.228728	0.405844	0.482733
ARF5	1427.18	-0.16388	0.129211	0.190423	0.252645
POLDIP2	2786.66	0.249517	0.123262	0.0370051	0.0600216
PLXND1	12244.9	-0.259021	0.204026	0.170521	0.229538
AK2	4152.86	0.85762	0.221012	2.82e-05	0.000101416
FKBP4	4329.67	1.10245	0.23371	4.56e-07	2.59e-06
KDM1A	2120.38	0.0295491	0.199672	0.873758	0.901809
RBM6	1544.28	1.13138	0.269557	4.76e-06	2.08e-05
RECQL	1387.74	0.0309013	0.153089	0.833091	0.870911
NDUFAB1	1331.05	0.260826	0.161908	0.0902792	0.132191
SLC25A13	950.797	0.34093	0.144104	0.0136647	0.0247165
ST7	633.444	1.27001	0.216517	7.07e-10	7.4e-09
CDC27	2085.76	0.129688	0.149632	0.366145	0.442794
HCCS	944.328	0.526224	0.151777	0.000279918	0.000785353
DVL2	692.03	0.598467	0.170202	0.000198371	0.000579781
UPF1	3707.52	1.15919	0.185541	7.91e-11	9.82e-10
SLC25A5	7035.96	0.734912	0.185335	2.48e-05	9.08e-05
MCUB	1168.76	0.955548	0.179958	2.59e-08	1.97e-07
POLR2J	769.639	0.174435	0.172266	0.284646	0.357732
RPAP3	601.061	0.157938	0.186449	0.36669	0.443212
CIAPIN1	1359.19	-0.188134	0.152254	0.196695	0.259414
SPPL2B	573.173	0.241682	0.164161	0.121228	0.170529
ATOSB	794.723	-1.46489	0.43019	5.16e-05	0.000173573
COPZ2	250.531	0.620516	0.211039	0.00142465	0.00337044
PRKAR2B	1142.99	-0.971112	0.19476	1.42e-07	9.13e-07
MSL3	639.162	-0.643706	0.22817	0.0019827	0.00450952
GCFC2	387.013	0.685293	0.27653	0.00504787	0.0103365
WDR54	156.361	-0.159645	0.226668	0.440587	0.517582
CROT	515.564	-1.34503	0.39154	6.22e-05	0.000206097
RHBDD2	692.075	-0.0124431	0.153583	0.932575	0.948921
SOX8	21.4316	2.71881	0.946361	1.62e-05	6.2e-05
MYCBP2	1220.13	-0.577826	0.261952	0.0131167	0.0238763
PDK2	205.266	-0.100204	0.228433	0.630798	0.695372
ITGA3	12229.3	-0.00513413	0.145671	0.970763	0.978342
LAMP2	3398.25	-0.189325	0.165899	0.229535	0.297355
GDE1	1732.59	-0.139268	0.164987	0.374672	0.451629
REX1BD	563.314	-0.375162	0.198769	0.0419645	0.0668759
CRLF1	20.4448	2.30817	0.791661	2.86e-05	0.000102872
TMEM98	1269.76	0.0795681	0.189129	0.653623	0.715555
TMEM132A	3513.91	0.16843	0.168076	0.290895	0.364029
AP2B1	5452.14	-0.120914	0.131292	0.341423	0.418217
CX3CL1	79.8162	-2.33339	0.991009	0.000136619	0.000417065
SPATA20	1046.74	-0.347953	0.167793	0.0284666	0.0476233
TNFRSF12A	1758.08	-0.11878	0.207716	0.536817	0.608296
RALA	4973.78	-1.7448	0.184523	1.73e-22	9.77e-21
GGCT	1128.45	0.771346	0.168609	1.49e-06	7.37e-06
DBF4	671.713	1.89682	0.378262	1.56e-08	1.25e-07
IFRD1	1042.51	1.21529	0.162727	1.5e-14	3.7e-13
PAF1	1567.76	-0.186869	0.176764	0.262606	0.333842
VPS41	1018.19	0.347482	0.200268	0.0613564	0.0938036
ELAC2	2347.89	0.321855	0.123164	0.00704852	0.0139027
ARSD	463.49	-1.36222	0.387629	4.52e-05	0.000154012
PNPLA4	158.371	-0.0824015	0.237862	0.702378	0.759558
ADIPOR2	2254.71	0.494897	0.155792	0.000848363	0.0021217
MARK4	712.616	-0.332481	0.230206	0.111961	0.15938
CCDC124	1710.17	0.06718	0.12379	0.576504	0.644813
PAFAH1B1	2700.44	0.234741	0.166915	0.138197	0.191442
BLTP2	4394.2	0.146857	0.181451	0.389968	0.467189
RPUSD1	942.891	0.571717	0.165602	0.0002673	0.000752869
RHBDF1	657.981	-0.241879	0.205118	0.202803	0.266309
LUC7L	857.026	0.522471	0.197285	0.00434084	0.00906725
TSR3	1530.97	0.360224	0.144219	0.00920925	0.0175458
PIGQ	581.306	-0.159584	0.200649	0.392337	0.469267
SELE	25.5862	-1.84439	0.804585	0.000462084	0.00123256
DNAJC11	1615.32	0.492117	0.147538	0.000487901	0.00129207
PSMB1	2992.15	-0.404971	0.128636	0.00112399	0.00272402
CDK11A	714.177	0.252213	0.203995	0.182028	0.242667
NADK	2031.19	0.808019	0.191516	7.22e-06	3.01e-05
SYPL1	1939.28	-0.547814	0.145675	8.59e-05	0.000275768
CYB561	614.69	-1.12645	0.255857	1.93e-06	9.24e-06
SPAG9	1752.84	0.943179	0.166164	3.32e-09	3.01e-08
SS18L2	369.283	0.244706	0.208274	0.203469	0.267079
MPND	239.316	0.00139597	0.263067	0.995241	0.996566
MGST1	2849.99	0.0600507	0.162326	0.697838	0.755754
CRY1	659.594	1.44729	0.267472	6.7e-09	5.68e-08
NFIX	1412.99	-0.242552	0.201928	0.19547	0.258106
ST3GAL1	1222.33	-0.366178	0.184237	0.0338753	0.0556642
IL32	2956.74	-0.138307	0.150752	0.338434	0.415243
PKD1	1399.25	1.68961	0.23868	8.91e-14	1.88e-12
MED24	1356.25	0.476051	0.16493	0.00230706	0.00517824
SEC62	2783.78	0.0870285	0.130801	0.492076	0.567354
RPS20	18107	0.302236	0.1909	0.0899577	0.131836
CSDE1	13039	0.359032	0.181585	0.0351322	0.0574601
UBE3C	3240.12	0.763327	0.196037	3.16e-05	0.000111986
POMT2	676.775	0.84827	0.225146	4.53e-05	0.000154392
VTA1	1469.55	-0.299603	0.143812	0.0300113	0.0499188
BAZ1B	2783.59	0.815273	0.188114	4.25e-06	1.88e-05
RANBP9	1005.53	0.257112	0.17095	0.111875	0.159325
ETV7	59.9175	-1.10515	0.824882	0.0182991	0.0320474
METTL13	756.404	0.206049	0.165115	0.188983	0.250935
DYRK4	362.832	-0.680334	0.247104	0.00226864	0.00510405
ZNF207	2821.78	0.0184148	0.144368	0.894541	0.91785
UQCRC1	2905.51	0.410471	0.121905	0.000515005	0.00135522
STARD3NL	393.989	-0.312252	0.192057	0.081363	0.120675
CD9	25185.3	-0.96456	0.266735	6.73e-05	0.000220727
NCAPD2	899.946	-0.381873	0.167919	0.0162277	0.0288411
NISCH	1477.87	-0.438082	0.184153	0.011057	0.0205488
STAB1	8933.43	-0.121222	0.14048	0.370557	0.447155
PRSS3	467.078	0.871159	0.171601	1.02e-07	6.8e-07
SCMH1	484.909	-0.177915	0.245582	0.421098	0.498607
FYN	1480.91	-0.140588	0.216167	0.479744	0.555059
ELOA	1525.94	0.382457	0.131808	0.0026427	0.00584098
LYPLA2	1008.69	-0.89703	0.185641	3.44e-07	2.04e-06
MRC2	1639.32	0.0800473	0.167632	0.615159	0.681178
NME1-NME2	631.107	1.84621	0.29237	9.95e-12	1.43e-10
TSPAN9	3225.09	-0.537373	0.19297	0.00278435	0.00611747
ABHD5	792.735	0.5373	0.226823	0.00928604	0.0176769
AKAP8L	894.859	-0.556101	0.159599	0.000245627	0.000698865
UTP18	1069.4	0.632181	0.201067	0.000704183	0.00179279
TTC19	1008.89	-0.178378	0.153439	0.224263	0.291043
PTBP1	6376.55	0.289193	0.137046	0.0285298	0.047705
PIK3C2A	3472.23	-1.05375	0.233747	1.32e-06	6.61e-06
PLAUR	1778.31	0.685657	0.143266	6.31e-07	3.44e-06
ANLN	605.203	-0.158493	0.263063	0.497845	0.573112
PPP5C	1503.03	-0.288438	0.170957	0.0743729	0.111325
ERCC1	1331.64	-1.0802	0.213312	8.21e-08	5.62e-07
ELOVL5	4220.58	0.280284	0.161773	0.0684242	0.103257
CALCOCO1	548.565	-1.08168	0.257404	5.05e-06	2.2e-05
PSMC4	3047.15	0.72927	0.216888	0.000266256	0.000750818
MAN2B2	1606.69	-0.0235488	0.201828	0.90017	0.922548
CLDN11	10020	-2.12873	0.381939	3.7e-10	4.04e-09
SLC25A39	2387.94	0.643574	0.203278	0.000637524	0.00163573
MVP	7789.59	-0.954369	0.249579	3.02e-05	0.000108197
NUB1	1359.82	-0.226958	0.234922	0.286786	0.359631
PGM3	1438.79	0.116238	0.171375	0.474091	0.549952
CLK1	532.402	-0.110994	0.179768	0.512535	0.586673
RNF14	753.926	-1.1792	0.24297	2.08e-07	1.29e-06
DNASE1L1	4518.49	0.348929	0.12366	0.00360259	0.00766472
DDX11	538.505	1.96576	0.244714	2.47e-17	9.27e-16
HEBP1	1758.66	-0.804959	0.220842	7.94e-05	0.000257152
GPRC5A	791.279	-0.334531	0.336376	0.234404	0.303023
TACC3	1486.64	1.21004	0.263786	7.16e-07	3.84e-06
POLA2	450.524	0.60446	0.251209	0.00729077	0.0143085
CAPN1	3860.6	-0.909723	0.211098	4.07e-06	1.82e-05
MDH1	2357.05	0.280815	0.157328	0.0611408	0.0935169
SLC30A9	1075	0.00693614	0.149919	0.961541	0.972058
MTMR11	211.88	-0.776628	0.446684	0.0255396	0.0433035
YAF2	422.815	0.798235	0.30509	0.0026987	0.00595091
ZMYND11	1269.34	0.0784217	0.140247	0.561909	0.630607
BID	1346.71	1.28604	0.232405	4.72e-09	4.15e-08
MATR3	5214.11	0.150164	0.125084	0.216161	0.281598
NUDCD3	1440.04	-0.961752	0.252203	3.12e-05	0.000110928
GLT8D1	895.25	-0.904523	0.29887	0.000612515	0.00158057
ATP2C1	3033.5	0.306326	0.173769	0.0617661	0.0944083
SLC38A5	255.31	0.82587	0.269535	0.000626779	0.00161238
RALBP1	2337.62	-0.0486236	0.129705	0.698888	0.756525
WWTR1	2647.56	-1.04239	0.184464	3.42e-09	3.08e-08
AGPS	1786.48	-0.154194	0.161139	0.315223	0.389421
STEEP1	460.94	0.342296	0.224204	0.0942788	0.137322
TTC27	744.211	0.849398	0.235852	8.68e-05	0.000278498
PHLDB1	2429.03	-0.0250317	0.231742	0.905611	0.926636
CD74	46.3496	0.63061	0.436128	0.0625517	0.0954234
NCDN	484.754	-0.152045	0.215871	0.444091	0.520413
MNAT1	521.227	-0.587537	0.169562	0.000246223	0.000700261
SAMD4A	727.446	-0.118509	0.208191	0.538546	0.609736
MRE11	473.96	1.31579	0.252069	2.49e-08	1.9e-07
SERPINB1	598.583	-0.378037	0.301946	0.145646	0.200263
OSBPL5	478.267	0.062601	0.24287	0.775392	0.823343
FHL1	2869	-0.167412	0.120471	0.153042	0.20905
RTF2	2485.63	0.0687404	0.125563	0.572852	0.641482
RNF10	3529.45	-0.00113882	0.126391	0.992594	0.994836
ZDHHC6	632.032	-0.0184295	0.241308	0.932714	0.948921
RNH1	4251.33	-0.32938	0.145543	0.0182589	0.0319939
NDUFS1	1689.44	-0.51619	0.160897	0.000726424	0.00184096
ERP44	1974.45	-0.0288233	0.129598	0.818505	0.858495
ALAS1	1000.32	-0.00168058	0.183571	0.992238	0.994836
BIRC3	64.7922	-0.310607	0.517465	0.390414	0.467555
GLRX2	238.081	-0.0947517	0.20895	0.624079	0.689106
DERA	648.057	0.212899	0.17653	0.201151	0.264505
STRAP	4251.27	-0.0982665	0.128387	0.429845	0.507745
PLEKHO1	1430.92	-0.757017	0.220809	0.000197953	0.000578812
GCLM	1213.4	-0.647858	0.190183	0.000268118	0.000754791
EHD2	5960.45	-0.790701	0.236282	0.000250478	0.000710667
PHF20	659.707	-0.379058	0.233446	0.0731402	0.109776
TYMP	415.638	-0.826203	0.417181	0.0134905	0.0244563
NCAPH2	1058.41	1.94485	0.200528	8.58e-24	5.39e-22
TOMM34	938.628	-0.143506	0.223102	0.482435	0.557876
SEC63	2789.65	0.288644	0.165507	0.0659993	0.0999682
KPNA6	2402.62	0.587874	0.213506	0.00275237	0.00605322
VIM	115276	-1.3365	0.183195	4.48e-14	1.02e-12
FAS	840.462	-0.544092	0.165347	0.000511472	0.00134752
RNASET2	191.547	-0.0667013	0.23619	0.75574	0.806647
CD44	2924.12	-0.2355	0.12868	0.0587311	0.090246
BTN3A1	358.61	-1.60164	0.442186	1.66e-05	6.33e-05
MIPEP	440.613	1.09272	0.223515	1.98e-07	1.24e-06
PRKCH	2581.02	-1.77067	0.324775	2.21e-09	2.09e-08
IFNGR1	759.114	-0.920706	0.226301	1.15e-05	4.58e-05
B4GALT7	428.46	-1.20988	0.297624	7.29e-06	3.03e-05
VRK2	820.592	-0.0370209	0.209249	0.848386	0.88357
TNFRSF1B	797.191	-0.295089	0.208401	0.125032	0.175323
VEZT	1668.4	-0.362556	0.137484	0.0061484	0.0122876
BRD9	969.976	0.433934	0.149335	0.00236387	0.00528792
SNX1	1570.73	-0.657667	0.169259	4.05e-05	0.000140267
TBPL1	510.663	0.534503	0.270556	0.0252289	0.0428358
BMAL2	1319.39	1.39386	0.269102	2.63e-08	2e-07
BCLAF1	4837.66	1.07798	0.252823	3.87e-06	1.74e-05
SLC39A9	1202.69	0.0502204	0.167544	0.752383	0.803967
RABEP1	1766.44	0.494449	0.157978	0.000996753	0.00244865
HMGB3	808.651	0.140531	0.204283	0.458405	0.53502
NUP160	1224.68	1.35281	0.170286	2.92e-16	9.24e-15
BAK1	1483.68	-0.543281	0.336321	0.0544166	0.0842583
GRN	10902.2	0.129914	0.160442	0.395706	0.472617
ARHGAP31	1714.77	-0.612263	0.210273	0.00158978	0.0037138
CENPQ	243.448	2.41779	0.315907	1.27e-16	4.28e-15
SARS1	4999.5	0.181623	0.156475	0.224196	0.291013
RANBP3	1180.91	0.741619	0.138442	2.79e-08	2.11e-07
EIPR1	617.115	-0.104963	0.158176	0.487057	0.562541
PNPLA6	2703.33	-0.0402109	0.157096	0.788835	0.833947
ALG1	766.249	-0.126435	0.149281	0.377273	0.454188
ABCF2	2070.37	1.12077	0.209908	1.79e-08	1.42e-07
CHPF2	2054.84	-1.14249	0.336781	0.000111723	0.000348741
FUT8	817.098	-0.279757	0.146471	0.0464025	0.0729183
APBA2	590.527	0.252634	0.196441	0.167203	0.225844
MAP2K3	558.36	-0.0252771	0.16587	0.872697	0.901132
TMSB10	43501.8	-0.27318	0.12379	0.0229104	0.039296
GABARAPL2	802.676	-0.264675	0.146808	0.0601123	0.0921768
FAM136A	1138.4	0.729677	0.138629	4.77e-08	3.4e-07
VCL	9874.1	-0.54646	0.211931	0.00506264	0.0103635
NSMAF	1030.83	0.408941	0.224914	0.046048	0.0724982
ADSS2	2015.3	-0.231555	0.130249	0.0661432	0.100155
TIMP2	4951.14	-0.191	0.146031	0.173183	0.232506
RFC1	1380.11	0.661534	0.248324	0.00309064	0.00668886
CUL3	2533.2	0.650292	0.229745	0.00189917	0.00434777
RPL26L1	738.693	0.470199	0.154777	0.00142865	0.00337749
NSUN2	1965.44	0.58812	0.146911	2.89e-05	0.000103698
METTL1	229.128	0.649196	0.350924	0.0265908	0.0448669
PI4K2B	781.543	0.0282597	0.296883	0.912436	0.932174
MAT2B	1093.05	-1.51468	0.28837	1.34e-08	1.09e-07
EDC4	1037.44	0.0524141	0.170338	0.745628	0.797934
TRIO	1735.48	-0.144878	0.2086	0.45276	0.52936
VCAN	635.647	-1.28946	0.282049	6.66e-07	3.61e-06
MTREX	1454.92	0.337339	0.24886	0.130482	0.181969
RIPOR1	2639.05	-0.145113	0.209092	0.452942	0.52948
RAI14	1722.01	-1.08744	0.194547	4.6e-09	4.05e-08
PNKP	440.497	-0.474476	0.226397	0.0213306	0.0368907
STAU2	913.901	-0.259033	0.150495	0.0721349	0.10846
PHF23	937.034	-0.972249	0.232035	6.3e-06	2.66e-05
PSMA4	4512.21	-0.172227	0.127496	0.163467	0.221337
LSG1	1206.01	-0.49262	0.157922	0.00103685	0.00253127
RETSAT	1004.31	-0.903099	0.23059	2.25e-05	8.34e-05
CAPG	1117.24	-0.218731	0.138944	0.102283	0.147432
AP2S1	3431.01	0.155447	0.160121	0.308508	0.382447
CTNNA1	10241.7	-0.312868	0.137132	0.0178596	0.0313768
HSPA5	39847.6	0.457221	0.224301	0.0253563	0.0430256
ATP6V1H	874.861	-0.172918	0.189261	0.329285	0.405063
POLR2B	3589.97	-0.256135	0.137432	0.0531485	0.082506
TPR	2523.06	0.202241	0.14316	0.141803	0.195504
DTNBP1	455.812	0.844189	0.208006	1.37e-05	5.31e-05
SCML1	775.242	2.34598	0.267892	1.59e-20	7.71e-19
MAP4	6805.52	-0.590275	0.188987	0.000827467	0.0020749
TSPAN17	1549.2	-0.220902	0.15232	0.129542	0.180893
NOP16	958.212	0.623653	0.193881	0.000557832	0.00145412
RRM2B	1016.89	-1.60631	0.28937	2.05e-09	1.94e-08
MRPS10	868.444	-0.403801	0.168519	0.0112696	0.0208911
RSF1	932.908	-0.857503	0.240212	9.66e-05	0.00030536
FAM120A	4234.54	0.290374	0.148321	0.0409682	0.0655393
R3HDM1	803.909	0.515566	0.180695	0.0023565	0.0052732
VAMP3	3105.17	-0.187369	0.120651	0.110218	0.157403
LTBP1	2183.05	-1.13272	0.22615	1.02e-07	6.79e-07
RCN1	15126.5	-0.394213	0.14449	0.0044267	0.00922634
RFC2	1272.01	2.34318	0.22533	2.01e-27	1.83e-25
CLPTM1L	3889.45	0.758233	0.189486	2.03e-05	7.59e-05
NEDD4L	549.984	0.3239	0.189196	0.0669326	0.101167
HEXB	3655.76	0.00639604	0.126978	0.958603	0.969677
JKAMP	698.627	-0.688879	0.258074	0.00287528	0.00629233
DKK3	7247.55	-0.763947	0.142987	2.89e-08	2.18e-07
NFE2L3	2092.28	-0.802069	0.219658	7.79e-05	0.000252924
MCUR1	591.654	1.38291	0.268981	3.29e-08	2.43e-07
LIMA1	4359.73	-0.398483	0.187516	0.0229728	0.039393
LETMD1	328.078	-0.512966	0.316496	0.0571908	0.088103
MAPK9	798.51	0.764318	0.163077	8.8e-07	4.57e-06
BCAR1	3478.73	-1.21803	0.341381	5.09e-05	0.000171436
HERPUD1	1586.33	0.627351	0.257903	0.00646483	0.0128774
HOMER3	1592.92	-1.00455	0.169609	7.13e-10	7.43e-09
RAD51	506.97	2.87725	0.323449	1.48e-21	7.75e-20
CYBA	236.409	0.033873	0.21887	0.866312	0.896068
THOC3	671.38	0.415684	0.22014	0.0389177	0.062772
HEBP2	1156.67	-0.187478	0.168154	0.239838	0.309004
SIKE1	390.812	0.439678	0.269748	0.0646771	0.0982861
RRP12	1901.52	2.02432	0.254881	4.24e-17	1.53e-15
MSMO1	3373.41	-0.854796	0.246559	0.000143091	0.000434828
TTC17	1035.87	0.173154	0.146898	0.219519	0.285722
AKR7A2	598.884	-0.0121146	0.168091	0.939518	0.95487
MRTO4	3153.35	1.6221	0.237626	6.46e-13	1.15e-11
USE1	209.992	-0.177983	0.203576	0.346006	0.422974
AP5M1	739.817	-0.248676	0.23374	0.241031	0.310384
TRAPPC3	1657.09	-0.271335	0.14929	0.0577033	0.0888719
THRAP3	3157.93	-0.141721	0.117497	0.215588	0.2811
PHPT1	1517.69	-0.135697	0.128087	0.274463	0.347022
OPN3	483.295	0.248193	0.189409	0.16126	0.218794
SDCCAG8	417.31	-0.572454	0.190539	0.00128125	0.00305837
TBC1D22A	740.676	-0.346624	0.208902	0.0719378	0.10824
NOP58	3385.73	1.74368	0.268952	4.57e-12	7.09e-11
SZRD1	4159.77	-0.0137383	0.118175	0.905014	0.926296
CUL1	1963.33	0.829811	0.193815	5.26e-06	2.28e-05
TAB2	1220.17	-0.932131	0.21393	3.17e-06	1.46e-05
GINM1	1745.43	0.596281	0.193405	0.000936202	0.00232219
EIF2AK2	2144.55	-0.759303	0.243466	0.000592127	0.0015351
USP36	1413.8	2.27324	0.30082	4.04e-16	1.26e-14
MRPL43	741.563	-0.301429	0.188525	0.0873078	0.12832
HPF1	367.914	0.107682	0.184178	0.534063	0.605897
ZFR	1952.09	0.125124	0.1514	0.388407	0.465654
TRAF1	14.8666	-0.808863	0.609129	0.0476642	0.0747069
TRAF3IP2	250.735	-1.34248	0.469982	0.000406005	0.00110149
DCBLD2	3373.27	-1.19194	0.170515	5.13e-13	9.33e-12
SOAT1	1268.75	0.994226	0.179835	7.3e-09	6.16e-08
PKP2	763.101	-0.88362	0.23574	4.6e-05	0.000156665
GDI2	8556.99	-0.12792	0.112523	0.244183	0.313835
ATG5	684.67	-0.179711	0.178175	0.284788	0.357732
PITHD1	896.494	0.952561	0.197484	3.32e-07	1.98e-06
MTA3	625.583	-0.623281	0.267553	0.00863266	0.016608
LAMC2	189.826	-0.3376	0.243299	0.123158	0.172951
SEC61A1	12660.1	0.0933426	0.160399	0.541737	0.61293
POLR3E	916.449	1.16638	0.247643	4.28e-07	2.45e-06
ATP2B4	2730.02	-0.337632	0.247138	0.127976	0.178888
ZC3H11A	1936.18	0.339774	0.175522	0.0399342	0.0641488
RIOK2	634.156	-0.439403	0.205657	0.0206645	0.0358503
YIPF1	285.245	-0.134861	0.201834	0.472158	0.5479
NDC1	533.134	0.258148	0.191671	0.149256	0.204551
FLYWCH1	788.771	-0.522777	0.259553	0.0235811	0.0403425
PARP12	1296.21	-1.66281	0.41552	3.24e-06	1.48e-05
ALDH18A1	2252.81	1.15237	0.190549	2.79e-10	3.13e-09
GATB	374.632	-0.206487	0.221367	0.308577	0.382447
CDK17	1471.27	-1.11794	0.175247	3.57e-11	4.74e-10
SLC2A3	713.868	0.421133	0.30519	0.107954	0.154601
CTDP1	700.351	0.114455	0.149799	0.425655	0.503418
YBX3	14495	0.350383	0.161248	0.0222012	0.0382571
WNK1	2657.05	0.877333	0.216532	1.33e-05	5.18e-05
CCAR1	1637.1	-0.503944	0.251397	0.0250549	0.042601
OGFR	1749.31	-0.89391	0.287349	0.000471503	0.00125375
SNRNP40	1072.05	0.341375	0.200004	0.0657693	0.0997026
MPC1	227.647	-0.479228	0.241937	0.0278368	0.0466752
ACAA1	1113.33	-0.716111	0.221401	0.000432078	0.00116322
BCAT1	2959.73	-0.984838	0.20301	2.77e-07	1.68e-06
HDAC7	2307.33	-1.39194	0.302026	4.53e-07	2.58e-06
SPAG4	42.5802	-0.468967	0.452267	0.170705	0.229735
NCKAP1	4303.16	0.148407	0.151329	0.30599	0.380018
MRPS35	859.274	0.0643127	0.168921	0.688357	0.747976
SFSWAP	913.561	0.842218	0.200123	7.13e-06	2.98e-05
TNK2	525.631	-0.855024	0.227625	4.68e-05	0.00015925
GPBP1	1758.86	0.394812	0.177796	0.0181968	0.0318935
CS	4826.04	0.608215	0.167776	0.000127973	0.000392833
MRPS24	1018.43	0.463475	0.190947	0.00921498	0.0175517
WAPL	1513.09	1.224	0.265959	6.51e-07	3.54e-06
VMP1	2459.13	0.420842	0.157562	0.0049969	0.0102416
POLD1	889.564	1.73522	0.220861	2.15e-16	6.93e-15
EIF4B	6244.26	-0.496613	0.192661	0.00563458	0.0113803
RPL18	12654.4	0.162228	0.162872	0.29531	0.368584
ISOC2	890.161	0.236447	0.177164	0.156884	0.213685
U2AF2	4705.12	0.864837	0.208165	8.71e-06	3.56e-05
EPN1	2736.9	-0.0974075	0.152572	0.505046	0.579297
MED29	627.94	-0.691358	0.192314	0.000120338	0.00037197
GPC1	2239.88	-0.92191	0.201764	1.2e-06	6.03e-06
HAGH	630.569	-0.000173065	0.181523	0.999193	0.999493
RNF4	1892.94	0.936797	0.21324	2.67e-06	1.25e-05
INTS13	972.855	-0.205733	0.141119	0.129887	0.181292
TM7SF3	1453.52	-0.043869	0.157248	0.770337	0.819468
NGFR	42.6	4.66716	0.9666	5.17e-09	4.49e-08
TNPO3	1274.32	0.0379499	0.13359	0.769018	0.818327
RFXANK	1002.5	-0.276342	0.194026	0.126551	0.177304
TMEM161A	471.739	0.614068	0.248752	0.00600921	0.0120423
CTSA	4025.92	0.333894	0.147232	0.0179075	0.0314451
CNN2	2614.59	-0.729521	0.235243	0.000666726	0.00170525
BTBD1	1803.37	-0.572928	0.173536	0.000461733	0.00123256
FAR2	783.823	0.0751817	0.181032	0.65942	0.720716
SBNO2	798.372	-0.596462	0.209931	0.00205753	0.00465902
HMG20B	1347.41	0.15961	0.185307	0.359022	0.436161
CALCRL	4521.88	-2.37293	0.404796	3.38e-11	4.5e-10
TAF11	758.376	0.00140861	0.155597	0.992449	0.994836
AP3D1	3691.78	0.345233	0.126523	0.00482076	0.00991278
SLC9A3R2	6503.53	1.1471	0.284244	9.23e-06	3.74e-05
NTHL1	252.222	-1.12752	0.304436	3.63e-05	0.000126905
GNAI3	3022.61	-0.367051	0.138919	0.00600937	0.0120423
IPO5	8323.25	1.47266	0.269124	4.51e-09	3.98e-08
OAT	1993.17	0.311835	0.167817	0.0497457	0.0776766
WDR3	1062.04	0.805906	0.261649	0.000616849	0.0015899
WDR18	935.153	0.357611	0.148208	0.0116995	0.0216098
TRAM2	3893.67	-1.90057	0.384637	2.24e-08	1.74e-07
DGKA	871.935	-0.705719	0.181268	3.55e-05	0.000124353
KARS1	3850.79	0.0936965	0.136467	0.477143	0.552529
PDIA5	1083.84	-0.203847	0.147785	0.150446	0.205884
NDUFB4	1787.64	-0.198332	0.13899	0.138688	0.192005
ZC3H15	2607.85	0.603422	0.195999	0.000935559	0.00232146
SLK	2307.34	-0.156504	0.153767	0.287373	0.360129
TLE2	519.825	-0.0320472	0.195498	0.860671	0.892176
ASB1	381.137	0.122791	0.194264	0.498613	0.573698
FAM107B	2147.8	-1.53831	0.213689	5.76e-14	1.27e-12
ME1	901.419	-0.404844	0.163647	0.00908314	0.0173274
TBC1D1	1809.79	0.552604	0.202497	0.00319733	0.00688171
CDK13	952.894	0.120719	0.202742	0.521533	0.595131
MTHFD2	2635.08	2.2802	0.2014	9.87e-32	1.15e-29
YBX1	36423.5	0.681286	0.197406	0.000211802	0.000612578
ELAVL1	2194.19	0.664897	0.16373	1.91e-05	7.15e-05
TIE1	10395.6	-0.136941	0.168033	0.390563	0.467649
SMARCD1	1568.39	-0.0918929	0.132377	0.47317	0.54898
KDM4A	1012.53	-1.72528	0.290277	1.46e-10	1.74e-09
NFYC	433.994	0.191418	0.192239	0.286647	0.359555
SLC9A3	32.4597	0.390602	0.468752	0.260916	0.332197
NGEF	356.644	2.85468	0.370939	3.75e-17	1.36e-15
ELOVL1	2063	-0.693539	0.247899	0.00192452	0.00439523
POLR1H	172.877	-0.470495	0.256421	0.0394961	0.0635816
GOLGA5	711.414	-0.692541	0.228922	0.000927218	0.00230182
EML1	834.829	0.527303	0.236022	0.0135343	0.0245292
MSANTD3	719.573	-1.22048	0.226384	1.16e-08	9.49e-08
FECH	485.366	-0.271649	0.222914	0.182518	0.243223
PFKP	11112.4	0.516438	0.168146	0.00115818	0.00279678
IDI1	3128.59	-0.34883	0.204282	0.0648596	0.0985256
SP100	3981.4	-1.5209	0.294937	2.2e-08	1.71e-07
KLF6	1224.78	-1.5024	0.267121	1.77e-09	1.7e-08
PLPP1	405.043	-0.0544115	0.217884	0.786023	0.831634
TRAM1	5003.83	-0.256887	0.120602	0.0283686	0.0474832
TNFRSF1A	3358.06	-1.3764	0.387013	3.75e-05	0.000130819
STOML1	258.189	-1.23274	0.375919	0.000137433	0.000419356
PKM	41453.4	-0.0450402	0.129517	0.719745	0.774564
DHX29	1474.69	-0.30151	0.137923	0.0232045	0.039739
DNTTIP2	2875.96	1.23015	0.233504	2.24e-08	1.74e-07
RRP15	1001.12	0.992354	0.293069	0.000150982	0.000457554
RHOA	14683.5	-0.0362943	0.130297	0.773733	0.821898
DHX8	1187.34	0.340068	0.210635	0.0796248	0.118467
IARS2	1664.27	-0.302011	0.138293	0.0233181	0.0399234
IDH3G	806.523	-0.470399	0.206774	0.0136674	0.0247165
ROGDI	367.188	0.492817	0.18851	0.00510564	0.0104419
CBFB	1464.24	1.12632	0.259419	2.54e-06	1.2e-05
HYAL2	22788.3	0.963372	0.196421	2.17e-07	1.35e-06
RASSF1	424.598	0.308147	0.21686	0.121466	0.170827
FGFR3	112.461	3.90672	0.600013	2.54e-13	4.88e-12
IFI35	1534.14	-2.28812	0.554285	3.31e-07	1.97e-06
COASY	1386.36	-0.294632	0.201259	0.11448	0.162479
MEF2A	1113.58	-0.598244	0.180056	0.00040504	0.00109977
OTUD5	923.442	-0.505488	0.154822	0.000609421	0.00157381
TFE3	1676.62	-0.0874812	0.148453	0.539303	0.610385
ACSL4	2459.61	-0.456413	0.134337	0.000420457	0.00113561
INPP5A	329.47	0.111539	0.188318	0.527653	0.600057
GPKOW	415.293	-0.592383	0.261096	0.0108106	0.0201638
GRIPAP1	793.149	-0.479572	0.212371	0.0140159	0.0252712
FTSJ1	921.195	0.27566	0.152585	0.0587462	0.0902484
LAPTM4A	4088.46	-0.511532	0.130644	4.96e-05	0.000167733
IP6K2	1036.67	-0.885242	0.147528	5.12e-10	5.47e-09
RASGRP2	20.526	0.573923	0.608577	0.145129	0.199635
PSME4	2227.64	-0.514042	0.16654	0.00110617	0.00268839
SIRT2	1312.91	0.575204	0.131756	6.03e-06	2.57e-05
ERLEC1	1007.04	-0.350653	0.146674	0.012575	0.0230312
PPP2R5B	377.565	-0.015518	0.22056	0.938926	0.954415
NUP133	1031.44	0.462076	0.25373	0.0413808	0.0661198
NUCKS1	6278.38	0.732188	0.243178	0.000897351	0.00223498
VPS35	2651.1	-0.0520737	0.204671	0.784011	0.830166
DNAJA2	1805.95	0.2746	0.125044	0.0235016	0.0402168
BCL3	412.523	-1.01895	0.464398	0.00522596	0.010652
GAL	541.464	6.11357	0.486314	5e-38	9.25e-36
CLEC2D	21.3982	-0.196307	0.489107	0.575874	0.644325
FUNDC1	245.902	-1.08457	0.391974	0.000964893	0.00238269
HES2	633.197	0.0183423	0.18303	0.915222	0.934315
ATP1B3	5963.99	0.411608	0.193927	0.0225619	0.0387382
NEDD4	658.066	-0.361686	0.182109	0.0342554	0.0561917
GNB5	406.25	0.019818	0.179953	0.907046	0.927819
RAB27A	1069.78	1.0493	0.198428	2.59e-08	1.97e-07
HDHD5	615.539	0.307706	0.150231	0.0322706	0.0532648
UFD1	2399.03	0.0552791	0.15383	0.707396	0.763818
PHRF1	1538.09	0.985387	0.2297	3.97e-06	1.77e-05
ELP1	1325.83	1.12397	0.167171	3.57e-12	5.61e-11
NUCB2	3724.15	0.0547551	0.15401	0.710342	0.766055
PFN2	2073.66	-1.11903	0.260328	3.11e-06	1.43e-05
SLC44A1	1440.94	-0.399431	0.165133	0.0106811	0.0199671
SMG6	1067.69	-0.326777	0.201485	0.0801668	0.119087
EXOC5	1460.76	-0.352637	0.159182	0.0198707	0.0345454
FSTL3	1308	1.42146	0.222095	1.88e-11	2.6e-10
DGCR2	989.419	-0.429464	0.222727	0.0346317	0.056725
RNF126	1257.52	1.35785	0.185957	4.1e-14	9.42e-13
JMJD6	752.405	0.913461	0.202798	1.65e-06	8.05e-06
POLB	195.28	-0.129387	0.234031	0.542942	0.613876
WIPI1	657.397	-1.6444	0.248039	2.32e-12	3.77e-11
GBA2	790.996	-0.721753	0.270803	0.00272217	0.00599323
NDST1	2794.55	-1.58926	0.311445	2.43e-08	1.87e-07
ASNS	632.683	1.84864	0.381525	4.23e-08	3.05e-07
PABPC1	29589.7	-0.153622	0.168977	0.337808	0.414704
CFAP20	954.844	0.906651	0.208995	3.59e-06	1.63e-05
CSNK2A2	1769.95	0.210285	0.138536	0.115272	0.163464
EIF2B3	854.027	0.747739	0.199791	6.02e-05	0.00019961
TCOF1	1787.05	1.90237	0.225781	1.15e-18	4.96e-17
CDC42	3338.14	-0.651995	0.194798	0.000330146	0.000913944
NCK2	720.087	0.116349	0.152007	0.424278	0.501968
MAP4K4	8322.6	-0.372891	0.116672	0.00101165	0.00248159
MGAT4A	1803.58	-0.997486	0.171396	1.33e-09	1.32e-08
RPL31	13429.4	0.00128086	0.142889	0.992573	0.994836
WDR1	15473.4	0.555208	0.139249	3.33e-05	0.000117115
ARHGAP10	721.93	0.727658	0.158558	1.52e-06	7.46e-06
RPS6KA2	2360.69	-1.72919	0.267425	5.35e-12	8.13e-11
BUD23	1108.97	0.478973	0.200767	0.0100027	0.0188417
SEL1L	1686.43	-0.542419	0.143638	8.17e-05	0.000263668
TRIP13	449.439	1.27468	0.200084	3.03e-11	4.05e-10
ATP6AP1	4148.87	0.182329	0.127298	0.13953	0.19289
TCF3	2582.88	0.841815	0.162551	6.19e-08	4.34e-07
DAZAP1	2842.4	0.886171	0.147646	5.07e-10	5.42e-09
MBD3	2594.17	0.495303	0.133662	0.000120102	0.000371759
FAM50A	2741.98	0.388864	0.167714	0.01426	0.0256279
FAM3A	404.352	-0.403414	0.205724	0.0337159	0.0554433
CPSF1	2333.13	0.796369	0.18939	7.84e-06	3.23e-05
CYBRD1	1386.57	0.747493	0.212774	0.000146929	0.000446082
PDCD2	1135.46	-0.49613	0.154186	0.00073391	0.00185639
RDH11	1928.13	-1.03442	0.247329	5.92e-06	2.53e-05
PRKACA	2351	0.529243	0.148056	0.000185344	0.000547478
ACTN1	9450.29	-0.699831	0.219483	0.000524349	0.00137709
LIMS2	1685.06	-0.190789	0.199204	0.303231	0.377337
ALDH3A2	865.665	-0.448983	0.240818	0.0385529	0.0622439
TFRC	5940.27	1.82913	0.265755	2.32e-13	4.52e-12
SREBF1	1192.33	0.0141925	0.243744	0.948582	0.962466
SMC1A	2310	1.03268	0.26696	2.22e-05	8.26e-05
HSD17B10	1627.39	0.250969	0.144091	0.0697884	0.105149
CHFR	836.553	0.111697	0.159239	0.462269	0.538303
P4HA2	1276.86	0.0170492	0.154423	0.90817	0.928778
ACADVL	3255.5	0.112701	0.151969	0.438859	0.516067
STK10	593.926	-0.188739	0.232476	0.37183	0.448528
DERL2	1253.93	0.555775	0.162514	0.000312262	0.0008695
NDE1	445.901	0.538061	0.188199	0.00220531	0.0049683
AP1M1	1270.82	-0.182773	0.158612	0.227	0.294309
PVR	4189.46	-0.208154	0.130548	0.0993951	0.143799
XRCC1	330.429	-0.850243	0.289828	0.000918469	0.00228492
SCARB1	2865.92	0.342877	0.145045	0.013692	0.0247476
MCM2	2137.01	3.28877	0.291981	4.41e-32	5.24e-30
NLE1	319.166	-0.0709939	0.21657	0.721785	0.776257
SDHA	2476.14	-0.42545	0.209796	0.0276424	0.0463843
SMARCE1	2173.69	-0.481715	0.124402	6.33e-05	0.0002089
KDM5A	1139.2	-0.17342	0.149139	0.225257	0.292276
FERMT2	2603.23	-0.425855	0.175057	0.00978043	0.0184754
IGF2BP2	1750.09	0.200905	0.154731	0.174258	0.233761
MAP3K13	321.768	0.224064	0.179858	0.185723	0.247
ST6GAL1	2286.77	-1.44311	0.229951	4e-11	5.22e-10
FRY	518.167	-1.8507	0.36348	1.2e-08	9.8e-08
PICALM	3436.79	-0.463351	0.137558	0.00046072	0.00123136
NSF	1056.27	0.0912963	0.141068	0.50182	0.576307
MRPS34	1441.32	0.266749	0.157328	0.0753497	0.112585
CLNS1A	1586.1	0.23811	0.176419	0.152432	0.208388
TEAD2	923.739	-1.26319	0.26614	3.05e-07	1.84e-06
TSG101	456.231	-0.923206	0.218391	5.76e-06	2.47e-05
ATP2A3	602.03	1.14217	0.346309	0.000155542	0.000468598
MGLL	3951.04	-0.850432	0.212761	1.75e-05	6.64e-05
NTN4	1545.22	-1.01267	0.345344	0.000674346	0.00172342
BCS1L	558.204	0.644249	0.196009	0.000416669	0.00112675
ZNF532	820.903	0.279023	0.159521	0.0661814	0.100191
SCARF1	1389.25	-1.0115	0.247056	8.98e-06	3.66e-05
LMAN1	2671.66	0.0398229	0.135327	0.760782	0.811379
HACD3	3551.54	1.0041	0.213223	5.44e-07	3.02e-06
ENO1	49409	0.340434	0.166515	0.030924	0.0513087
MYDGF	3989.17	0.161892	0.134986	0.214402	0.279719
TIPIN	374.763	1.87457	0.278503	5.74e-13	1.03e-11
SRI	1412.24	-0.623628	0.252276	0.00583461	0.011738
EIF4G3	2331.98	0.757363	0.126969	7.8e-10	8.08e-09
NUP37	389.26	0.0185823	0.248682	0.9338	0.949639
SEMA3C	288.576	-1.22481	0.281776	2.1e-06	9.98e-06
TTC38	587.303	-0.0353158	0.21833	0.860385	0.892018
ACAT1	675.585	-0.152883	0.169783	0.34221	0.418949
ZNF638	1394.27	-0.735361	0.225976	0.000387848	0.00105654
TIMM21	469.913	0.645021	0.188676	0.000257929	0.000728883
MARK3	1652	-0.018348	0.149077	0.897975	0.920805
SLC25A3	15030.2	0.043894	0.15852	0.771846	0.820051
FNDC3B	3165.9	-1.15202	0.190552	2.82e-10	3.15e-09
FOSL2	1778.45	-1.32592	0.223865	4.54e-10	4.89e-09
FSCN1	8858.8	-0.0336087	0.112949	0.760546	0.81135
ACTB	66304.5	0.259853	0.133973	0.0445338	0.0704809
DLG1	1955.05	-0.92818	0.164068	3.78e-09	3.39e-08
RAB7A	4969.57	0.290357	0.131455	0.0222631	0.0383538
BCAP29	1764.55	-0.40347	0.133254	0.00168831	0.00391701
EXOSC7	540.027	-0.174612	0.171343	0.281836	0.355089
MKRN2	653.31	-0.420599	0.16313	0.00655613	0.0130359
MCM6	2224.4	2.84046	0.349559	1.2e-18	5.15e-17
REXO2	2398.5	-0.654492	0.145298	2.64e-06	1.24e-05
RBM7	530.216	-0.942348	0.305475	0.000470273	0.00125137
RBMS2	1220.3	-0.85915	0.299626	0.00111505	0.00270532
BAZ2A	1333.44	-0.439808	0.184442	0.0108534	0.020238
MLH1	983.322	0.727962	0.226297	0.000448838	0.00120257
UNG	3221.01	3.45767	0.340165	7.28e-27	6.13e-25
KLHL20	476.355	-1.05162	0.300265	8.89e-05	0.000284145
PLXNA2	5524.75	-0.143405	0.173808	0.383056	0.460234
SPAG5	403.132	0.991883	0.321578	0.000429087	0.0011561
TRAF4	837.756	0.249096	0.177277	0.136014	0.188893
NT5C2	1103.39	0.200903	0.180327	0.236651	0.305452
MCAM	36657.6	-0.187187	0.166281	0.235823	0.304561
XAB2	820.22	0.364579	0.162186	0.0179079	0.0314451
ARHGEF1	841.079	-0.594585	0.283931	0.0167791	0.0297139
STXBP2	647.999	-0.827503	0.282617	0.000976825	0.00240502
TOP2B	2373.93	-0.701253	0.152338	1.49e-06	7.37e-06
TM9SF3	4100.23	-0.152136	0.155454	0.30589	0.380018
NFKB2	400.74	-0.101171	0.260205	0.662658	0.723661
UBE2T	345.11	1.56268	0.324332	1.1e-07	7.29e-07
DNAJC10	4066.64	-0.193938	0.19426	0.284737	0.357732
GTF3C1	2331.53	0.23422	0.161338	0.127152	0.178024
IL4R	1358.56	-0.792097	0.322762	0.00434458	0.00907223
USP33	886.886	-0.829959	0.283572	0.000976009	0.00240405
SNRPA	1267.16	0.587975	0.203701	0.00181567	0.00417673
EXOSC5	674.548	2.17526	0.389946	3.13e-10	3.47e-09
DYNC1I2	3361.6	-0.831017	0.216753	3.57e-05	0.000125
LRCH4	590.293	-1.0801	0.253374	3.88e-06	1.74e-05
SIRT6	346.11	0.276742	0.186478	0.113128	0.160869
POLD3	759.021	2.5633	0.263402	9.87e-25	6.99e-23
CAPZB	5823.61	-0.062886	0.124551	0.603219	0.670075
UBE2A	1819.36	0.321757	0.168728	0.0439023	0.0695643
FGFR1	2543.48	0.365352	0.148067	0.00993317	0.0187426
ARAF	1071.97	0.114338	0.154008	0.437846	0.514999
LAMP3	151.262	-0.225648	0.37354	0.45515	0.531874
UBE2K	1702.51	-0.0748475	0.156179	0.61618	0.681968
PIK3C3	725.443	0.112102	0.144649	0.420327	0.497824
TIGAR	1010.72	-0.702721	0.166859	9.12e-06	3.71e-05
SYNJ2	1680.46	-0.38222	0.161063	0.0124801	0.0229117
PPP2R5C	1182.04	-0.190379	0.151096	0.188291	0.250066
GNB1	7090.06	-0.256093	0.13781	0.0537965	0.0833905
EDN1	3934.01	-2.53883	0.349137	1.71e-15	4.91e-14
ITM2A	568.306	0.327222	0.209531	0.090272	0.132191
NRDC	3641.77	-0.0826083	0.142735	0.547778	0.61819
VDAC3	2504.47	0.179315	0.120371	0.125569	0.176002
PCM1	1882.94	-0.203932	0.134679	0.116894	0.165481
TP53INP2	405.631	-0.980876	0.314002	0.000384151	0.0010469
SDF4	6158.04	0.0690014	0.144959	0.620663	0.686132
TOLLIP	1262.64	0.580825	0.227782	0.00511342	0.0104546
UBE2D4	298.318	0.144965	0.224676	0.480584	0.555934
THOC1	631.555	0.978831	0.254906	2.72e-05	9.85e-05
FKBP7	282.431	-0.514872	0.210136	0.00778403	0.0151692
XRCC5	11171.3	0.324411	0.170459	0.0440965	0.0698388
LXN	704.286	-1.53587	0.300997	2.8e-08	2.11e-07
MKNK1	278.744	-0.252037	0.212018	0.197001	0.259715
TNS1	2552.82	-1.56623	0.40173	6.37e-06	2.69e-05
SAR1A	3617.01	1.38515	0.221912	5.63e-11	7.19e-10
CIC	1049.27	-0.696097	0.176906	3.04e-05	0.000108701
FDFT1	4627.52	-0.710781	0.184643	4.2e-05	0.000144832
PAFAH1B3	235.326	-0.0376361	0.213093	0.84825	0.883566
KIF22	555.707	0.85972	0.218483	2.24e-05	8.32e-05
PGM1	586.316	1.18938	0.209674	2.49e-09	2.32e-08
DDX1	2577.8	-0.462136	0.164103	0.00296036	0.00645096
DNM2	3564.23	0.368313	0.121938	0.00184452	0.00423871
EPB41L2	1600.18	-0.203432	0.170558	0.207851	0.27226
STX7	594.378	-0.366849	0.206681	0.0545335	0.0843971
KEAP1	1779.99	0.379324	0.158509	0.0118861	0.021918
SLC35C2	347.065	-0.195516	0.259667	0.397928	0.47476
RAB21	1000.93	0.239687	0.15577	0.106991	0.153289
SMARCA2	1001.8	-1.04458	0.244055	3.79e-06	1.71e-05
PUM3	1265.63	0.643383	0.161133	2.67e-05	9.69e-05
PSEN1	1188.92	-0.295218	0.225809	0.151696	0.20751
CLDND1	1137.78	0.699249	0.169873	1.4e-05	5.41e-05
MOK	187.312	0.631206	0.237097	0.00330956	0.00710029
HSP90AA1	74043.3	1.70397	0.251129	6.74e-13	1.19e-11
DLGAP4	1327.63	-0.592202	0.19967	0.00139281	0.00330333
CXCL2	111.147	-1.38445	0.445733	0.000170489	0.000509704
TCF7	78.3394	3.87047	0.461697	2.08e-19	9.47e-18
PCNP	2113.25	-0.150216	0.133469	0.244382	0.313969
UBA5	708.226	-1.02906	0.287408	6.91e-05	0.000226125
DUSP12	305.182	0.0350457	0.220812	0.862747	0.893771
AACS	1033.82	0.841834	0.225466	5.24e-05	0.000175953
DELE1	878.907	-0.4842	0.210726	0.0125198	0.022953
CADPS2	1468.87	-0.402083	0.208002	0.0360428	0.0587472
HSPB11	403.065	1.01942	0.204447	1.33e-07	8.65e-07
ATP8B1	1348.42	-1.82613	0.338006	2.45e-09	2.29e-08
WDR70	721.276	0.227886	0.152879	0.119058	0.168009
BZW1	9497.75	0.282984	0.15356	0.0537023	0.0832686
ME2	1213.91	0.518179	0.157207	0.000530785	0.00139344
EPB41L3	2245.52	-0.0804054	0.141064	0.554194	0.623931
MRPL22	1125.99	-0.384787	0.174898	0.0195254	0.0339716
GEMIN5	901.885	0.743968	0.216834	0.000201061	0.000586355
NFE2L1	7341.53	-0.663421	0.185095	0.00013297	0.000406483
GSK3B	1136.33	0.580437	0.169845	0.000298295	0.000833396
ITGB5	5178.65	-0.474767	0.201852	0.0110473	0.0205421
XPO1	3384.79	-0.21548	0.119244	0.0631942	0.0962769
RNF13	454.005	-0.671671	0.227814	0.00124639	0.00298478
LYRM2	980.095	0.201205	0.174509	0.222331	0.288817
TNPO1	5969.22	-0.778412	0.174529	2.54e-06	1.2e-05
PLOD1	8326.92	-0.327618	0.143211	0.0171769	0.0303215
P2RX5	78.7151	5.51152	0.686124	1.28e-17	4.9e-16
ITGAE	421.808	0.255297	0.238416	0.23635	0.305123
DIS3	1210.14	0.19751	0.196214	0.280132	0.353753
OXCT1	892.007	0.787654	0.166884	7.18e-07	3.85e-06
CYLD	907.714	0.0162535	0.213555	0.934265	0.949967
RPS5	14846.9	0.367429	0.206337	0.053806	0.0833905
YTHDC1	1686.88	0.972757	0.290775	0.000180915	0.000536776
CHMP2B	685.145	-0.118555	0.176169	0.476285	0.551759
PPIE	768.151	0.0969386	0.150566	0.501916	0.576307
ZMPSTE24	1218.05	-0.728884	0.178624	1.53e-05	5.88e-05
STARD7	3102.35	-0.201107	0.122845	0.0918727	0.134258
GSTP1	9020.01	0.298854	0.162976	0.0535511	0.0830535
APLP2	27333.6	0.0899848	0.181197	0.598112	0.665291
WBP11	1963	0.562465	0.181436	0.000951426	0.00235381
EIF3I	3523.67	0.141248	0.13142	0.266785	0.338568
TXLNA	1662.4	0.453607	0.182373	0.00795771	0.0154552
RAB10	2758.8	-0.19818	0.14438	0.153209	0.209236
HADHA	6111.11	-0.330265	0.149096	0.0206262	0.0357933
CAD	1498.62	0.772995	0.244224	0.000491797	0.00130084
CD59	41486.2	-0.330826	0.178345	0.0486281	0.07611
CD82	1040.98	-0.438995	0.228555	0.0345957	0.0566801
BCORL1	166.907	0.556925	0.278364	0.0227169	0.0389742
AK6	476.86	-0.00214958	0.220998	0.991546	0.994835
SCAMP1	840.731	-0.951493	0.305499	0.000418579	0.001131
SEH1L	773.736	1.36837	0.237446	1.08e-09	1.08e-08
WDFY1	1175.8	-1.38604	0.251731	4.53e-09	4e-08
SLC25A24	917.185	-0.47815	0.18247	0.00516922	0.0105493
AKR1B1	5829.71	-0.284512	0.130111	0.02374	0.0405831
CPNE3	854.614	-0.646265	0.237135	0.00265155	0.00585665
CTTN	3899.31	-0.327754	0.150041	0.0223829	0.0385004
MTIF2	478.833	-0.13867	0.199534	0.455247	0.531895
DDHD2	787.698	0.563346	0.162386	0.000255799	0.000723785
MGST2	519.819	-0.714099	0.284672	0.00436769	0.00911191
POMGNT1	1372.54	0.280436	0.139906	0.0372489	0.0603878
MAST2	1539.78	1.37403	0.174243	4.47e-16	1.38e-14
DNAJA1	10864.7	0.288281	0.122661	0.0154402	0.0275452
B4GALT1	1571.49	-0.375903	0.147653	0.00781949	0.0152249
CHMP5	1682.73	-0.845603	0.192007	2.93e-06	1.36e-05
DIMT1	845.201	0.745522	0.204282	8.73e-05	0.000279712
IPO11	2161.2	-0.646119	0.125752	1.12e-07	7.42e-07
EIF2AK1	1747.22	0.223185	0.135627	0.0881659	0.12941
SEPHS1	1502.59	0.934467	0.219045	4.76e-06	2.08e-05
MRPL28	1410.08	-0.153152	0.138916	0.252858	0.323851
RBM22	898.272	-0.320477	0.163397	0.0388334	0.0626512
TMED2	5794.61	0.124377	0.146977	0.378271	0.455225
ZFAND6	960.391	-0.731842	0.178958	1.47e-05	5.65e-05
HUWE1	3729.08	-0.429991	0.14909	0.00255237	0.00566389
ZW10	656.761	0.234029	0.164983	0.13527	0.188016
ACOX3	523.583	0.0591352	0.225268	0.774208	0.822272
MTMR2	1453.01	-0.290666	0.157147	0.0523227	0.0814414
PPP1R15A	1637.66	-0.048855	0.170456	0.762509	0.812829
HSD17B14	135	-0.30957	0.255428	0.174381	0.233878
TRIP6	1847.69	-1.09895	0.268143	7.68e-06	3.18e-05
FTL	27639.1	-0.527772	0.131149	3.03e-05	0.000108304
SRRT	4384.25	1.85182	0.254388	1.24e-14	3.11e-13
BAX	2066.22	-0.848445	0.242023	0.000125208	0.00038541
PIGS	1299.12	-0.185966	0.137734	0.161524	0.219107
ATXN7L3	1127.63	-0.669861	0.202763	0.000371678	0.00101582
PSMC5	3406.41	-0.121908	0.120532	0.298502	0.372359
UIMC1	453.006	-0.879615	0.280194	0.000439652	0.00118074
MMP2	16012.6	-0.335728	0.140203	0.0127533	0.0233104
LPCAT2	1322.03	-1.05135	0.171402	1.84e-10	2.14e-09
OGFOD1	1897.63	0.622736	0.154318	2.33e-05	8.61e-05
SH3BP2	1206.78	-0.153677	0.261494	0.509005	0.583034
NOP14	2880.23	1.50822	0.243433	5.67e-11	7.23e-10
ADD1	4116.07	-0.815754	0.191243	5.79e-06	2.48e-05
RTRAF	2873.61	0.0482741	0.138394	0.717771	0.772815
SF3B2	5191.81	0.255977	0.137219	0.0529515	0.0823347
GNAS	21597.4	0.171423	0.153433	0.242874	0.312455
DNM1L	1993.57	0.302193	0.17117	0.0618048	0.09444
PTHLH	239.394	0.857895	0.337079	0.00294273	0.00642093
ERGIC2	1197.72	0.451998	0.169342	0.00472329	0.00974682
PIR	2730.91	-1.24073	0.271005	7.07e-07	3.8e-06
AAMDC	592.958	-0.610835	0.178534	0.000274982	0.000772806
METTL2A	638.95	0.999484	0.320432	0.000376729	0.00102878
CNOT3	692.691	-0.480863	0.19954	0.00933038	0.0177512
DDX18	1029.72	0.627794	0.242137	0.00409259	0.00859456
KHSRP	8188.6	1.79271	0.284251	1.24e-11	1.76e-10
GNA11	2687.65	0.602934	0.146606	1.75e-05	6.62e-05
EDEM2	1071.18	-0.531616	0.187224	0.00237759	0.00531504
TPX2	1682.95	1.02274	0.317619	0.000256226	0.000724686
PDRG1	639.809	0.759851	0.221981	0.000200783	0.0005858
EPB41L1	889.209	-1.34588	0.385943	5.17e-05	0.000173726
DOCK9	1418.91	-1.03297	0.309915	0.000169541	0.000507555
ANKRD10	410.609	0.797729	0.269906	0.000946154	0.00234425
COQ9	741.431	-0.762912	0.29111	0.00285975	0.00626041
CRLS1	621.794	0.320491	0.192036	0.0735813	0.110289
PPP1R13B	443.295	0.371113	0.220725	0.0659401	0.099916
SMOX	430.091	-0.235731	0.221942	0.245886	0.315718
FKBP1A	21105.1	-0.905155	0.171218	3.15e-08	2.34e-07
NSFL1C	1786.86	-0.470932	0.190031	0.00788165	0.015337
XRN2	2486.88	0.541383	0.169145	0.000705717	0.001796
DYNLL1	5259.08	-0.146638	0.14153	0.281955	0.355089
SNX5	3439.62	1.24055	0.258943	2.55e-07	1.57e-06
RPL6	26176	0.160418	0.178925	0.341607	0.418287
MAPKAPK5	642.295	0.473187	0.192345	0.00825135	0.0159584
ESF1	961.776	0.945091	0.245857	2.83e-05	0.000101732
ANAPC5	2654.36	0.184484	0.135316	0.157979	0.214957
SLC8B1	1338.56	0.838025	0.217514	3.27e-05	0.000115267
TMEM230	1326.3	-0.382512	0.148805	0.00719972	0.0141548
OAS1	3680.61	-1.97713	0.485712	9.89e-07	5.07e-06
GCN1	2405.99	0.507429	0.155939	0.000630738	0.0016213
RPLP0	53247.1	0.207697	0.196247	0.256067	0.327402
PXN	5137.26	-1.58047	0.304521	1.58e-08	1.26e-07
PEBP1	4060.67	0.0883202	0.14785	0.533885	0.605798
ERP29	2372.15	-0.0586215	0.129173	0.639657	0.703983
FUS	12413.2	1.35726	0.17753	3.06e-15	8.59e-14
IGBP1	920.455	-0.428234	0.159375	0.00469637	0.00970331
FXYD5	3602.36	0.0642923	0.136113	0.6249	0.689899
GRAMD1A	925.312	-0.874637	0.210061	8.23e-06	3.38e-05
CDIP1	736.433	-0.346894	0.152948	0.0175179	0.0308581
GANAB	9801.25	-0.217657	0.147889	0.124869	0.175133
BIRC5	1093.79	1.84024	0.403522	1.7e-07	1.08e-06
MLF2	2712.25	-0.275066	0.162562	0.0750318	0.112185
DDX24	5565.3	0.962547	0.201514	4.14e-07	2.38e-06
RCOR1	574.967	-0.375465	0.219881	0.061968	0.09463
LTBP4	451.594	0.277093	0.240209	0.201339	0.264648
BLVRB	572.95	-0.0480641	0.151493	0.740665	0.793716
SLC9A1	1754.22	-0.532756	0.15415	0.00028742	0.000805042
SPTLC1	1673.17	0.220586	0.209649	0.254499	0.325647
PAPOLA	3429.08	0.362881	0.172811	0.0260426	0.0439994
CCNK	841.352	0.249604	0.170954	0.122786	0.172465
PCBP4	485.539	-0.154016	0.173632	0.348352	0.425294
YPEL3	108.664	-1.30731	0.422115	0.000211619	0.000612315
MRPS33	471.712	0.238375	0.178446	0.156169	0.212885
NDUFB2	2282.46	0.416785	0.197441	0.0229883	0.0394093
NUDC	4974.48	0.616829	0.149726	1.64e-05	6.27e-05
MAEA	1207.26	0.23112	0.165061	0.140376	0.193939
ICAM1	18761.9	4.57618	0.221733	1.91e-96	2.54e-93
STRN4	2026.18	0.182997	0.145576	0.190665	0.252916
MUL1	914.128	-0.122976	0.158284	0.415714	0.492799
SPG21	1103.35	-0.178345	0.136493	0.175785	0.235335
DNAJB11	4561.78	1.43741	0.244536	4.71e-10	5.06e-09
CHRD	19.1324	0.814287	0.636655	0.0498191	0.0777729
RAB11FIP3	1633.02	0.122583	0.154782	0.407653	0.484538
GNPTG	1191.73	0.370969	0.183639	0.0311131	0.051571
PABPC4	7017.88	0.810114	0.225938	9.9e-05	0.000312068
MCOLN1	501.577	0.862117	0.179039	3.95e-07	2.29e-06
USP48	2130.32	-0.247902	0.134947	0.0569826	0.0878025
EFNB1	3018.2	-0.626137	0.360467	0.0356769	0.0582221
AARS1	2885.01	0.124419	0.121258	0.291394	0.364585
GLG1	4969.5	-0.246696	0.149014	0.0839958	0.124165
NAT14	375.622	-1.10748	0.29215	2.67e-05	9.7e-05
EXOC1	642.631	-1.15091	0.311037	3.52e-05	0.000123446
NRCAM	2634.5	-1.48165	0.26927	3.72e-09	3.34e-08
LAMB1	17189.7	-0.768563	0.162686	7.27e-07	3.89e-06
DLD	1456.74	-0.367262	0.16048	0.0160407	0.0285354
TXNL1	1624.03	-0.492301	0.17016	0.00218211	0.0049227
CMTM6	2039.23	-0.106778	0.121531	0.366285	0.442813
ITGA6	3412.05	-0.903224	0.252291	8.58e-05	0.000275563
FH	1697.33	0.0654284	0.149279	0.64787	0.710661
SEL1L3	2434	-1.02209	0.17332	8.16e-10	8.43e-09
CDV3	7366.85	0.0778583	0.122723	0.514005	0.588053
ALKBH5	1137.55	0.528929	0.14916	0.000206796	0.000600447
NLRP1	729.04	-1.50779	0.262722	9.03e-10	9.23e-09
SPAG7	846.009	-0.262685	0.16777	0.098519	0.14278
ORC6	876.971	3.38631	0.339476	4.65e-26	3.52e-24
TMEM101	365.527	-0.705923	0.247576	0.00158571	0.00370797
CD200	411.808	-1.72726	0.346808	3.08e-08	2.3e-07
CCDC80	462.384	-2.09246	0.447611	4.68e-08	3.35e-07
PSME1	2975.68	-0.344403	0.17371	0.0355574	0.0580698
PPP2R3C	845.418	0.123565	0.147855	0.384012	0.461133
HAUS4	411.325	-0.370114	0.233807	0.0805877	0.119659
OSGEP	349.705	-0.447015	0.183695	0.00936229	0.0177966
RNF31	862.958	-0.895961	0.284883	0.000418379	0.00113092
SCFD1	1113.2	-0.1573	0.153502	0.284163	0.357217
HECTD1	3054.73	0.108454	0.153641	0.460828	0.537095
HNRNPC	17664.3	0.494928	0.226669	0.0164564	0.0292203
SUPT16H	4808.43	1.39877	0.264473	1.45e-08	1.17e-07
TOX4	1347.42	-0.0783964	0.15753	0.602413	0.669627
TINF2	796.582	-0.839961	0.250477	0.000222869	0.000641243
TYRO3	1144.03	2.86372	0.283903	1.61e-26	1.32e-24
WDR76	1263.41	4.76065	0.386353	1.01e-36	1.68e-34
SNAP23	2222.29	-1.45456	0.223896	9.3e-12	1.34e-10
PHGDH	1012.6	2.10837	0.349093	2.46e-11	3.35e-10
COL9A3	86.4781	3.31771	0.496422	5.15e-14	1.16e-12
EZR	3769.92	-0.164669	0.161636	0.28476	0.357732
MYL6	44356.3	-0.133861	0.120368	0.252976	0.323886
CLSPN	707.193	3.36422	0.266061	2.85e-39	5.74e-37
UNC13D	519.959	0.381422	0.243291	0.0814214	0.120735
MFSD11	644.288	0.145908	0.160504	0.340242	0.417076
DPYSL2	1338.65	-0.844201	0.265548	0.000409552	0.00110885
TGFB2	435.524	-2.25273	0.341446	4.33e-13	8.03e-12
NUP50	1290.76	0.913281	0.198621	1.06e-06	5.38e-06
CDC45	1131.43	3.84968	0.396134	1.09e-24	7.63e-23
COMT	2080.55	-0.710233	0.181528	3.25e-05	0.000114592
ECHDC1	1085.1	0.444682	0.156996	0.00291558	0.00637423
LRRFIP2	1313.58	-0.484617	0.179709	0.00406909	0.00855872
SEC22C	1153.29	-0.151567	0.176232	0.362473	0.439311
CDC6	2340.27	4.59682	0.215976	2.5e-102	5.55e-99
CDC23	779.063	0.155436	0.146706	0.269898	0.342063
AAAS	436.343	-0.783884	0.322611	0.00472577	0.00974891
CBX5	1556.05	0.460347	0.152505	0.00155443	0.00364508
MSH2	1655.41	2.43914	0.276455	6.83e-21	3.47e-19
DHPS	479.367	0.017102	0.163545	0.912564	0.932174
ARCN1	3352.32	-0.425399	0.1799	0.0117773	0.0217414
TMEM38B	654.533	3.21119	0.356978	5.07e-22	2.81e-20
PSMD5	1001.59	-0.449219	0.145073	0.00122686	0.00294545
PTGS1	1923.35	-1.85317	0.284937	2.83e-12	4.55e-11
NUP188	2163.46	1.06312	0.191946	6.34e-09	5.4e-08
CRAT	888.955	-0.224103	0.193742	0.215132	0.280561
SH2D3C	1420.88	-2.10765	0.550961	1.86e-06	8.94e-06
NANS	1833.27	0.89226	0.242354	5.9e-05	0.000196242
TBC1D2	654.017	-0.637167	0.454129	0.0664518	0.100508
CWF19L1	615.7	0.438219	0.163435	0.00468302	0.00967873
IL11	46.519	4.03769	0.667904	5.32e-12	8.1e-11
WAC	2843.5	0.89565	0.242064	5.46e-05	0.000182515
CREM	336.578	-0.226024	0.175431	0.172273	0.231483
NUBP2	887.799	0.388845	0.178479	0.0204589	0.0355215
FKBP5	3287.91	-0.0247043	0.159598	0.871163	0.899688
SRPK1	1880.09	0.663843	0.190225	0.000190193	0.000559705
MRPS18A	576.455	-0.0190268	0.156658	0.898904	0.921474
TMEM14A	255.897	-0.534359	0.245847	0.0155733	0.0277484
HSP90AB1	43306.2	0.585519	0.222103	0.00393612	0.00830002
ITPR3	7571.15	0.917741	0.161487	3.29e-09	3e-08
DSP	66.8349	3.39962	0.603184	3.85e-11	5.06e-10
HNRNPH3	2038.46	-0.028552	0.147874	0.840678	0.877671
ABL1	1906.67	-0.544948	0.130384	1.49e-05	5.72e-05
ACOT7	3043.27	0.539448	0.175836	0.00111471	0.00270532
SH3GLB1	3371.49	-1.01605	0.228447	1.85e-06	8.91e-06
SCD	12843.1	-0.284185	0.11397	0.0104874	0.0196492
TMED1	562.038	-0.0602869	0.19508	0.740762	0.793716
RAB18	1678.37	-0.525226	0.200114	0.00462756	0.00957017
NRP1	3770.98	-2.09913	0.351321	3.77e-11	4.96e-10
PALMD	2452.87	-1.84455	0.520003	1.11e-05	4.41e-05
TSPAN15	363.926	-1.58488	0.373347	1.45e-06	7.16e-06
WASHC2A	1214.37	-0.0714004	0.165425	0.649975	0.712265
MYO9B	3042.8	0.515214	0.117611	6.45e-06	2.72e-05
PSMD8	3826.15	0.4656	0.147429	0.000962059	0.00237658
BCL7C	986.053	0.354482	0.161533	0.0208836	0.0361928
CIRBP	1225.72	-1.01532	0.178829	3.02e-09	2.76e-08
ATP5F1D	1520.49	0.0405495	0.205549	0.831608	0.869958
CBARP	119.851	0.374113	0.293328	0.140958	0.1945
HNRNPM	7444.45	0.606121	0.198239	0.000998615	0.00245232
MARCHF2	635.549	-0.785439	0.213137	7.04e-05	0.000229908
NDUFB7	1356.86	-0.0496311	0.154941	0.73779	0.790914
TECR	1096.41	0.84974	0.180906	7.22e-07	3.87e-06
TIMM13	1865.02	0.43048	0.157802	0.00413363	0.00867529
CDC34	1708.53	0.414226	0.130698	0.00102706	0.00251105
MTAP	584.624	0.175699	0.15564	0.237411	0.306314
CEP170B	1664.44	0.581814	0.155328	8.45e-05	0.000271706
POLR2E	2807.77	-0.02311	0.135202	0.859644	0.891666
POLRMT	869.393	-0.22618	0.178226	0.178056	0.238088
RASSF7	102.949	-0.0385024	0.306985	0.883814	0.909366
GADD45B	825.105	-0.856888	0.275293	0.000502053	0.00132481
PALM	478.45	1.98843	0.430931	8.5e-08	5.8e-07
MKNK2	3460.77	0.929911	0.15238	2.57e-10	2.89e-09
ARVCF	529.976	-1.60131	0.251031	1.37e-11	1.94e-10
TRMT2A	799.784	0.557834	0.179928	0.000960296	0.0023731
RANBP1	5917.38	2.00242	0.273401	5.48e-15	1.47e-13
ZDHHC8	830.554	0.115164	0.201095	0.538035	0.609394
MED15	1798.07	-0.278972	0.179018	0.0977392	0.141804
SNAP29	960.383	0.742768	0.156464	6.81e-07	3.68e-06
LZTR1	818.871	-0.675638	0.222561	0.000927066	0.00230182
SMARCB1	1615.79	0.0715281	0.144289	0.606382	0.672579
DERL3	271.292	4.9639	0.4436	7.03e-31	7.67e-29
BCL2L13	1599.02	-1.12083	0.240777	5.98e-07	3.3e-06
DDT	731.129	-0.142615	0.157704	0.343538	0.420366
SF3A1	2448.21	0.767134	0.258281	0.000957624	0.00236738
SEC14L2	985.516	-0.321239	0.234137	0.130038	0.181464
SNRPD3	1820.42	0.527354	0.184712	0.00228509	0.00513759
PES1	2900.44	0.593024	0.167516	0.000183415	0.000542742
MAPK1	2422.39	0.0109903	0.174428	0.946915	0.961214
PPM1F	3871.3	-0.506634	0.192047	0.00462555	0.00957017
SLC35E4	940.407	0.448324	0.264304	0.0555237	0.0857333
ESS2	751.606	1.3022	0.211125	1.05e-10	1.28e-09
MFNG	2792.67	-0.0484163	0.149924	0.736413	0.789819
CARD10	1001.6	-0.960139	0.298487	0.000290898	0.000814442
SLC25A1	2322.4	-0.055055	0.128415	0.658396	0.719951
GGA1	661.381	0.442915	0.160718	0.00370555	0.00785364
HIRA	1301.09	0.23889	0.148546	0.0933558	0.136127
SH3BP1	95.3803	1.30014	0.620615	0.00313106	0.00676327
LGALS1	30097.6	-0.438651	0.119348	0.000152537	0.000461845
SRRD	607.963	0.850792	0.278752	0.000622247	0.00160134
TRIOBP	4084.14	-0.6468	0.256018	0.00476563	0.00981897
TFIP11	955.455	0.0885219	0.148887	0.535585	0.607313
GCAT	300.688	-0.0303234	0.225353	0.883101	0.908773
ANKRD54	652.073	0.493202	0.180473	0.00358397	0.00762998
EIF3L	6271.74	-0.0352169	0.183624	0.838499	0.87574
SNU13	2903.7	1.49042	0.2294	8.51e-12	1.23e-10
MICALL1	1567.26	0.668721	0.133427	2.07e-07	1.29e-06
POLR2F	1607.75	1.00271	0.186813	1.78e-08	1.42e-07
PICK1	195.131	0.0801522	0.229552	0.701866	0.759128
CENPM	269.026	2.43657	0.360363	8.5e-14	1.81e-12
KDELR3	472.164	-0.570351	0.233698	0.00712036	0.0140195
DDX17	3503.39	0.0212155	0.137917	0.873395	0.901574
HSCB	267.77	-0.425302	0.262928	0.0681201	0.102845
CBY1	505.217	-0.347377	0.194813	0.0553855	0.0855795
TOMM22	1658.51	0.396093	0.154938	0.00731238	0.0143424
XBP1	2037.08	0.295163	0.132265	0.0208597	0.0361607
RTCB	2280.61	-0.0778711	0.136948	0.555965	0.625202
JOSD1	1707.38	0.178123	0.143936	0.198059	0.260903
FBXO7	1537.33	-0.632641	0.194206	0.000473888	0.00125847
GTPBP1	1183.02	0.485119	0.186035	0.00528889	0.0107671
POLDIP3	1505.02	0.066362	0.16103	0.6656	0.726159
PPP6R2	1140.24	-0.156885	0.139088	0.242003	0.311514
SBF1	2144.39	0.880694	0.183034	3.91e-07	2.26e-06
SUN2	2883	0.453137	0.132201	0.000379113	0.00103444
CYB5R3	5193.95	-0.207646	0.14969	0.147712	0.202685
LMF2	2146.08	0.744988	0.153687	4.11e-07	2.37e-06
RHBDD3	547.958	0.110262	0.18321	0.522364	0.595773
PACSIN2	1058.69	-0.561975	0.238988	0.00924427	0.0176025
AP1B1	3323	0.330617	0.137273	0.012383	0.0227586
TOM1	523.595	-0.396404	0.193786	0.0279766	0.046886
CHKB	322.397	-0.757478	0.29126	0.00306598	0.00664196
HMOX1	1763.19	-0.814138	0.276968	0.00096585	0.00238329
MCAT	362.495	0.836427	0.193084	4.14e-06	1.84e-05
THOC5	812.03	0.623092	0.29606	0.0154181	0.0275161
MCM5	2253.49	2.53798	0.252817	4.87e-26	3.64e-24
ARSA	620.131	-0.38559	0.206247	0.0428814	0.0681901
TSPO	3944.43	-0.160177	0.126547	0.191891	0.254186
TTLL12	734.419	0.148529	0.168741	0.353487	0.430695
PDGFB	982.194	-2.56302	0.560842	2.35e-08	1.81e-07
RPL3	40857.3	-0.210563	0.159558	0.166117	0.224514
ZMAT5	220.633	-0.379662	0.305213	0.147211	0.20208
RBFOX2	2445.88	-0.527638	0.174566	0.00132979	0.00316629
ASCC2	1411.29	0.36813	0.135415	0.00477909	0.00984061
APOL1	2854.44	-0.472248	0.396741	0.135062	0.187805
MYH9	39498.2	-0.606157	0.188209	0.000571342	0.00148585
SAMM50	1291.55	-0.106731	0.14739	0.450835	0.527573
TXN2	1447.05	-0.591112	0.140936	1.26e-05	4.92e-05
FOXRED2	748.3	2.38206	0.243449	9.37e-25	6.71e-23
EIF3D	4199.6	0.209165	0.165352	0.182929	0.243673
SGSM3	1160.68	0.0698307	0.175295	0.673565	0.734006
IFT27	181.93	-0.146018	0.222916	0.47448	0.550307
KIAA0930	1248.42	-0.129256	0.175854	0.436622	0.513832
SLC25A17	765.113	1.26717	0.196161	1.72e-11	2.4e-10
FAM118A	297.705	0.128183	0.222826	0.530046	0.602366
KCTD17	772.872	0.267576	0.158444	0.0763246	0.113888
ST13	6171.34	0.161727	0.189817	0.362857	0.439697
RBX1	1334.83	0.0947818	0.138919	0.479377	0.554827
L3MBTL2	1070.89	0.395579	0.141503	0.00359618	0.00765352
RANGAP1	3184.3	0.107419	0.131023	0.397149	0.474086
ZC3H7B	3269.4	-0.66403	0.171648	4.29e-05	0.000146985
PHF5A	1066.63	1.14959	0.244899	4.74e-07	2.69e-06
ACO2	2987.13	0.595244	0.166765	0.000163263	0.000490306
POLR3H	1941.32	1.50589	0.226258	2.84e-12	4.55e-11
TRMU	484.194	0.405465	0.168621	0.0109804	0.0204446
DESI1	2033.05	-0.214924	0.171755	0.185991	0.247307
CERK	1239.1	-1.45285	0.26606	5.03e-09	4.39e-08
ABHD4	616.396	-1.48879	0.272298	4.44e-09	3.93e-08
KHNYN	620.932	-0.983981	0.402409	0.00298158	0.00649293
FKBP3	2452.64	0.0502806	0.120484	0.668053	0.728477
SDR39U1	337.82	-0.179559	0.19627	0.326413	0.401976
RBM23	1033.29	-0.409844	0.138096	0.00202976	0.00460397
PRMT5	1424.05	0.109141	0.171285	0.501327	0.576024
PYGL	2142	1.21616	0.20248	3.29e-10	3.63e-09
PSMC6	1361.8	-0.294034	0.14099	0.0300946	0.0500074
GNPNAT1	1644.54	0.707264	0.213563	0.000334246	0.000922607
CDKN3	153.03	-0.110892	0.310932	0.67663	0.737104
CNIH1	2412.28	0.731699	0.209596	0.000164724	0.000494245
ATP6V1D	1913.92	0.272398	0.144207	0.0491602	0.0767985
PLEK2	802.946	0.257767	0.209631	0.182715	0.243437
PIGH	189.301	1.04565	0.318708	0.000198881	0.000581016
PSMA3	2656.87	-0.508729	0.153595	0.000511805	0.00134787
VTI1B	1687.46	-0.216363	0.159113	0.153674	0.209742
TIMM9	450.597	0.075718	0.219648	0.707464	0.763818
GSTZ1	190.153	-0.992348	0.28111	8.9e-05	0.000284201
AHSA1	3786.87	0.713758	0.1815	2.96e-05	0.000106187
SPTLC2	2397.26	0.167642	0.2213	0.40857	0.485542
LGMN	2482.88	0.158586	0.20966	0.413107	0.490233
SNW1	1572.54	-0.077264	0.146628	0.583442	0.651815
ITPK1	2020.82	0.34216	0.15544	0.0209578	0.0363119
DHRS7	585.574	-0.624255	0.193828	0.000549409	0.00143554
PPM1A	567.856	0.341288	0.184462	0.0483178	0.0756779
ERH	2717.52	-0.0242373	0.169419	0.880186	0.907006
HIF1A	3595.56	-1.22312	0.165207	2.41e-14	5.77e-13
SRSF5	3034.59	0.156815	0.143966	0.257355	0.328727
EIF5	6872.89	0.664668	0.183069	0.000110812	0.000346222
ZFYVE21	969.924	-0.349013	0.208874	0.0699581	0.105381
MTHFD1	3280	1.63134	0.224349	2.61e-14	6.18e-13
ZC3H14	1255.03	0.527098	0.160445	0.000541169	0.00141623
TELO2	1563.55	1.84952	0.17972	2.99e-26	2.37e-24
GSKIP	561.213	0.180292	0.20781	0.348324	0.425294
VRK1	373.403	1.1246	0.224167	9.85e-08	6.63e-07
PSMC1	3447.13	0.134673	0.15061	0.350879	0.428127
PPP4R3A	1280.74	0.300199	0.154629	0.0419377	0.0668492
PSMB5	3992.04	-0.088331	0.124272	0.464344	0.540278
YY1	2519.54	0.534805	0.198194	0.00364206	0.0077314
ACIN1	3213.96	0.350325	0.146517	0.0125707	0.0230312
CCNB1IP1	615.159	0.974544	0.266163	5.56e-05	0.000185458
APEX1	3068.95	-0.724231	0.178152	1.65e-05	6.31e-05
PABPN1	2346.57	0.219822	0.165021	0.160798	0.218256
CINP	687.57	-0.291671	0.153787	0.0470331	0.0738394
SRP54	1278.44	-0.235701	0.164761	0.132019	0.183843
CHD8	1614.39	-0.495823	0.262287	0.0331835	0.0546895
PRORP	710.439	-0.296073	0.184901	0.0875938	0.128684
DCAF11	670.323	-1.12807	0.28228	1.12e-05	4.46e-05
PSMA6	3958.83	-0.20092	0.166773	0.204333	0.268001
NFKBIA	961.868	-0.757569	0.307037	0.004491	0.0093428
EMC9	315.411	-0.251369	0.192901	0.162625	0.220466
PSME2	2714.65	-0.337336	0.203004	0.0726816	0.109187
TM9SF1	1530.88	0.155236	0.154686	0.293934	0.367349
SEC23A	2262.56	-0.414495	0.134299	0.00136046	0.00323583
GMPR2	1070.56	-0.882469	0.186563	5.84e-07	3.22e-06
PNN	2916.83	1.94234	0.292986	9.2e-13	1.58e-11
RABGGTA	389.828	-0.1569	0.195763	0.390231	0.467421
PLTP	1048.19	-0.574519	0.162631	0.000196576	0.000575291
GSS	898.439	-0.614312	0.145632	1.07e-05	4.28e-05
TRPC4AP	2595.36	-0.464962	0.141889	0.000637032	0.00163559
PYGB	3600.38	0.262772	0.128933	0.0352155	0.057568
ABHD12	963.641	1.15977	0.16877	1.23e-12	2.06e-11
PROCR	12508.1	-0.173853	0.130685	0.169305	0.228231
CD40	193.572	-1.22153	0.319986	1.95e-05	7.3e-05
UQCC1	937.241	0.761231	0.261391	0.00116896	0.00281761
ZMYND8	801.518	-2.35661	0.394291	1.76e-11	2.43e-10
IFT52	546.178	-0.0947253	0.166487	0.5494	0.6196
MYBL2	5346.31	4.29129	0.387143	1.33e-30	1.38e-28
RAB5IF	3681.28	0.559725	0.128119	6.16e-06	2.61e-05
ADNP	1284.36	0.122785	0.195788	0.501562	0.576195
PFDN4	507.242	-0.00235371	0.222077	0.990781	0.994217
CSTF1	556.612	-0.153804	0.169531	0.338658	0.415441
RAE1	863.872	0.664938	0.220058	0.000993465	0.00244328
TPD52L2	2898.77	-0.414893	0.143591	0.00258507	0.00572692
DNAJC5	2462.9	-0.398266	0.165294	0.0109826	0.0204446
NELFCD	600.007	0.25257	0.182699	0.14109	0.194642
CTSZ	5930.21	-0.889469	0.168587	3.41e-08	2.51e-07
PRPF6	1960.24	-0.232669	0.145173	0.0950987	0.138426
PRELID3B	1570.46	0.939505	0.181864	5.76e-08	4.07e-07
MTG2	506.458	0.65726	0.265828	0.00543403	0.0110275
PSMA7	5031.02	-0.0321843	0.123463	0.78854	0.833768
SLCO4A1	171.923	3.43522	0.336617	4.69e-27	4.06e-25
SLC17A9	294.098	1.87815	0.26342	3.41e-14	7.91e-13
ARFGAP1	1303.42	-0.0587182	0.1691	0.714488	0.770027
EEF1A2	81.0238	3.8028	0.668993	3.61e-11	4.77e-10
C20orf27	1003.81	0.595078	0.150018	3.32e-05	0.000116754
CDC25B	741.709	-0.489553	0.274004	0.042293	0.0673349
ARFRP1	740.537	-0.311022	0.27105	0.193128	0.25552
NDUFAF5	255.064	0.480011	0.267052	0.042091	0.0670454
TRIB3	619.295	-0.805356	0.245304	0.000305815	0.000852976
CSNK2A1	1852.79	-0.130119	0.149822	0.365113	0.441868
CDS2	897.879	-0.389732	0.226339	0.0586366	0.0901425
HM13	5855.1	0.681129	0.141951	5.99e-07	3.3e-06
SEC23B	1342.04	0.671671	0.163149	1.48e-05	5.67e-05
MYL9	1316.16	0.403546	0.221548	0.0461733	0.0726609
TM9SF4	1502.63	0.236526	0.148578	0.0967203	0.140602
CRNKL1	702.972	0.375375	0.199905	0.0428696	0.0681877
POFUT1	2055.26	0.192963	0.134426	0.137267	0.190355
SAMHD1	3986.89	-0.995788	0.36896	0.00142248	0.00336649
NOP56	4067.58	1.3987	0.172448	6.87e-17	2.45e-15
MANBAL	733.549	-0.0792676	0.182985	0.64532	0.708564
IDH3B	1487.88	0.281019	0.14233	0.0399352	0.0641488
MAPRE1	4264.71	0.617046	0.184064	0.000349142	0.000959348
JAG1	909.416	-1.37403	0.300262	5.49e-07	3.05e-06
CDK5RAP1	320.699	-0.0709963	0.278752	0.771871	0.820051
E2F1	752.709	4.56453	0.302664	3.01e-53	1.11e-50
CHMP4B	2648.25	-0.0703189	0.140078	0.602615	0.669629
CST3	4758.5	-0.350564	0.154961	0.0176735	0.0310905
AHCY	3669.93	0.638182	0.212685	0.00112672	0.00272765
DNTTIP1	510.489	0.102982	0.223477	0.614885	0.680988
MAP1LC3A	397.963	1.35677	0.28932	3.33e-07	1.98e-06
PIGU	370.661	0.750787	0.221409	0.000229953	0.000659061
ACOT8	212.756	-0.467686	0.232971	0.0267413	0.0450541
APMAP	3998.32	0.489824	0.199021	0.00795162	0.0154505
RBFA	625.89	0.725021	0.185984	3.34e-05	0.00011737
USP14	3268.39	0.674502	0.187037	0.000119325	0.00036987
VAPA	2439.55	-0.144226	0.125996	0.238105	0.307031
SMCHD1	1138.2	0.716544	0.200781	0.000126399	0.000388898
MYL12A	10094.9	-0.780097	0.19602	2.14e-05	7.98e-05
LIPG	2340.88	-2.59208	0.395661	2.46e-13	4.76e-12
RBBP8	1031.59	3.00558	0.296076	7.28e-27	6.13e-25
RIOK3	1656.02	0.0931163	0.156571	0.533766	0.605766
CSTF2	390.092	-0.142001	0.272274	0.554553	0.623931
PSMD10	1133.39	-1.31872	0.234753	2.76e-09	2.54e-08
ATG4A	813.362	-0.893756	0.207174	4.09e-06	1.82e-05
PGRMC1	1839.09	0.650896	0.204973	0.000607354	0.00156908
POLA1	723.569	2.66801	0.268816	1.15e-25	8.38e-24
NKAP	479.762	-0.164063	0.175702	0.322886	0.397927
ALG13	465.81	0.628646	0.173567	0.000123902	0.000381743
PRPS2	971.431	2.7207	0.343032	7.08e-18	2.77e-16
WDR13	847.997	-0.507666	0.205618	0.00749859	0.0146688
SRPX	7613.41	-0.0959422	0.134661	0.461084	0.537205
STAG2	1530.03	0.216197	0.1754	0.191684	0.254049
PLP2	3108.82	0.330632	0.138424	0.0130704	0.0238115
BMX	2700.91	-2.18393	0.511733	2.37e-07	1.46e-06
PLS3	8321.96	-0.938269	0.167458	5.11e-09	4.45e-08
NAA10	2774.13	0.469661	0.132942	0.000247374	0.000703237
ELF4	956.373	0.404847	0.180332	0.0167774	0.0297139
SMARCA1	880.531	-0.831827	0.193928	5.06e-06	2.2e-05
RBBP7	3107.77	0.973283	0.174694	5.86e-09	5.05e-08
SLC35A2	523.169	-0.234127	0.176255	0.159089	0.21629
PQBP1	1239.13	0.195659	0.132961	0.12792	0.17888
EMD	1161.56	0.128634	0.145035	0.356245	0.433391
PGK1	8963.37	0.090716	0.179346	0.591764	0.659587
MAGT1	3525.6	0.030168	0.14235	0.825854	0.865248
SMS	1281.86	-0.703214	0.206285	0.000236692	0.000676918
UBL4A	616.444	0.0905825	0.17912	0.591894	0.659587
CD99L2	1826.06	0.226486	0.178564	0.1782	0.238232
CDK16	2061.92	0.225946	0.141665	0.0973562	0.141371
USP11	943.809	0.83837	0.20957	1.77e-05	6.68e-05
HTATSF1	1704.95	0.587394	0.186074	0.000742733	0.00187657
TIMP1	5448.32	1.43478	0.194574	2.04e-14	4.98e-13
PIN4	559.73	-0.851293	0.217163	2.42e-05	8.91e-05
MAGED2	3387.61	-1.06562	0.176859	3.56e-10	3.91e-09
RBM3	10116.7	0.0514974	0.170761	0.750467	0.802178
SRPX2	2523.35	-0.753286	0.136168	1.02e-08	8.39e-08
PBDC1	605.497	-0.299937	0.179682	0.0758845	0.113296
GLA	766.247	0.350962	0.157384	0.0191938	0.0334911
ARMCX3	1268.08	-1.36235	0.212231	1.89e-11	2.6e-10
BEX4	387.311	-0.924116	0.295839	0.000426989	0.00115132
NDFIP2	491.203	0.99413	0.257675	2.47e-05	9.06e-05
TNFSF13B	54.5722	-0.262856	0.533753	0.470666	0.54636
FNDC3A	1535.33	-0.344783	0.154556	0.019353	0.0337167
STK24	1958.38	0.00690877	0.128375	0.955745	0.967227
DNAJC3	3229.19	0.672476	0.200781	0.000313608	0.000872517
ARHGEF7	930.661	-0.680576	0.213264	0.000540448	0.00141543
PARP4	2308.2	-1.78052	0.413033	6.28e-07	3.43e-06
SUPT20H	543.552	-1.04427	0.298563	9.16e-05	0.000291515
KPNA3	2077.9	0.245969	0.167191	0.120808	0.170047
FLT1	4181.86	1.87619	0.167271	1.2e-30	1.27e-28
RGCC	156.447	-1.02415	0.399393	0.0019705	0.00448638
MEDAG	320.838	1.24929	0.255484	1.54e-07	9.87e-07
TSC22D1	1659.65	-1.65379	0.322574	1.8e-08	1.42e-07
CLN5	653.334	-0.539973	0.18627	0.00193521	0.00441661
MGRN1	851.361	0.142741	0.151698	0.325936	0.401463
TRADD	340.594	-0.91383	0.332708	0.00145576	0.00343307
MAPK3	2204.76	-0.468625	0.16211	0.00231043	0.00518406
PHKB	1793.38	0.419866	0.285068	0.0912019	0.133337
LYRM1	414.853	-0.317952	0.186486	0.0685611	0.10344
NUTF2	2280.11	-0.0735598	0.143738	0.594888	0.66248
NUP93	1186.6	0.304289	0.134548	0.0190536	0.0332813
CENPT	760.858	0.858878	0.2121	1.39e-05	5.37e-05
LONP2	1117.03	0.39838	0.200914	0.032337	0.0533506
N4BP1	739.426	-0.986108	0.487884	0.00845099	0.0163018
ARL2BP	2119.65	-0.599409	0.163575	0.000111978	0.000349372
PLLP	215.993	-1.34442	0.370112	3.05e-05	0.000108889
ACD	695.33	2.47593	0.217687	3.12e-32	3.85e-30
POLR2C	1126.18	0.410094	0.153646	0.00512984	0.0104818
MMP15	739.207	0.415835	0.171608	0.0102341	0.0192178
USB1	1266.87	-0.182361	0.148799	0.201251	0.264585
CYB5B	2667.58	-0.590153	0.161977	0.000124074	0.000382096
NME3	680.346	-0.0896985	0.155999	0.547559	0.618152
NDRG4	342.754	-0.976542	0.358107	0.00136193	0.00323817
PSMD7	2621.33	-0.0519025	0.1194	0.655263	0.716997
VAC14	1238.91	0.674636	0.202496	0.000332814	0.000919418
COG4	991.155	-0.8445	0.170272	1.95e-07	1.22e-06
PLA2G15	834.813	0.73668	0.153635	5.43e-07	3.02e-06
WDR59	437.324	-0.0542567	0.237927	0.801429	0.844712
MON1B	844.508	-1.31935	0.268029	1.15e-07	7.59e-07
CMC2	849.689	0.730314	0.205783	0.000132645	0.000405676
AXIN1	820.651	1.27803	0.179109	1.6e-13	3.24e-12
HCFC1R1	249.948	-0.509061	0.271246	0.0333339	0.0548831
NPRL3	608.75	-0.114284	0.16616	0.469266	0.544922
MPG	818.134	-0.440631	0.212192	0.0238871	0.0407925
TAF1C	615.231	-0.103484	0.198879	0.576424	0.644813
NAGPA	494.367	0.354208	0.174396	0.0312031	0.0517074
COTL1	6111.32	-0.0243817	0.124921	0.840744	0.877671
USP10	2709.56	1.61323	0.289637	1.81e-09	1.73e-08
TSC2	1604.38	0.236201	0.173336	0.149296	0.204564
NME4	2459.34	0.39251	0.128346	0.00155831	0.00365289
ABCC1	2795.97	-0.854207	0.176647	3.61e-07	2.12e-06
NOMO3	1440.12	0.636253	0.224131	0.00190584	0.00436004
CLCN7	1506.47	0.689658	0.166435	1.26e-05	4.95e-05
HAGHL	54.9684	0.727326	0.506804	0.0506604	0.0790492
ANTKMT	186.213	0.0365158	0.219478	0.856324	0.889748
SLC7A5	2219.19	2.66442	0.232564	7.7e-33	9.85e-31
METRN	284.457	0.814207	0.193328	7.38e-06	3.06e-05
FBXO31	451.05	-0.187859	0.176764	0.260078	0.331258
STUB1	2724.32	0.667775	0.168013	2.74e-05	9.88e-05
NUBP1	508.75	0.802903	0.296013	0.00200884	0.00456275
UBE2I	2683.99	0.101773	0.156844	0.497092	0.572343
CAPN15	1979.8	1.45423	0.134772	4.85e-28	4.55e-26
PIEZO1	8854.73	0.86138	0.133467	2.94e-11	3.93e-10
GSPT1	7719.09	1.51792	0.216427	2.31e-13	4.51e-12
UBFD1	1341.91	-0.0211374	0.198312	0.908975	0.929221
EARS2	302.509	-0.303734	0.201724	0.104352	0.150122
ELOB	2424.92	0.0906794	0.146164	0.518595	0.592489
GGA2	1061.46	1.0364	0.22023	5.28e-07	2.96e-06
CPPED1	1972.43	-1.48697	0.294711	4.25e-08	3.06e-07
HMOX2	3109.49	0.459481	0.125446	0.000153466	0.000464024
DNAJA3	895.2	0.311227	0.155304	0.0356568	0.0582035
BFAR	2010.85	-0.207392	0.137133	0.116883	0.165481
PYCARD	168.579	-0.809212	0.398799	0.0125088	0.0229391
MAZ	5341.79	0.655948	0.157935	1.3e-05	5.08e-05
STX4	1085.54	-0.138389	0.191164	0.439179	0.516293
CDIPT	1575.36	0.301543	0.136636	0.0220114	0.0379498
BCKDK	976.076	-0.174307	0.179815	0.303496	0.377597
KAT8	426.694	0.549212	0.213198	0.00506853	0.0103724
NOMO1	5906.03	0.685337	0.179907	5.22e-05	0.000175271
VPS35L	1243.64	0.0886475	0.133602	0.492688	0.567753
RNF40	2313.81	-0.213445	0.163113	0.168823	0.227709
KNOP1	734.748	-0.0856144	0.175389	0.605656	0.671998
AAGAB	1120.58	0.136252	0.170236	0.398501	0.475358
LACTB	542.537	-1.33027	0.288963	5.29e-07	2.96e-06
CSK	1353.42	0.294428	0.140014	0.0288306	0.0481595
HERC1	681.964	0.149148	0.323496	0.585675	0.653861
TRIP4	424.423	-1.20104	0.309356	1.57e-05	6e-05
RAB11A	4786.86	-0.0988768	0.183258	0.56633	0.635034
CD276	2799.02	-1.10061	0.305397	5.57e-05	0.000185691
FAH	702.551	-0.138219	0.17362	0.400067	0.477055
CEMIP	24.5542	0.775664	0.673803	0.0641329	0.0975108
EHD4	7697.38	-1.01485	0.212196	3.74e-07	2.18e-06
TMEM87A	1251.78	0.407954	0.176404	0.0139847	0.0252218
GABPB1	607.098	0.25167	0.174976	0.127524	0.178443
DNAJC17	234.33	-0.232393	0.301087	0.370276	0.446978
EIF3J	4204.46	1.03439	0.224553	8.56e-07	4.46e-06
VPS18	1088.37	-0.247289	0.166652	0.117749	0.166383
BLOC1S6	1099.94	-0.109624	0.147665	0.439437	0.516369
PDGFRL	126.688	-0.729531	0.346387	0.0123179	0.0226452
ZDHHC2	1021.73	-0.376194	0.224782	0.0664105	0.100469
ZFAND1	366.685	0.274396	0.211743	0.159531	0.216757
CA2	102.411	6.79019	0.743147	7.6e-22	4.18e-20
RIPK2	671.083	-0.51362	0.175369	0.00186072	0.00427003
NBN	1001.84	-0.948797	0.254787	4.55e-05	0.000154979
DECR1	1632.95	-0.935696	0.193219	3.09e-07	1.86e-06
BPNT2	1841.3	0.453349	0.185812	0.00908418	0.0173274
LAPTM4B	1376.2	1.55483	0.306242	3.04e-08	2.27e-07
IKBKB	845.11	-0.233822	0.24752	0.293081	0.366489
PLAT	8513.16	-0.480254	0.361698	0.105797	0.15184
RAB2A	2102.77	-0.105436	0.157156	0.482515	0.557876
EIF3E	7777.54	-0.0774097	0.157444	0.606812	0.672943
EMC2	641.526	-0.716366	0.225981	0.00054065	0.00141543
NDRG1	1971.28	1.04193	0.190645	9.84e-09	8.12e-08
ARMC1	737.401	0.365776	0.164912	0.0192944	0.03364
UBR5	964.517	-0.65438	0.153126	7.66e-06	3.17e-05
GSDMD	946.165	-0.562535	0.277319	0.0210183	0.0364072
GFUS	2033.41	-0.210023	0.156257	0.159191	0.216384
EEF1D	8661.28	0.405284	0.172958	0.0129576	0.0236318
SQLE	2391.35	-0.594128	0.250971	0.00828352	0.0160066
INTS10	668.945	-0.208776	0.200126	0.261699	0.332812
SLC39A14	1373.32	1.29732	0.188947	1.05e-12	1.78e-11
LEPROTL1	573.954	-0.231915	0.178262	0.167347	0.225993
DCTN6	685.925	0.0193097	0.164487	0.901841	0.923915
R3HCC1	554.132	-0.466072	0.188377	0.00804997	0.0156097
GSR	1196.19	0.617495	0.152437	2.21e-05	8.22e-05
TNFRSF10A	1459.16	1.37274	0.242323	1.89e-09	1.81e-08
UBXN8	347.003	0.977236	0.244455	1.43e-05	5.51e-05
PPP2CB	2699.29	-0.17141	0.122401	0.149522	0.204788
ERICH1	332.92	0.67652	0.187795	0.000120583	0.000372553
ARHGEF10	1392.74	0.487575	0.1526	0.000808523	0.00203199
KLHDC4	707.121	1.23625	0.195945	4.79e-11	6.18e-10
MCM4	4331.48	3.71818	0.336391	7.92e-31	8.5e-29
KCTD9	848.49	-0.0710639	0.147482	0.615918	0.681792
ASAH1	407.486	0.154609	0.200169	0.406318	0.483038
BNIP3L	686.02	-0.908905	0.20594	2.54e-06	1.2e-05
MAN2B1	1960.1	0.118255	0.172592	0.469275	0.544922
KCNN4	70.8348	1.66411	0.559113	0.000120894	0.000373342
NUCB1	5895.2	-0.0980169	0.148905	0.492764	0.567753
GYS1	1325.54	-0.548816	0.174151	0.000823098	0.00206706
ECH1	846.615	-0.52225	0.187143	0.00282379	0.00619594
HNRNPL	3983.26	-0.799645	0.251717	0.000448861	0.00120257
NFKBIB	1480.25	1.91432	0.277884	1.69e-13	3.41e-12
SARS2	271.53	-0.0834404	0.235902	0.696843	0.755155
SNRNP70	4703.25	0.916487	0.227672	1.4e-05	5.41e-05
CLPTM1	3111.35	0.426093	0.179474	0.0114651	0.0212299
RELB	254.332	0.713529	0.250433	0.00157213	0.00368058
CLASRP	430.6	0.326048	0.217303	0.1018	0.146831
PPP1R37	896.197	0.432611	0.19616	0.0176138	0.0310023
FCGRT	2434.53	-0.193673	0.150315	0.178672	0.238815
PIH1D1	882.682	0.563645	0.173587	0.000571565	0.00148585
PPP1R13L	598.573	-0.946373	0.33668	0.00112239	0.00272112
ERCC2	1621.44	-0.924238	0.218547	5.71e-06	2.45e-05
PLEKHJ1	679.736	0.0278676	0.179077	0.869014	0.897887
SLC17A7	22.615	5.93128	1.25621	1.06e-08	8.71e-08
RNASEH2A	613.275	1.77151	0.248294	4.63e-14	1.04e-12
SF3A2	1190.26	-0.0443153	0.175211	0.789148	0.834145
LYL1	1244.98	-2.27456	0.492076	3.61e-08	2.63e-07
OAZ1	17013.2	0.559801	0.17589	0.000721487	0.00183193
TRMT1	1160.03	0.847012	0.176386	4.32e-07	2.47e-06
STX10	648.982	-0.407859	0.190545	0.0217316	0.0375159
DMPK	357.934	0.617467	0.211689	0.00154662	0.00362803
TBC1D17	388.083	-0.525547	0.205062	0.00553464	0.0111989
IL4I1	142.97	-0.85214	0.36656	0.00545209	0.0110553
PTOV1	1432.67	-0.222752	0.130014	0.0766574	0.114282
TLE5	4739.46	-0.350575	0.183245	0.0413049	0.0660303
SGTA	2392.44	1.11186	0.240002	6.75e-07	3.65e-06
MED25	837.074	-0.433049	0.195068	0.0169559	0.0299792
SNAPC2	256.277	-0.847328	0.319396	0.00219796	0.0049534
C19orf53	1626.77	0.182899	0.152084	0.209002	0.273586
TIMM44	1024.42	1.26186	0.196078	2.03e-11	2.79e-10
IL27RA	328.547	1.03124	0.208314	1.57e-07	1e-06
ASF1B	335.875	2.04301	0.296677	1.14e-13	2.35e-12
TNNT1	9.65566	2.47094	1.53291	0.00057968	0.00150635
VRK3	442.129	-0.227232	0.176352	0.171985	0.231178
FAM32A	2231.82	0.121174	0.161588	0.431283	0.509169
PPP6R1	2311.17	0.202753	0.121661	0.0863388	0.127092
OLFM2	40.766	4.45326	0.6762	2.7e-13	5.16e-12
ILVBL	1118.76	0.511081	0.171874	0.00161838	0.00377245
POP4	875.105	0.445871	0.157565	0.002933	0.00640602
CCNE1	1333.84	5.42676	0.231166	1.46e-123	4.84e-120
URI1	1383.53	0.979966	0.211106	7.79e-07	4.13e-06
PDCD5	1951.52	0.633533	0.167806	6.69e-05	0.000219448
RPS16	14861.5	0.381394	0.171816	0.0186843	0.0326619
TIMM50	1866.04	1.02522	0.214034	3.55e-07	2.09e-06
FBL	5345.26	1.60982	0.266108	1.07e-10	1.3e-09
DYRK1B	364.737	-1.76295	0.408397	6.44e-07	3.5e-06
GPI	5688.93	0.476506	0.122628	6.06e-05	0.000200686
AKT2	675.869	-0.291687	0.168417	0.0674101	0.101819
PLD3	3604.68	-0.0233286	0.135349	0.858473	0.891007
YJU2	361.848	0.058286	0.172542	0.721378	0.775945
TBCB	1552.93	0.406225	0.127297	0.000967537	0.00238657
FSD1	323.964	2.16343	0.22498	9.43e-24	5.81e-22
POLR2I	400.231	0.322268	0.204888	0.0890065	0.130529
SLC1A5	3880.56	1.54834	0.201679	1.52e-15	4.45e-14
PRKD2	1457.62	-1.302	0.300934	1.98e-06	9.47e-06
CACTIN	722.918	1.03263	0.220794	6.12e-07	3.36e-06
CCDC9	366.205	0.525933	0.215252	0.00775295	0.0151175
HNRNPUL1	5692.4	0.615322	0.154125	2.85e-05	0.000102263
FZR1	767.625	0.346071	0.21697	0.0819649	0.121379
BBC3	364.21	-2.18164	0.340014	1.79e-12	2.97e-11
TGFB1	5207.02	-0.0811388	0.162741	0.600678	0.667922
DMAC2	761.656	-0.437957	0.179437	0.00934229	0.0177688
PLIN3	1846.74	-1.04076	0.242863	3.73e-06	1.68e-05
MRPL4	1589.53	0.950243	0.187211	9.15e-08	6.19e-07
RPS19	24996.2	0.278881	0.177273	0.0949455	0.138233
NOP53	2911.07	-0.567802	0.138274	1.95e-05	7.29e-05
ETFB	945.575	-0.601488	0.153875	4.16e-05	0.000143647
BABAM1	1303.88	-0.306763	0.152322	0.0350669	0.0573673
TYK2	1264.57	0.31364	0.152501	0.0313404	0.051896
CDC37	9957.77	0.476822	0.155695	0.00129816	0.00309541
NAPA	3095.86	-0.300044	0.202789	0.110267	0.15744
RABAC1	1723.74	-0.221197	0.164189	0.15629	0.213006
MEGF8	2513.43	-0.164655	0.129587	0.189537	0.251619
KDELR1	2912.54	-0.27095	0.149821	0.0588817	0.0904148
CYTH2	1166.98	-0.786155	0.191977	1.29e-05	5.05e-05
GRWD1	1412.73	1.02051	0.196417	4.43e-08	3.18e-07
CLEC11A	464.346	-0.0190362	0.198155	0.917934	0.936526
CARD8	1390.78	-1.4152	0.250134	1.8e-09	1.72e-08
LIG1	1127.74	1.33517	0.189425	2.7e-13	5.16e-12
PLA2G4C	106.418	-0.0845299	0.316822	0.753863	0.805291
TMEM205	834.989	-0.243759	0.15745	0.104508	0.150314
PLPPR2	846.247	0.240771	0.164438	0.123213	0.172992
RASIP1	2077.03	-0.277409	0.225671	0.177846	0.237855
BCAT2	505.345	-0.545822	0.185569	0.0016673	0.00387425
PLEKHA4	310.156	-0.753226	0.345173	0.00969493	0.0183295
PPP2R1A	4687.79	-0.0101643	0.122691	0.932098	0.948779
TNPO2	3103.63	1.80004	0.246086	1.13e-14	2.86e-13
WDR83OS	1257.72	-0.0322328	0.14029	0.811659	0.852389
GCDH	394.556	0.0844712	0.193192	0.640072	0.704312
DNASE2	814.189	0.212639	0.143111	0.122269	0.171848
PRPF31	2209.89	0.682686	0.167517	1.73e-05	6.54e-05
TFPT	543.447	0.253028	0.182123	0.139258	0.192594
RPL18A	18968.1	0.12758	0.142046	0.350929	0.428127
ISYNA1	738.467	0.921631	0.19905	8.96e-07	4.64e-06
COMP	17.7776	3.14014	1.10646	1.16e-05	4.58e-05
COPE	2829.21	-0.00571044	0.1362	0.965387	0.97417
DDX49	1786.77	0.668762	0.211721	0.000619943	0.00159726
ARMC6	1150.41	0.944319	0.230396	9.78e-06	3.95e-05
TMEM147	1245.2	1.13232	0.216152	3.04e-08	2.27e-07
USF2	1034.68	0.0312704	0.239085	0.885219	0.91053
KXD1	1602.46	-0.103498	0.137127	0.434338	0.512231
FKBP8	3639.17	-0.216591	0.154732	0.142915	0.196875
SUGP1	502.383	-0.173669	0.203156	0.356993	0.434013
SCN1B	404.563	-0.229273	0.206214	0.229573	0.297355
ERF	747.161	-1.2733	0.270644	3.66e-07	2.14e-06
GSK3A	1666.7	0.838862	0.184307	1.48e-06	7.33e-06
ATP13A1	883.672	-0.0152991	0.186084	0.930273	0.947278
ETHE1	361.733	-0.189377	0.228484	0.36329	0.440061
SMG9	452.012	-0.747871	0.300893	0.0043524	0.00908571
RASA4	231.547	0.466026	0.276473	0.0548774	0.0848731
PMPCB	830.347	0.290901	0.143322	0.034573	0.0566568
DNAJC2	1043.32	0.237907	0.156878	0.111938	0.15938
TFPI2	782.157	-0.832181	0.195425	5.81e-06	2.49e-05
BET1	354.461	-1.22282	0.280806	2.03e-06	9.71e-06
NAMPT	3062.07	-0.698624	0.145651	5.82e-07	3.22e-06
PON2	3431.63	0.542449	0.187396	0.00195089	0.00444933
HBP1	1251.85	-1.09652	0.174758	7.19e-11	8.97e-10
MTPN	3708.07	-0.348029	0.121643	0.00319012	0.00687063
STEAP1B	278.734	-0.875013	0.258094	0.000183011	0.000541788
GSDME	304.751	-0.933041	0.234419	1.65e-05	6.28e-05
ZC3HAV1	2303.46	-0.369496	0.139916	0.00600727	0.0120423
OGDH	3821.07	0.701394	0.124336	6.03e-09	5.15e-08
H2AZ2	2178.01	0.503551	0.187694	0.00407668	0.00857188
CAV2	3673.35	-1.51819	0.274734	2.98e-09	2.72e-08
CAV1	23516.5	-1.93771	0.372179	5.04e-09	4.4e-08
LMBR1	941.808	-0.507967	0.164633	0.00112514	0.00272481
DNAJB6	3001.41	0.408733	0.219638	0.0419135	0.0668266
LFNG	217.827	-0.0787756	0.341539	0.781761	0.828706
BRAT1	791.345	0.52094	0.159368	0.000581393	0.00150962
SSBP1	2585.71	-0.108852	0.119159	0.348062	0.425096
HIBADH	512.677	-0.451528	0.237617	0.0353888	0.0578087
TAX1BP1	2783.37	-0.44539	0.16172	0.00370718	0.00785461
GRB10	1548.59	-0.297063	0.226452	0.150116	0.205476
ABHD11	477.478	1.81681	0.225832	3.63e-17	1.33e-15
FKBP14	961.32	0.0696682	0.165038	0.657242	0.718808
STX1A	210.163	0.241182	0.230101	0.249361	0.31981
GARS1	6163.72	0.191288	0.132895	0.136494	0.189401
CHCHD2	5567.33	0.503386	0.185743	0.00375747	0.00795355
HSPB1	7992.91	-0.953969	0.122321	1.52e-15	4.45e-14
PDAP1	3332.58	-0.0519417	0.14313	0.706226	0.762976
BUD31	2381.54	0.664943	0.230177	0.00153115	0.00359555
EIF3B	7214.51	0.85264	0.237137	8.83e-05	0.000282654
SNX8	595.826	1.19203	0.193379	1.28e-10	1.53e-09
NUDT1	182.438	0.162569	0.232435	0.441857	0.518252
TAF6	704.655	-0.326823	0.187731	0.0626853	0.0955937
AIMP2	684.688	0.118575	0.15407	0.421212	0.498607
MOSPD3	207.993	-0.694047	0.232671	0.00106289	0.00258914
RBM28	754.966	0.576428	0.175106	0.000474161	0.00125869
IMPDH1	2584.54	0.667253	0.124795	3.44e-08	2.54e-07
AGFG2	428.82	-1.22792	0.345217	5.19e-05	0.000174555
LSM5	618.708	0.327814	0.255759	0.150695	0.206183
SERPINE1	118093	-1.76904	0.25024	7.47e-14	1.6e-12
AP1S1	1794.59	-1.20247	0.227216	2.05e-08	1.61e-07
C1GALT1	757.632	-0.111543	0.158093	0.459934	0.536334
PLOD3	4432.32	0.306123	0.144184	0.0269623	0.045346
RPA3	187.813	0.0740189	0.226257	0.720496	0.775247
ZNHIT1	2158.07	-0.210768	0.1388	0.115078	0.163224
PHF14	786.267	-0.0876326	0.17368	0.593953	0.66155
TMEM106B	973.868	0.114414	0.162409	0.459519	0.535944
EZH2	1171.85	2.82173	0.328166	2.22e-20	1.06e-18
MEST	2038.18	-0.385179	0.167112	0.0148838	0.026634
CHCHD3	2425.49	1.45439	0.255773	1.4e-09	1.38e-08
GIMAP2	442.655	-2.10354	0.61305	8.26e-06	3.39e-05
PSMA2	3429.05	-0.101158	0.182064	0.555113	0.624349
MRPL32	1090.13	-0.163117	0.144258	0.239575	0.308807
COA1	660.724	0.275267	0.154755	0.0624394	0.0952842
BLVRA	809.351	-0.143831	0.149269	0.315069	0.389303
TMEM248	2192.86	0.197434	0.161486	0.199098	0.262065
RHEB	2386.42	0.926885	0.222517	7.52e-06	3.12e-05
PRKAG2	690.622	-0.679654	0.174926	3.87e-05	0.000134669
AEBP1	3221.36	0.824792	0.188858	3.59e-06	1.63e-05
POLD2	2075.62	0.721236	0.180024	2.14e-05	7.98e-05
BCL7B	1009.89	0.666363	0.169078	3.16e-05	0.000111935
YKT6	3395.64	0.124807	0.13148	0.326742	0.402233
TBL2	637.919	-0.0590965	0.15046	0.682151	0.74239
EIF4H	9849.74	0.27187	0.140323	0.0440504	0.0697823
LIMK1	931.177	-0.449627	0.142812	0.00102811	0.00251251
NMRK1	270.326	-1.58662	0.346899	3.31e-07	1.97e-06
TRIM14	1324.78	-1.0338	0.408951	0.00213382	0.00481702
SEC61B	2666.4	0.0597633	0.14319	0.664626	0.725215
PTGR1	1854.69	-1.16345	0.19171	2.41e-10	2.73e-09
SUSD1	766.563	-0.272015	0.161624	0.0767765	0.114408
ENG	18635.9	-0.310304	0.14043	0.0215736	0.0372624
AK1	1509.04	-0.510139	0.15429	0.000520879	0.0013696
PLGRKT	225.321	-0.639104	0.246158	0.00395544	0.00833813
KANK1	1547.2	-0.705848	0.25307	0.00192721	0.00439986
NCS1	1543.35	1.34304	0.217422	9.21e-11	1.13e-09
TESK1	642.256	1.37533	0.198777	6.26e-13	1.12e-11
FUBP3	1185.47	0.402539	0.164058	0.0096501	0.0182707
CREB3	3060.58	1.24575	0.224658	4.74e-09	4.16e-08
RIGI	5479.63	-2.13644	0.402093	1.55e-09	1.5e-08
EDF1	4115.76	-0.03667	0.129902	0.770822	0.819682
BAG1	3155.59	0.548204	0.212767	0.00507236	0.0103771
RAPGEF1	2028.47	-0.0828	0.192672	0.64593	0.708999
NPDC1	2456.21	0.0261567	0.140794	0.847176	0.882851
PTGDS	35.242	3.78232	0.700649	1.75e-10	2.05e-09
ABCA2	835.012	0.356212	0.212511	0.0683677	0.103195
UBE2R2	1839.12	-0.606074	0.136299	3.86e-06	1.73e-05
EXOSC3	279.106	-0.462231	0.252606	0.0405807	0.0650131
ZFAND5	2404.57	-0.581973	0.164488	0.000189415	0.000558016
DVL1	1031.55	0.878854	0.140566	1.06e-10	1.29e-09
PDLIM1	3631.78	-1.19056	0.267807	1.43e-06	7.07e-06
HPS1	979.345	-0.171549	0.172551	0.293425	0.36685
DNMBP	1241.58	-1.7913	0.32664	1.74e-09	1.67e-08
ERLIN1	2803.3	0.932952	0.183485	8.94e-08	6.06e-07
EIF3A	7349.64	0.392539	0.189675	0.0265965	0.0448669
DDX50	650.27	-0.0236207	0.15853	0.876018	0.90316
MAPK8	484.859	0.821056	0.232302	0.000117992	0.000366078
SEC23IP	1195.58	-0.548707	0.155445	0.000210375	0.00060898
NSMCE4A	460.463	-0.550935	0.28427	0.0266337	0.0449182
VSIR	421.519	0.775883	0.187342	1.08e-05	4.29e-05
MICU1	820.266	-0.00685664	0.151948	0.962448	0.972111
CCSER2	917.13	-0.0230529	0.231263	0.912893	0.932224
MINPP1	725.246	0.164638	0.160379	0.281437	0.354787
ACTA2	500.949	-1.43113	0.351585	4.47e-06	1.97e-05
LIPA	1251.11	-0.392972	0.205023	0.038042	0.0615984
LZTS2	1059.1	-1.13779	0.308451	3.77e-05	0.00013143
SFXN3	1067.73	-1.51577	0.368554	3.04e-06	1.4e-05
FBXW4	245.588	-0.332116	0.264911	0.156938	0.213714
NPM3	611.92	0.707502	0.213608	0.000333591	0.000921181
GBF1	1372.34	-0.577078	0.270852	0.01589	0.0282825
ARHGAP21	1280.39	0.122741	0.168574	0.442946	0.519254
CUEDC2	1357.4	-0.325403	0.151651	0.0247505	0.0421157
LARP4B	1371.27	1.38514	0.206404	2.58e-12	4.16e-11
GTPBP4	2705.65	0.996783	0.273615	5.75e-05	0.000191383
BCCIP	2109.78	0.817783	0.199395	1.19e-05	4.68e-05
PITRM1	2745.58	-0.339264	0.138696	0.011014	0.0204916
STN1	431.582	-1.20729	0.377128	0.000188837	0.000556804
DKK1	350.826	-1.62763	0.432058	9e-06	3.66e-05
GLRX3	2591.25	0.696947	0.177963	3.28e-05	0.000115696
XPNPEP1	1611.48	-0.0983258	0.148396	0.490033	0.565292
TFAM	1954.55	2.07246	0.305742	2.19e-13	4.34e-12
CUL2	1410.3	-0.192532	0.130048	0.126172	0.17681
CCNY	1476.58	-0.612087	0.229721	0.00342196	0.00732727
UBE2S	2418.88	1.29651	0.25604	5.85e-08	4.12e-07
RPL28	13947.8	-0.149365	0.114283	0.180225	0.240649
PPIF	2398.64	2.24268	0.23493	1.45e-23	8.77e-22
TSPAN14	3060.65	-1.42226	0.357381	6.62e-06	2.78e-05
NUFIP2	2390.41	1.44272	0.24901	7.66e-10	7.94e-09
GIT1	2188.38	-0.175967	0.224314	0.391046	0.468059
RPL19	21258	0.0341547	0.137425	0.796875	0.840977
UBTF	1890.59	0.143767	0.150417	0.318693	0.393124
PSMD3	3574.7	0.190541	0.126193	0.119489	0.16851
CASC3	1299.89	-0.400305	0.182205	0.0191273	0.0333926
RAD51C	451.57	0.257508	0.200685	0.166942	0.225538
TRIM37	1194.92	0.280035	0.191463	0.117238	0.165862
DHX40	998.301	0.932804	0.181285	6.48e-08	4.53e-07
KPNB1	13071.4	0.765418	0.201939	4.8e-05	0.000162945
GOSR2	1153.47	0.106831	0.171829	0.51164	0.58575
RPS6KB1	1094.03	1.03374	0.215413	3.36e-07	1.99e-06
CDK5RAP3	719.526	0.0838424	0.169242	0.601637	0.668876
CBX1	2093.75	0.749704	0.214707	0.000158533	0.000476746
GALK1	802.708	0.362471	0.157074	0.0153834	0.0274762
PFN1	22412.5	0.0202763	0.117485	0.859428	0.891581
RNF167	1785.06	0.0997636	0.140693	0.46187	0.537932
SLC25A11	840.691	0.0390179	0.167653	0.806481	0.848199
NUP88	1279.78	0.567474	0.207929	0.00309556	0.00669732
C1QBP	5921.02	0.919566	0.163641	4.76e-09	4.17e-08
BLMH	2230.98	0.680521	0.194937	0.000182817	0.000541454
CPD	4264.3	0.29626	0.187087	0.0907061	0.132729
GOSR1	711.456	0.0825452	0.217539	0.679989	0.740279
CCDC47	4112.21	1.00307	0.246546	1.02e-05	4.08e-05
MED31	374.775	0.37635	0.200944	0.0432645	0.0687337
DRG2	739.718	0.284275	0.186908	0.10431	0.150093
FTSJ3	1248.84	-0.0838244	0.150437	0.561211	0.630249
SMARCD2	1220.38	0.0264423	0.143853	0.848541	0.883593
ICAM2	6787.08	-1.47984	0.289619	3.11e-08	2.32e-07
SYNGR2	1560.56	0.622007	0.133216	1.29e-06	6.47e-06
B9D1	189.966	-0.3731	0.252216	0.0979553	0.142086
UTP6	1110.71	0.501851	0.215578	0.0111503	0.0207
DDX5	13920.2	0.899264	0.200727	1.89e-06	9.07e-06
CYTH1	792.176	-0.294902	0.204826	0.119704	0.168742
PSMD11	2329.35	0.111803	0.138622	0.403107	0.480058
LGALS3BP	1225.64	-0.998454	0.402781	0.00263703	0.00583232
CCL2	1068.49	-3.64597	1.60079	4.05e-05	0.000140313
DHX58	543.139	-1.89426	0.552551	1.47e-05	5.66e-05
KAT2A	845.592	0.332508	0.16757	0.0361159	0.0588087
RAB5C	4727.11	-0.0905893	0.125319	0.456564	0.533339
NAGLU	812.419	-0.517617	0.175907	0.00176478	0.00407515
MLX	555.879	-0.569866	0.221306	0.00486724	0.00999738
CNTNAP1	1711.6	-0.303023	0.163802	0.051347	0.0800642
ABI3	1228.23	0.00154735	0.303489	0.995274	0.996566
PPP1R9B	1663.08	-0.508846	0.238869	0.0182853	0.0320318
COL1A1	79.7886	3.2104	0.840366	3.09e-07	1.86e-06
MRPL27	755.14	-0.130173	0.163277	0.402269	0.479166
VAT1	12157.1	0.343666	0.114444	0.00203791	0.0046193
LRRC59	9594.4	1.09464	0.163773	4.84e-12	7.47e-11
LUC7L3	3655.04	1.53748	0.271561	1.31e-09	1.3e-08
SMURF2	3074.34	-1.25503	0.165187	5.27e-15	1.42e-13
DUSP3	931.379	-0.256746	0.174382	0.118871	0.167817
EFTUD2	3077.45	0.0688876	0.143242	0.617375	0.682837
PRKAR1A	2446.82	-1.20257	0.242559	1.18e-07	7.79e-07
YWHAE	13885.4	0.165377	0.153633	0.260494	0.331724
RANGRF	418.29	0.426509	0.193952	0.0181119	0.0317696
DHRS7B	227.101	0.24068	0.240689	0.26811	0.339991
WSB1	1697.07	-1.37792	0.311876	1.12e-06	5.68e-06
SLC9A3R1	721.818	1.06095	0.202609	3.38e-08	2.49e-07
NAT9	388.286	-0.428577	0.201585	0.0216578	0.0373983
TNFAIP1	2022.65	-0.444039	0.194579	0.0141369	0.0254425
IFT20	522.468	-0.145106	0.178605	0.388998	0.466279
TMEM97	937.936	1.22374	0.197117	9.29e-11	1.13e-09
CDR2L	890.931	1.24298	0.152815	7.51e-17	2.63e-15
PMP22	1820.29	-0.583986	0.260779	0.011878	0.0219091
UNC119	268.022	-0.412252	0.259527	0.0739541	0.110748
ALDOC	85.4887	0.157295	0.294561	0.537792	0.609297
SUPT6H	3390.64	0.128452	0.147717	0.365054	0.441868
RAB34	493.227	0.410356	0.214148	0.0368913	0.0598787
TMEM33	1179.13	1.08934	0.242045	1.3e-06	6.5e-06
SLAIN2	590.45	-0.44545	0.381941	0.147927	0.202939
OCIAD1	2135.83	-0.266201	0.130366	0.0347338	0.0568782
SULT1E1	1598.86	-1.54724	0.408532	1.03e-05	4.14e-05
CHIC2	438.656	-0.903305	0.206436	3.04e-06	1.4e-05
LAMTOR3	558.991	-0.0536955	0.208357	0.780763	0.827912
NFKB1	1181.44	1.03655	0.22387	7.62e-07	4.06e-06
UBE2D3	5069.57	0.188831	0.142916	0.16955	0.228489
NDUFC1	980.092	-0.315264	0.151879	0.0298531	0.0496805
TBC1D9	1178.62	-0.895638	0.206532	3.68e-06	1.66e-05
ZNF330	408.314	0.129199	0.187036	0.461646	0.537765
RPL34	4975.17	0.159221	0.200406	0.392919	0.469711
GRPEL1	1869.96	1.09839	0.202972	1.24e-08	1e-07
GAR1	820.177	0.544266	0.164565	0.000481722	0.00127724
FRG1	881.041	0.871247	0.231958	4.56e-05	0.000155272
GALNT7	1491.62	-0.401818	0.133149	0.00175043	0.00404765
DHX15	3620.8	1.49433	0.258549	7.36e-10	7.65e-09
NSD2	2177.23	0.970182	0.210993	9.75e-07	5.01e-06
SH3D19	1800.64	-1.68115	0.153231	3.51e-29	3.39e-27
MFSD10	676.184	-0.136251	0.172744	0.404688	0.481704
BST1	408.35	-0.0463877	0.1807	0.785371	0.831209
UFSP2	565.328	-0.872428	0.198762	3e-06	1.39e-05
KLF3	1062.26	0.441513	0.220896	0.028726	0.0479969
KLHL5	1473.07	-0.479628	0.136229	0.00025348	0.000717622
NCAPG	746.015	1.02928	0.379496	0.00127549	0.00304569
UGDH	1411.16	0.93462	0.206183	1.4e-06	6.94e-06
HTATIP2	758.741	-0.850509	0.31097	0.00170806	0.00396068
CTSC	2322.47	-0.696541	0.162645	6.72e-06	2.82e-05
CCDC34	226.778	0.487888	0.293652	0.0552963	0.0854614
ZPR1	1312.45	0.493473	0.219882	0.0141279	0.0254386
MTCH2	2413.37	0.094518	0.143445	0.493568	0.568483
SC5D	1199.13	-0.0153693	0.146785	0.913242	0.932437
HSPA8	84470.4	1.31605	0.243097	8.71e-09	7.27e-08
DNAJC4	290.148	-0.830747	0.267975	0.000550116	0.00143626
SIAE	1308.39	-0.201804	0.179668	0.233024	0.301473
LPXN	236.146	-1.71604	0.383656	3.67e-07	2.14e-06
EHD1	5684.64	-0.412013	0.238272	0.055457	0.0856501
UNC93B1	366.764	-0.899717	0.438599	0.00969127	0.0183278
DCPS	476.702	0.512609	0.251411	0.0226837	0.0389273
FOXRED1	216.568	0.069349	0.238642	0.748446	0.800565
PPP6R3	1354.89	0.192388	0.173726	0.241423	0.310828
ST3GAL4	611.1	-0.3178	0.263439	0.173737	0.233155
CPT1A	2984.23	0.108287	0.182109	0.527645	0.600057
CCND1	5811.39	-1.44772	0.293873	8.55e-08	5.83e-07
CCDC86	1706.69	0.746803	0.174792	6.36e-06	2.69e-05
PRPF19	4142.82	1.11039	0.184995	3.89e-10	4.23e-09
TMEM109	5669.74	0.587242	0.187987	0.000831601	0.0020837
CHORDC1	1633.73	1.60603	0.299794	6.01e-09	5.15e-08
ANAPC15	611.204	0.0435853	0.15476	0.768522	0.81806
PANX1	575.105	0.539655	0.265414	0.02177	0.0375627
RNF141	475.043	0.0178663	0.23221	0.932667	0.948921
EIF4G2	23964.5	0.142803	0.13724	0.280953	0.354319
BIRC2	907.843	-1.13689	0.275526	6.4e-06	2.7e-05
DDX6	1789.97	-0.221436	0.138295	0.096642	0.140523
NECTIN1	611.517	0.980455	0.205586	4.19e-07	2.41e-06
PDHX	472.462	-0.0369473	0.21656	0.853005	0.887269
COMMD9	695.474	-0.111445	0.158282	0.460817	0.537095
SLC15A3	409.992	-0.49976	0.458623	0.14828	0.203255
MDK	3004.4	-0.143626	0.177505	0.391255	0.468225
PTPMT1	1105.27	0.754118	0.165043	1.58e-06	7.74e-06
CARS1	1206.25	-0.140184	0.147124	0.321057	0.395746
CD81	10885.7	0.415705	0.19055	0.0193213	0.0336782
SLC35F2	1013.2	-0.509578	0.184855	0.00322047	0.00692256
C11orf58	3691.38	-0.00876522	0.136001	0.946822	0.961214
PITPNM1	1303.27	1.39316	0.214272	1.03e-11	1.47e-10
RPS13	11049.7	0.155429	0.163965	0.318988	0.393414
AIP	759.212	0.493618	0.173366	0.00251559	0.00558972
NUP98	2637.3	0.72137	0.165204	4.36e-06	1.93e-05
NDUFS8	1033.61	-0.0954598	0.140928	0.482103	0.557594
TCIRG1	1300.54	0.180299	0.177423	0.281397	0.354787
GTF2H1	1155.96	-0.0656404	0.202512	0.727306	0.781059
VWF	14311.3	-0.390362	0.235121	0.0665648	0.100656
PSMD9	1149.65	0.0714801	0.151727	0.623024	0.68817
P3H3	3047.27	-0.121287	0.15561	0.414916	0.492116
PPFIBP1	1047.98	-1.34727	0.33037	5.24e-06	2.27e-05
COQ5	356.895	-1.03681	0.243248	4.15e-06	1.84e-05
CORO1C	5150.03	-0.427001	0.169486	0.00766179	0.0149529
KCTD10	1648.75	-0.766081	0.245625	0.000583995	0.00151579
MLEC	4197.97	0.281723	0.123938	0.0190969	0.0333481
MVK	548.754	-0.841206	0.326161	0.00276039	0.00606884
CAMKK2	1323.14	0.642212	0.138118	1.36e-06	6.75e-06
ATP5F1B	15312.2	0.290738	0.166292	0.0651927	0.0989187
PTGES3	8391.46	0.739259	0.202627	8.88e-05	0.000283981
RSRC2	1074.31	0.384515	0.135117	0.00313998	0.00676921
KRT18	7336.03	0.35981	0.15631	0.0156895	0.0279405
TNS2	1257.39	-1.15368	0.364553	0.000238921	0.000682119
METAP2	4475.72	1.0045	0.202606	1.57e-07	1e-06
LTA4H	1710.93	-0.36842	0.152019	0.011154	0.0207
ELK3	2589.04	-1.68205	0.343479	5.35e-08	3.79e-07
MAGOHB	342.931	0.463873	0.19775	0.0114842	0.0212594
FOXM1	1190.08	1.55236	0.330248	1.99e-07	1.25e-06
ARPC3	5560.69	-0.459359	0.12347	0.000122402	0.000377649
GPN3	448.432	0.506558	0.218663	0.0113804	0.0210907
VPS29	1473.83	-0.625413	0.197842	0.000673789	0.00172265
RAD51AP1	302.909	3.15235	0.277012	1.12e-32	1.4e-30
SH2B3	3238.31	-1.31046	0.326341	7.34e-06	3.05e-05
MANSC1	915.411	-1.05842	0.275263	2.34e-05	8.64e-05
ALDH2	1927.43	-0.0540177	0.132022	0.672542	0.733091
CDKN1B	665.285	-0.564674	0.197059	0.00204025	0.00462304
LTBR	2472.4	-0.147205	0.134908	0.258742	0.329808
CDK2AP1	4081.34	-0.00751184	0.121289	0.949242	0.962695
OAS3	5156.64	-1.55782	0.417222	1.23e-05	4.83e-05
OAS2	4335.94	-2.09521	0.418765	9.04e-09	7.53e-08
ART4	933.311	-1.53088	0.426336	2.25e-05	8.34e-05
MGP	2517.19	0.59612	0.252686	0.0084341	0.016274
ARHGDIB	5649.02	-1.14444	0.206875	5.93e-09	5.1e-08
GTF2H3	686.717	0.305686	0.162254	0.0473971	0.0743408
EIF2B1	1239.12	-0.0357519	0.177857	0.831432	0.869958
DDX55	549.636	0.910783	0.188871	3.54e-07	2.09e-06
SLC38A1	1948.56	-0.328375	0.131333	0.00963743	0.0182519
RFC5	564.791	2.39267	0.40002	1.55e-11	2.18e-10
COPZ1	2643.67	-0.504907	0.136227	0.000117271	0.00036452
CAND1	3383.28	0.8605	0.180924	5.31e-07	2.96e-06
RAB5B	1688.84	-1.00059	0.224506	1.81e-06	8.75e-06
NUP107	581.815	0.73995	0.167614	3.37e-06	1.54e-05
CNOT2	1066.64	-0.113125	0.19126	0.527444	0.600024
TIMELESS	776.094	0.910776	0.177437	7.14e-08	4.95e-07
CPSF6	2329.43	1.39039	0.229067	1.63e-10	1.93e-09
KRR1	1208.94	0.325745	0.20582	0.0868253	0.127696
MRPL51	1889.05	-0.210676	0.138501	0.11451	0.162487
GAPDH	86111.6	0.00767099	0.123284	0.948961	0.962557
NOP2	2127.55	1.50148	0.229102	5.68e-12	8.62e-11
CHD4	3532.43	-0.246464	0.165811	0.117304	0.165886
COPS7A	666.826	-1.13146	0.359401	0.000264145	0.000745497
ING4	213.041	-1.47749	0.353689	2.55e-06	1.2e-05
CDCA3	148.564	0.683921	0.381323	0.0279627	0.0468746
CHPT1	628.958	0.856863	0.272001	0.000441785	0.001186
USP5	2844.83	-0.262484	0.155306	0.0766339	0.114273
TPI1	18615.1	0.743526	0.19974	6.58e-05	0.000216246
ENO2	393.944	2.82786	0.294597	2.17e-24	1.44e-22
ATN1	3028.02	0.257384	0.12839	0.0383842	0.0620771
C12orf57	1682.8	0.540563	0.171696	0.000846766	0.00211851
LPCAT3	569.326	0.851871	0.19704	4.19e-06	1.86e-05
GOLT1B	971.423	0.916168	0.267897	0.000152738	0.000462242
LDHB	17642.7	0.305302	0.180281	0.0716021	0.107784
CMAS	673.002	-0.600777	0.220417	0.00291503	0.00637423
RAB35	1472.13	0.361095	0.178689	0.0315984	0.0522452
COX6A1	3440.12	0.451512	0.196043	0.0131809	0.0239538
SRSF9	3497.78	0.264626	0.165598	0.0921786	0.134617
FGFR1OP2	879.242	-0.157222	0.154402	0.286984	0.359743
BTN3A3	514.485	-1.42071	0.472946	0.000213832	0.000617914
TDP2	689.414	-0.745486	0.197033	5.13e-05	0.000172691
DSE	761.452	-0.127005	0.14754	0.369957	0.446673
RWDD1	1931.61	0.224986	0.183477	0.191711	0.254049
TMEM14C	1277.61	-0.724286	0.192518	5.83e-05	0.000193878
PAK1IP1	598.403	0.195953	0.182253	0.252901	0.323851
NEDD9	952.432	-1.49076	0.311218	1.51e-07	9.71e-07
ASF1A	554.762	-1.17471	0.247394	3.51e-07	2.07e-06
SERINC1	3555.72	-0.586541	0.124817	1.21e-06	6.08e-06
HDDC2	315.363	-0.0379268	0.247328	0.864774	0.895382
NCOA7	858.362	-1.53434	0.299805	2.6e-08	1.98e-07
ULBP1	418.346	2.88713	0.424102	2.6e-14	6.18e-13
MTRF1L	2018.15	1.18188	0.159034	2.06e-14	5.01e-13
MAPK14	1101.04	-0.489851	0.137694	0.000215717	0.000622818
KCTD20	1735.06	-0.339234	0.151314	0.0189809	0.0331631
SRSF3	6763.27	0.81676	0.215209	4.28e-05	0.000146985
MRPL18	1130.32	0.323738	0.165612	0.039224	0.0632083
MCM3	3246.69	2.5747	0.210049	6.6e-37	1.16e-34
RNF8	478.818	0.427004	0.184933	0.0136167	0.0246474
FBXO9	613.644	-0.297963	0.168501	0.0618153	0.09444
CD83	331.201	6.15654	0.398081	1.01e-55	4.49e-53
CCNC	1353.03	0.129399	0.180315	0.446319	0.522932
PTP4A1	1964.12	0.0309055	0.241852	0.887609	0.912566
ASCC3	2669.67	-0.00666945	0.149102	0.962832	0.972181
ACOT13	451.596	-0.591114	0.167704	0.000195223	0.000572592
RPS12	21956.6	0.166998	0.192871	0.354138	0.43141
C6orf62	2714.31	-1.58673	0.308559	1.99e-08	1.57e-07
GMNN	1260.16	2.77301	0.308884	8.15e-22	4.41e-20
SNX3	3451.88	-0.330172	0.120446	0.0047548	0.00980272
HBS1L	1550.94	0.445601	0.220506	0.0270496	0.0454812
PERP	3195.56	0.428477	0.178962	0.0108081	0.0201638
PHACTR2	1997.95	-0.84973	0.149325	3.47e-09	3.13e-08
SLC39A7	3253.11	-0.530287	0.140158	8.15e-05	0.000263351
CUTA	1398.44	-0.250128	0.139104	0.0618841	0.0945235
QKI	2220.75	-0.563592	0.170099	0.000451805	0.00120899
MDFI	420.696	-0.970894	0.275156	9.29e-05	0.000294407
SMOC2	552.481	-0.591102	0.340552	0.0384757	0.0621796
CCND3	4804	-0.0127242	0.237831	0.952958	0.965287
BYSL	1338.39	0.956033	0.200382	4.29e-07	2.46e-06
PPP2R5D	923.587	-0.671257	0.205062	0.000412783	0.0011167
MRPL2	372.922	-0.221706	0.192154	0.216778	0.28232
PTK7	557.401	1.39657	0.234888	3.43e-10	3.78e-09
DNPH1	336.507	-0.170758	0.217733	0.393404	0.470121
COX7A2	2518.13	0.170505	0.159148	0.261262	0.332575
TMEM30A	4292.81	-0.856207	0.142264	4.77e-10	5.13e-09
GMDS	406.646	0.132252	0.205768	0.488069	0.563612
SENP6	1525.21	0.287064	0.187434	0.101785	0.146831
VEGFA	638.589	1.63748	0.411096	3.75e-06	1.69e-05
SLC29A1	3910.73	-0.49381	0.218244	0.0134606	0.0244155
BTN2A1	643.831	-0.228934	0.162729	0.139054	0.192352
LAMA4	10132.1	-0.946602	0.141171	4.88e-12	7.51e-11
FBRSL1	847.715	1.56792	0.161773	3.02e-23	1.81e-21
MAN2A1	1631.32	0.333819	0.176386	0.0444916	0.0704309
HMGCS1	3328.1	-0.90335	0.276161	0.000266662	0.000751646
DAP	3693.75	-0.400257	0.119255	0.000546156	0.00142816
NNT	1487.82	0.86661	0.244486	0.000104649	0.000328354
MRPS30	500.75	-0.00138519	0.187153	0.993711	0.995656
HSPA9	6980.94	0.582708	0.162933	0.000163435	0.000490601
MRPS27	1095.58	-0.370705	0.190477	0.0369967	0.0600216
PFDN1	1219.2	-0.450299	0.160369	0.00311127	0.00672475
HBEGF	585.248	-0.237963	0.165338	0.129547	0.180893
LOX	904.937	-0.848943	0.147789	2.53e-09	2.35e-08
SPARC	54380.1	-0.67194	0.161402	1.2e-05	4.74e-05
IK	2087.21	0.00449164	0.153966	0.975692	0.982185
HMGCR	1769.31	-0.93826	0.257358	6.28e-05	0.000207569
RNF130	1375.76	0.394794	0.206622	0.0384397	0.0621517
THG1L	252.698	0.401399	0.231268	0.0557747	0.0860808
CLINT1	2098.76	0.67502	0.220044	0.000834222	0.00208948
TTC1	1249.65	-0.107652	0.135907	0.412215	0.489349
CCNG1	3960.44	-0.76517	0.174529	3.7e-06	1.67e-05
DROSHA	920.966	0.334416	0.150023	0.0197702	0.0343796
LMNB1	1341.28	1.24845	0.244023	4.86e-08	3.46e-07
ARRDC3	858.09	-2.08642	0.250795	1.55e-18	6.62e-17
GOLPH3	1139.77	-0.307138	0.199263	0.0969206	0.140819
SUB1	3254.91	0.0535022	0.156722	0.720984	0.775646
TARS1	4932.36	0.862631	0.206715	8.06e-06	3.31e-05
RAD1	388.116	0.80956	0.208944	3.14e-05	0.000111618
BRIX1	1183.11	1.588	0.25902	6.89e-11	8.66e-10
SLC12A7	893.766	0.491031	0.241578	0.0240502	0.0410605
GNPDA1	975.098	-0.538834	0.184293	0.00179112	0.00413024
PCDH12	1545.55	0.570469	0.241079	0.00872528	0.0167484
SKP1	5087.29	0.0265018	0.146578	0.850787	0.885515
NUP155	907.892	1.33145	0.236988	2.68e-09	2.47e-08
PPP2CA	4688.69	0.676564	0.193864	0.000185091	0.000546972
C5orf15	1014.17	-0.456272	0.266399	0.0528318	0.0821678
PPWD1	413.649	-0.337587	0.275809	0.163452	0.221337
TXNDC15	1271.37	-0.309332	0.152605	0.0338632	0.055658
RARS1	2456.82	-0.313182	0.130725	0.013172	0.0239453
MACROH2A1	2322.24	1.4313	0.227496	3.71e-11	4.89e-10
TCERG1	1658.11	0.962008	0.268788	7.79e-05	0.000252924
DPYSL3	3611.06	-0.296998	0.143673	0.0313256	0.0518844
CSNK1A1	5294.85	-0.358628	0.130992	0.00458413	0.00949795
ERGIC1	3012.81	-0.554297	0.176167	0.000827204	0.0020749
ATP6V0E1	3767.57	-0.255884	0.132807	0.0461021	0.0725662
STC2	1871.41	0.007512	0.167289	0.962312	0.972111
DBN1	6228.86	-0.987232	0.297669	0.000195323	0.000572632
SMC4	1690.37	0.932296	0.245389	3.46e-05	0.000121465
SELENOK	654.349	0.497582	0.162269	0.00122631	0.00294517
TIMMDC1	819.746	-0.573996	0.197726	0.00177494	0.00409719
CRBN	478.057	-0.972977	0.247988	1.95e-05	7.32e-05
AMOTL2	1706.13	-0.823261	0.174692	6.99e-07	3.76e-06
NIT2	544.582	-0.0567097	0.170355	0.725609	0.779866
FAM162A	713.736	0.246653	0.185288	0.155794	0.212417
OGG1	327.648	-0.066416	0.22518	0.747214	0.799471
KPNA1	2449.14	0.846034	0.216126	2.5e-05	9.14e-05
PCCB	803.997	-0.582194	0.168102	0.000250726	0.000710941
UBE3A	1494.01	0.709406	0.255472	0.0019877	0.00451936
RNF7	1358.29	-0.961194	0.229873	6.65e-06	2.79e-05
TFDP2	558.952	0.459889	0.226675	0.0258084	0.0436924
PDCD10	609.658	-0.633534	0.181965	0.000209236	0.000606738
PRKAR2A	1484.56	0.477905	0.21904	0.0171021	0.0302215
HES1	334.083	-0.50476	0.190395	0.00446835	0.00930149
USP4	1303.07	-0.530527	0.17454	0.00124909	0.00298911
GNAI2	22322	-0.306906	0.131948	0.0160323	0.0285281
TFG	1982.18	-0.433408	0.146272	0.0019687	0.0044838
TUSC2	1348.59	-0.231698	0.164525	0.138224	0.191442
NPRL2	237.871	0.253433	0.212535	0.19545	0.258106
RPL24	16181.4	0.0975171	0.183714	0.572532	0.641232
CYB561D2	324.894	0.16776	0.213182	0.393303	0.470084
C3orf14	283.826	1.52331	0.248983	8.86e-11	1.09e-09
FXR1	3210.83	-0.0267478	0.15009	0.852634	0.88716
IFT57	1077.95	0.788657	0.201136	2.69e-05	9.75e-05
GNB4	1307.19	-0.227195	0.156021	0.127171	0.178024
GBE1	3468.57	0.232629	0.148419	0.102022	0.147087
UMPS	1063.21	0.847652	0.182631	9.51e-07	4.9e-06
NCBP2	1745.47	-0.0220178	0.138828	0.869447	0.898194
SNX4	824.348	-0.17291	0.178855	0.305096	0.379163
FRMD4B	900.374	-0.9071	0.219391	8.87e-06	3.62e-05
SLC41A3	691.462	-0.194366	0.183595	0.25987	0.331055
PLXNA1	1962.34	-0.0106659	0.178694	0.949579	0.96289
ATP6V1A	1130.45	-0.647137	0.146241	3.89e-06	1.74e-05
KLHL18	849.683	0.344887	0.163476	0.0262107	0.0442497
SCAP	1168.26	0.612262	0.184799	0.000406351	0.00110198
MRPL3	1507.35	0.15335	0.154805	0.300192	0.374116
PLSCR4	2190.97	-1.82915	0.306538	9.23e-11	1.13e-09
MAPKAPK3	287.653	0.641328	0.226377	0.00191999	0.00438939
GORASP1	883.644	-0.917581	0.253237	7.09e-05	0.000231533
RRP9	571.252	1.21176	0.1862	1.36e-11	1.92e-10
ABHD14B	345.752	-0.927014	0.258185	7.92e-05	0.000256416
EIF1B	610.373	-0.618968	0.211354	0.00148446	0.00349332
SSR3	6765.44	-0.281775	0.140349	0.0368989	0.0598787
CLCN2	115.905	0.41158	0.30468	0.115692	0.164024
EIF4G1	13520.3	0.243022	0.112542	0.02682	0.0451638
SPCS1	1411.41	-0.353825	0.172069	0.0293943	0.0490028
EEF1B2	13862.5	0.727001	0.245881	0.00108339	0.00263714
ADAM23	680.643	-0.114279	0.219004	0.570053	0.638778
DGUOK	322.931	-0.578228	0.245885	0.00893334	0.0170826
MOB1A	2634.1	0.475584	0.165791	0.00244312	0.00544141
LMAN2L	492.34	-0.709769	0.26223	0.00246214	0.00547828
TTL	1716.1	0.251022	0.140803	0.0639063	0.0971884
FAHD2A	319.246	-0.11701	0.184731	0.500344	0.575121
NCL	29492.4	1.16194	0.227496	5.83e-08	4.11e-07
ACTR1B	801.144	-0.720742	0.22659	0.000516266	0.001358
SLC35F5	811.171	-0.783599	0.213669	7.57e-05	0.000246438
ACTR3	7227.4	-0.415187	0.141531	0.00224415	0.00505238
STEAP3	736.112	0.858504	0.176283	3.01e-07	1.82e-06
SF3B6	1942	0.282759	0.191613	0.113947	0.161827
TP53I3	2335.17	-0.413529	0.141582	0.00234538	0.00525184
ACVR1	587.304	-1.00866	0.2722	4.42e-05	0.000151112
TANC1	1417.14	-0.93956	0.199077	5.66e-07	3.13e-06
MPV17	618.918	-0.286735	0.170759	0.0758035	0.113233
GTF3C2	802.335	-0.428622	0.251056	0.0563097	0.086806
EIF2B4	690.456	-0.596672	0.239594	0.00586152	0.0117779
NRBP1	3596.42	-0.393431	0.14826	0.00554016	0.0112066
FNDC4	942.327	-0.323019	0.239902	0.135698	0.188493
PSMD14	3147.93	0.291463	0.161873	0.0582097	0.0895481
SNX17	2411.92	-1.12068	0.237251	4.3e-07	2.46e-06
PPM1G	4851.5	1.12795	0.152181	2.54e-14	6.07e-13
IFIH1	1768.72	-1.91299	0.376147	1.03e-08	8.44e-08
RPS15	9460.93	0.286312	0.148577	0.0442253	0.070026
GCA	129.586	-0.463605	0.340844	0.103242	0.148717
INO80B	272.783	-0.706195	0.319785	0.00999945	0.018841
MOGS	1295.66	-0.61402	0.237274	0.00427319	0.00894842
NDUFS7	762.479	0.00112947	0.142856	0.993449	0.995544
GRB14	385.18	-0.160762	0.222288	0.429848	0.507745
SPTBN1	5577.68	-0.691764	0.27393	0.0043572	0.00909286
AUP1	2315.22	0.715651	0.181462	2.82e-05	0.000101416
RTN4	14173.9	-0.532299	0.138869	6.64e-05	0.000218106
HTRA2	759.308	1.42208	0.233176	1.27e-10	1.52e-09
DOK1	226.768	-0.340669	0.305657	0.193862	0.256389
POLE4	664.257	0.600456	0.180877	0.000407235	0.00110393
EVA1A	437.31	-1.60533	0.247946	7.28e-12	1.07e-10
MRPL19	1211.12	0.231475	0.14982	0.106745	0.152969
WDR75	937.053	-0.191429	0.17094	0.236964	0.305797
EFEMP1	45623.6	-1.25384	0.179778	5.26e-13	9.54e-12
FANCL	261.415	1.59441	0.310347	2e-08	1.57e-07
FN1	176294	-0.573129	0.13009	5.04e-06	2.2e-05
STAT1	6786.62	-2.70019	0.50449	3.15e-10	3.48e-09
GLS	1486.63	-0.108949	0.142427	0.426912	0.504816
UNC50	419.06	-0.473179	0.206667	0.0130806	0.0238186
IGFBP5	642.573	-1.42904	0.578316	0.000922465	0.00229238
USP34	1340.71	-0.219388	0.151977	0.131399	0.183134
CCT4	6000.43	0.440125	0.185013	0.0110132	0.0204916
GGCX	1050.66	0.235853	0.146115	0.0925825	0.135107
TXNDC9	959.905	-0.767894	0.180428	6.58e-06	2.77e-05
COQ10B	528.494	-0.127808	0.176758	0.443873	0.520249
SF3B1	4223.61	-0.0596378	0.131007	0.638331	0.702745
ST3GAL5	532.776	-1.745	0.407854	8.01e-07	4.22e-06
PDCL3	663.244	0.470978	0.183501	0.00613234	0.0122592
MOB4	696.745	-0.637303	0.232969	0.00261855	0.0057953
HSPE1	4178.04	0.960033	0.173688	7.66e-09	6.42e-08
CHMP3	1946.53	-0.619035	0.18587	0.000376209	0.00102778
IL1R1	1147.87	-0.768003	0.321978	0.00551551	0.0111669
IL1RL1	749.186	-0.940235	0.33376	0.00111457	0.00270532
FHL2	1877.75	-0.908063	0.189637	4.21e-07	2.42e-06
CNPPD1	735.491	-0.277539	0.189449	0.117133	0.165749
UXS1	1100.75	0.358634	0.192188	0.0453037	0.0715143
ABCB6	542.892	-0.822905	0.177856	1.06e-06	5.4e-06
STK16	273.887	-1.03609	0.304684	0.000132508	0.000405444
HDLBP	18963.5	0.825654	0.18223	1.67e-06	8.14e-06
PPP1R7	1753.27	0.274635	0.148838	0.0540443	0.0837404
STK25	4357.89	0.00835271	0.132186	0.947956	0.961977
HPCAL1	2012.85	0.0866235	0.176595	0.603636	0.670203
ODC1	9582.89	1.4595	0.305122	1.68e-07	1.07e-06
NOL10	1153.8	0.894876	0.223054	1.53e-05	5.87e-05
PLEKHB2	2369.5	0.0171588	0.126779	0.889088	0.913381
GORASP2	2334.45	0.117533	0.159915	0.44095	0.517827
CEBPZ	1641.14	0.839467	0.225167	5.38e-05	0.000180179
QPCT	443.235	0.862225	0.232311	5.53e-05	0.000184532
RAB3GAP1	1782.56	-0.0888055	0.155997	0.551551	0.621183
DARS1	1119.36	0.307409	0.173241	0.0601469	0.0922086
SRSF7	6980.24	2.19441	0.285117	1.74e-16	5.7e-15
SDC1	580.54	2.04591	0.20224	9.44e-26	6.98e-24
COX7A2L	1645.33	-0.407055	0.150042	0.00452615	0.0094071
PNO1	1208.99	1.18228	0.235427	8.81e-08	5.98e-07
ORC4	445.148	0.0332051	0.179295	0.844387	0.880645
RND3	3239.48	-1.25917	0.125528	2.04e-24	1.37e-22
TIA1	649.974	-0.546134	0.167136	0.000552432	0.00144117
[truncated: 4,656 more rows]
