# Supplementary material for: KLF6 activation marks an angiogenic and apoptosis resistant endothelial phenotype in pulmonary arterial hypertension
Source: Commun Biol. 2026 Jun 15;9:846. doi: 10.1038/s42003-026-10493-5 (PMC13282386; doi:10.1038/s42003-026-10493-5)
Supplement: Supplementary file 10 — Supplementary Data 8 [file 42003_2026_10493_MOESM10_ESM.xlsx]

## Sheet: Sheet1
List of differentially expressed KLF6 DEGs in PAH databases. KLF6 DEGs were identified in the RNAseq databases of PAH HPAECs, PAH ECFCs (Ainscough et al., 2022), IPAH PAECs (Rhodes et al., 2015) and known PAH genes (Reyes-Palomares et al., 2020); FDR <0.05
comparison KLF6 HPAECs and PAH HPAECs	ABCD4, ABCF3, ABI3, ABLIM3, ACVRL1, ADAM10, ADAM23, ADAM9, ADAMTS1, ADAMTS4, ADAMTS9, ADD1, ADGRL2, ADGRL4, ADIPOR2, AHNAK, AHNAK2, AKR1C3, ALCAM, ALDH1A1, ALDH9A1, AMOTL2, ANGPTL4, ANKRD1, ANTXR2, ANXA11, AP1G1, AP1M1, AP3S1, ARAP1, ARHGAP18, ARHGAP24, ARHGAP31, ARHGEF15, ARL6IP5, ARMCX6, ARPC5, ARRB1, ASAP2, ASF1A, ATP2B4, ATP6V1A, ATP6V1H, ATP8B1, BAG1, BCL2L1, BET1, BLCAP, BMX, BRI3, BTN3A1, …
comparison KLF6 HPAECs and PAH ECFCs	ABCA3, ABCF1, ABLIM3, ACO1, ACOT7, ACOT8, ACTA2, ADA, ADAMTS1, ADAMTS4, ADCK2, ADCY4, ADD1, ADGRA3, ADM, ADORA2A, AEN, AGPAT2, AGPAT5, AHCY, AHSA1, AIG1, AIP, AK1, AK2, AKR1A1, AKR7A2, ALDH18A1, ALDH1B1, ALDOA, ALG1, ALKBH7, ALYREF, AMFR, AMPD2, AMZ2, ANAPC7, ANGPTL4, ANKRD9, ANLN, ANO10, ANO6, ANP32B, ANP32E, ANTKMT, ANXA11, ANXA6, AP2A1, AP2S1, AP3D1, APLN, APOBEC3C, APOBEC3G, APOE, APOL2, APOL…
comparison KLF6 HPAECs and IPAH PAECs	ABHD12, ABHD16A, ABI1, ACVR1, ADAMTSL1, AHNAK, ARIH2, ARL4A, ARMCX3, ATP6V1H, B3GALNT1, C1R, CCL2, CEBPB, CGNL1, CHRD, COL4A1, COL4A2, COL6A2, CXCL11, DARS2, DDX60, DERL1, DHH, DKK3, DNAJB9, DSP, DUSP1, EFNA1, ESRRA, ETS1, EXOSC4, FDXR, FOS, FSTL3, GOLGA7, GRAP, GTPBP2, HERC5, HERPUD1, HES1, HES4, HMGB3, HSD17B12, HSPA1A, IER5L, IFI30, IFI35, IFIT3, IGFBP7, ILF3, ITFG1, JUNB, KANK3, KIAA0930, LAM…
comparison KLF6 HPAECs and known PAH genes	ABCA3, ABCD4, ACKR3, ACTA2, ACVRL1, ADORA2A, AGPAT2, APOE, ARAP1, ARHGAP31, ATPAF2, BANF1, CAV1, CDIPT, CERS1, CITED2, CLCN7, COL1A2, CRTAP, CYB5D2, DCTN4, DDAH1, DOCK6, DPP9, DSP, DVL3, EDN1, ELK3, ENG, EOGT, EPAS1, EPHB4, ERAP1, ERG, FAS, FBN1, FGFR3, FOS, FOXM1, GIT1, GJA1, GNB5, HLA-DPB1, HSPG2, JAG1, KIAA0319L, KRT18, KRT8, LIPA, MGP, MLX, NFIX, NPRL3, P3H1, PAM16, PARN, PDSS1, PPIB, SARS2, …
