# Supplementary material for: KLF6 activation marks an angiogenic and apoptosis resistant endothelial phenotype in pulmonary arterial hypertension
Source: Commun Biol. 2026 Jun 15;9:846. doi: 10.1038/s42003-026-10493-5 (PMC13282386; doi:10.1038/s42003-026-10493-5)
Supplement: Supplementary file 11 — Supplementary Data 7 [file 42003_2026_10493_MOESM11_ESM.csv]

gene	baseMean	log2FoldChange	lfcSE	pvalue	padj
TSPAN6	818.5716004	-0.950159772	0.199507962	7.62E-07	2.25E-06
DPM1	1295.364736	-0.084727608	0.170545482	0.606586888	0.66091546
CFH	3322.962362	0.574836578	0.157667287	0.000171758	0.000374282
FUCA2	3378.312357	0.042793848	0.13548817	0.746414173	0.787281681
LAS1L	1174.403769	-1.338122021	0.164641261	7.59E-17	5.71E-16
SEMA3F	27615.04777	2.846668719	0.201843886	1.10E-46	3.48E-45
ANKIB1	957.1627567	0.298987468	0.249458528	0.19802773	0.248666143
CYP51A1	2247.267047	0.615780081	0.174109237	0.000248891	0.00053148
BAD	1058.746476	-0.624590533	0.229267217	0.003885104	0.006944176
LAP3	3574.453355	0.107397444	0.276737323	0.673302295	0.721295394
CD99	14104.59606	0.289686487	0.120683495	0.014287423	0.023010234
MAD1L1	978.6376633	-0.61696913	0.256531974	0.009799456	0.016270932
LASP1	14198.36685	2.350414561	0.199624019	1.29E-33	2.55E-32
SNX11	565.4279574	0.392912198	0.217669934	0.055998348	0.080084687
M6PR	3482.370503	0.603837178	0.194271824	0.001169263	0.00227704
ICA1	385.4001592	0.570880244	0.286801334	0.029756437	0.04513632
DBNDD1	739.7037629	-1.567998733	0.224141642	2.24E-13	1.28E-12
CFLAR	3085.932857	0.97676159	0.20765096	9.68E-07	2.82E-06
TFPI	2304.997805	0.359634394	0.254783688	0.128486185	0.168871157
RBM5	1329.176234	1.333725021	0.216603557	1.27E-10	5.59E-10
SLC7A2	1286.149813	0.007890523	0.399816378	0.981581922	0.985847112
ARF5	1611.760868	-0.762235928	0.202196924	8.39E-05	0.000191627
POLDIP2	3160.751584	-0.622119387	0.170227927	0.000157213	0.000343929
PLXND1	15290.41204	0.514735768	0.150681797	0.000438154	0.000906466
AK2	4657.294735	-1.257738017	0.149022295	6.93E-18	5.68E-17
FKBP4	3364.783444	-1.24178342	0.157717616	7.81E-16	5.43E-15
KDM1A	2356.702237	-0.660610314	0.120098081	2.24E-08	7.85E-08
RBM6	1338.779145	-0.261627659	0.143672471	0.061159306	0.08661543
RECQL	2169.464028	0.182505691	0.142803415	0.189231925	0.238874123
NDUFAB1	1740.613677	-0.334748242	0.131379723	0.009065163	0.015156845
SLC25A13	1096.205916	-0.450403584	0.201608158	0.018886308	0.029738061
ST7	653.5281869	-0.957334665	0.184560067	8.51E-08	2.80E-07
CDC27	2162.610679	0.549358033	0.223047737	0.009107089	0.015215557
HCCS	1274.410368	0.514613234	0.1742665	0.002169618	0.004056611
DVL2	689.9750935	-0.446698205	0.252299751	0.05695171	0.0813377
UPF1	3496.152969	-0.43317335	0.129149354	0.000601216	0.00122069
SLC25A5	10460.78116	-0.062866598	0.155322428	0.676547434	0.724424512
MCUB	1377.581217	-0.298831676	0.211791523	0.136253843	0.177825061
POLR2J	1177.24246	-0.50809399	0.181687038	0.003587642	0.006461033
RPAP3	747.9189786	-0.321018149	0.198429169	0.08934477	0.122020781
CIAPIN1	1704.699854	-0.128122107	0.194505434	0.490564032	0.551997768
SPPL2B	737.7330525	-0.316822546	0.188811398	0.079236082	0.109622178
ATOSB	2025.472653	3.485684362	0.382137362	4.68E-22	5.11E-21
COPZ2	262.3752076	-0.685608811	0.307063302	0.013981052	0.022543899
PRKAR2B	1175.930992	-0.078085124	0.144441752	0.578771889	0.63608919
MSL3	686.1535247	-0.125019439	0.182471887	0.475447762	0.537424342
GCFC2	513.5044256	-1.133245067	0.192473664	1.12E-09	4.50E-09
WDR54	261.4079935	-1.373439729	0.311304915	1.49E-06	4.28E-06
CROT	371.4391085	0.403371072	0.227392286	0.059288169	0.084125444
RHBDD2	958.9630329	0.729681283	0.139597179	9.43E-08	3.09E-07
SOX8	3076.111922	9.080798538	0.832486919	3.24E-28	4.93E-27
MYCBP2	724.3333407	0.118454618	0.235615094	0.592292097	0.647550796
PDK2	507.7443979	-0.461130449	0.254208036	0.050947454	0.073567597
ITGA3	11963.55921	1.33673691	0.242295153	5.78E-09	2.15E-08
LAMP2	3652.901489	0.426079658	0.129206295	0.000741733	0.001483354
GDE1	2024.224358	0.086177932	0.12420451	0.478932232	0.540815828
REX1BD	469.7831536	-1.080515778	0.233639615	1.16E-06	3.35E-06
CRLF1	1056.709514	8.556565353	0.452266122	2.85E-80	2.41E-78
TMEM98	1497.149653	-1.244931518	0.238939998	4.02E-08	1.36E-07
TMEM132A	6092.181734	1.348771328	0.131174348	1.44E-25	1.91E-24
AP2B1	6224.189333	0.102424573	0.155315907	0.49657835	0.557828838
CX3CL1	1129.329179	2.84219037	2.029100519	0.001399012	0.002686985
SPATA20	1055.704093	-0.543555301	0.196631355	0.003801202	0.006807229
TNFRSF12A	2366.377238	0.756643292	0.200249344	8.16E-05	0.000186851
RALA	3473.320324	0.432832063	0.272307623	0.084330943	0.116000474
GGCT	1567.373007	-1.530084233	0.206499225	1.21E-14	7.64E-14
DBF4	448.4015204	-0.753848525	0.301395097	0.006159402	0.010610761
IFRD1	515.6585145	0.216380791	0.182283747	0.215895399	0.268587019
PAF1	3185.803772	0.843000692	0.116267604	2.03E-13	1.17E-12
VPS41	1632.543874	-0.000240265	0.195827358	0.998975605	0.99919526
ELAC2	2885.176591	-0.771341031	0.13663213	8.64E-09	3.14E-08
ARSD	518.2698439	0.055745591	0.245501236	0.808108976	0.843337142
PNPLA4	317.1695746	0.09316106	0.232331805	0.669823249	0.718493354
ADIPOR2	1931.361918	0.60508435	0.138945558	8.32E-06	2.17E-05
MARK4	709.3348744	0.057354801	0.374685284	0.860277684	0.887008355
CCDC124	2000.172547	-0.865154064	0.194128433	3.76E-06	1.03E-05
PAFAH1B1	2558.005049	1.082527102	0.239464243	1.88E-06	5.30E-06
BLTP2	5674.255163	-0.489688512	0.178711976	0.004356409	0.007729224
RPUSD1	1423.325523	-1.011548029	0.179722714	6.66E-09	2.45E-08
RHBDF1	565.9075465	0.805872708	0.270222447	0.001340558	0.002585831
LUC7L	691.9159744	0.20328053	0.166274014	0.205293455	0.256971434
TSR3	1831.034302	-1.348273213	0.188860927	1.57E-13	9.04E-13
PIGQ	1078.058033	-0.521109707	0.188967778	0.003982943	0.007104222
SELE	740.7418654	-0.056829014	0.808334123	0.89628017	0.917496332
DNAJC11	2227.173949	-0.574073552	0.168189882	0.00041376	0.000859181
PSMB1	3970.317144	0.359066995	0.129393075	0.004508336	0.007967143
CDK11A	942.5699844	0.358552166	0.175229339	0.033265065	0.049893876
NADK	2320.636826	-0.020977426	0.169438245	0.897960473	0.918655227
SYPL1	1510.051196	-0.502354823	0.150947005	0.000611588	0.001240126
CYB561	519.040018	-1.040358177	0.216525056	5.23E-07	1.58E-06
SPAG9	2033.838315	1.092607774	0.22634338	4.19E-07	1.28E-06
SS18L2	376.3353312	-0.340693593	0.246550325	0.138260848	0.180181977
MPND	255.368225	-0.580280745	0.249249261	0.012642197	0.020538208
MGST1	2803.882571	-0.8053292	0.159532416	2.22E-07	7.02E-07
CRY1	852.3342332	1.303483298	0.228983005	2.31E-09	8.99E-09
NFIX	2343.066247	-0.320781908	0.171864749	0.052457238	0.075536169
ST3GAL1	2877.204722	2.047156642	0.176195755	8.62E-33	1.62E-31
IL32	6377.377908	2.427015802	0.185323362	8.94E-41	2.40E-39
PKD1	1300.027696	0.345112354	0.310919829	0.218639792	0.271396763
MED24	1737.069645	-0.896563634	0.196224371	2.12E-06	5.93E-06
SEC62	3454.136767	0.123994228	0.13784597	0.35649815	0.418861893
RPS20	16970.05844	-0.21332667	0.165108468	0.180849074	0.229111953
CSDE1	15044.44908	0.046501195	0.131742139	0.718132962	0.761395082
UBE3C	2706.405401	-0.905027479	0.128219459	7.54E-13	4.14E-12
POMT2	629.1721719	-1.031291014	0.20037162	9.21E-08	3.02E-07
VTA1	1894.775693	0.244177724	0.135781801	0.065196695	0.091751721
BAZ1B	2340.82864	-0.213492481	0.16891111	0.189894069	0.239529534
RANBP9	1121.526251	0.201546864	0.160982339	0.19547484	0.245874995
ETV7	58.35718246	0.472344947	0.608787025	0.280122278	0.338317051
METTL13	1209.080802	0.041015574	0.164222697	0.796238338	0.83289413
DYRK4	451.4323802	0.041497395	0.176036508	0.806619547	0.842176141
ZNF207	3450.153607	0.300317007	0.136943728	0.024443565	0.037734964
UQCRC1	4023.164404	-0.058911649	0.137247862	0.660131563	0.709453562
STARD3NL	511.4446995	-0.253759744	0.176328605	0.13430146	0.175653208
CD9	29036.61458	1.323189061	0.151717586	5.00E-19	4.46E-18
NCAPD2	1734.955593	-0.588506588	0.171683047	0.000385626	0.000804749
NISCH	1799.859309	0.656062911	0.23772284	0.003348016	0.006071903
STAB1	6856.758396	-0.601459432	0.157335628	8.26E-05	0.000188786
PRSS3	903.870575	1.447516798	0.308803858	3.31E-07	1.02E-06
SCMH1	501.0900607	-2.178739843	0.189519099	3.29E-32	6.05E-31
FYN	1775.862563	1.377339352	0.219577022	5.36E-11	2.43E-10
ELOA	1737.788278	-0.274907817	0.130685967	0.031264287	0.047177964
LYPLA2	1344.350662	-0.188566331	0.189253354	0.297742713	0.357216646
MRC2	2240.594878	0.514872753	0.177180256	0.002523774	0.00466286
NME1-NME2	566.9805077	0.383780784	0.286189219	0.142417508	0.185184201
TSPAN9	3444.316144	1.106578792	0.194549441	3.89E-09	1.48E-08
ABHD5	1192.1015	1.519249479	0.138663756	6.12E-29	9.79E-28
AKAP8L	1183.334735	1.142807567	0.201856039	4.18E-09	1.58E-08
UTP18	1333.124674	-0.95258363	0.142517629	9.63E-12	4.74E-11
TTC19	824.5533057	-0.723496435	0.182609624	4.03E-05	9.66E-05
PTBP1	7986.03609	-0.296508295	0.138520353	0.027991909	0.042769493
PIK3C2A	2718.510153	0.608259305	0.202309581	0.001631057	0.003105077
PLAUR	5820.964669	3.368210046	0.144330546	2.24E-122	4.18E-120
ANLN	1035.370105	-1.402988928	0.19987245	3.15E-13	1.78E-12
PPP5C	2497.6351	-0.301027001	0.197583993	0.109777857	0.146874446
ERCC1	1242.325661	-0.106770478	0.150816478	0.466149739	0.528250499
ELOVL5	3491.036444	-0.590631413	0.116838466	2.74E-07	8.55E-07
CALCOCO1	856.6910439	0.709555438	0.186568218	7.86E-05	0.000180594
PSMC4	2839.212718	-0.15911001	0.157994976	0.298455914	0.357797062
MAN2B2	1827.239101	0.36633173	0.13347161	0.004910853	0.008628427
CLDN11	4565.004526	-0.344584609	0.288173818	0.190443972	0.239997358
SLC25A39	3236.110299	-0.114354149	0.11800485	0.323534925	0.384376923
MVP	7077.893217	0.920035684	0.154865127	1.22E-09	4.87E-09
NUB1	1589.351022	-0.323623252	0.283997068	0.213156875	0.265623821
PGM3	1677.890495	0.294283591	0.152990904	0.04719325	0.068589843
CLK1	458.585602	1.124647243	0.232865101	3.86E-07	1.18E-06
RNF14	767.2663473	0.029358058	0.234451716	0.894006686	0.91614842
DNASE1L1	9720.273851	2.62572515	0.160894419	2.21E-61	1.16E-59
DDX11	537.982959	-1.610383075	0.241222853	1.83E-12	9.73E-12
HEBP1	1450.085233	-0.394881297	0.164716871	0.012997175	0.021074036
GPRC5A	1161.105579	1.73483184	0.331352397	8.93E-09	3.24E-08
TACC3	1934.453509	-1.817140508	0.145141089	2.29E-37	5.35E-36
POLA2	762.1461252	-2.071927321	0.238466095	9.61E-20	9.00E-19
CAPN1	6919.249471	1.349026665	0.163516341	2.66E-17	2.08E-16
MDH1	3005.819794	-0.180552012	0.146916942	0.206165826	0.257870784
SLC30A9	1763.85076	-0.080366794	0.163169914	0.610659964	0.66427357
MTMR11	221.3818483	1.233307266	0.32886544	3.60E-05	8.70E-05
YAF2	423.8556399	0.53064425	0.2460744	0.020952241	0.032722011
ZMYND11	1417.721998	0.460225722	0.1967492	0.014171087	0.022833846
BID	1465.189475	-3.217159818	0.352417758	9.66E-22	1.03E-20
MATR3	6287.691099	-0.980106688	0.162811685	6.82E-10	2.80E-09
NUDCD3	2286.255152	-0.160421814	0.192132412	0.382481425	0.445099477
GLT8D1	1173.473511	0.063680617	0.130720191	0.618451867	0.671115892
ATP2C1	3128.008269	-0.032994563	0.136985028	0.805132945	0.84088991
SLC38A5	316.0738323	-1.796548471	0.367733452	4.90E-08	1.65E-07
RALBP1	2704.762567	0.381518904	0.121719436	0.001374245	0.002642445
WWTR1	2336.069038	0.35534779	0.205020726	0.067972269	0.095217998
AGPS	1646.014421	-0.450122089	0.16433301	0.004567612	0.008059148
STEEP1	612.3041243	-0.557242553	0.189794571	0.002181266	0.00407498
TTC27	771.7512126	-1.015213949	0.162944511	1.71E-10	7.45E-10
PHLDB1	3199.400678	1.452657142	0.189207552	1.97E-15	1.32E-14
CD74	171.7238128	-0.038421167	0.614477778	0.929061088	0.944132273
NCDN	1152.671105	0.619356805	0.174425096	0.000234964	0.000503183
MNAT1	759.2772169	0.308783565	0.171335862	0.061186715	0.086635942
SAMD4A	628.4614841	0.784540339	0.181973692	8.19E-06	2.14E-05
MRE11	888.6195218	-2.032792991	0.218772039	4.11E-22	4.52E-21
SERPINB1	1818.384834	2.323157518	0.207875876	1.29E-30	2.26E-29
OSBPL5	2994.067022	3.664270711	0.311623282	2.17E-34	4.44E-33
FHL1	2853.345126	-0.278613377	0.13468936	0.033950957	0.050842999
RTF2	3444.416718	-0.096367961	0.116557812	0.399881533	0.462979448
RNF10	3872.412322	0.3734227	0.184365179	0.03444619	0.051476192
ZDHHC6	827.8637553	-0.413103249	0.152914394	0.005327384	0.00928966
RNH1	5139.536052	-0.01337413	0.134512127	0.918949577	0.93612751
NDUFS1	2065.614233	0.423419525	0.151390475	0.003938537	0.007030629
ERP44	2633.297781	0.837103809	0.141461979	1.58E-09	6.27E-09
ALAS1	1765.975804	1.272010404	0.192654355	8.29E-12	4.10E-11
BIRC3	414.5532175	-0.218940902	0.779665825	0.623109338	0.67518621
GLRX2	475.1312745	0.552436379	0.196786584	0.003295173	0.005987408
DERA	934.2474935	-0.876205082	0.153991794	5.82E-09	2.16E-08
STRAP	4935.000403	0.032379004	0.115601113	0.775610692	0.814622136
PLEKHO1	871.1316657	0.141340704	0.209622305	0.477567445	0.539365558
GCLM	1206.1392	1.478720897	0.236228319	4.30E-11	1.97E-10
EHD2	5229.568399	0.334146683	0.217005188	0.10313721	0.138626172
PHF20	649.8808022	-0.621548547	0.202393939	0.001296541	0.00250742
TYMP	310.1771494	-0.677580993	0.489993062	0.085439932	0.117285247
NCAPH2	1092.251876	-1.955453557	0.194772081	3.06E-25	3.98E-24
TOMM34	1732.160688	-1.034088103	0.134289146	4.93E-15	3.20E-14
SEC63	2623.581225	-0.212417416	0.119998895	0.070977326	0.098910814
KPNA6	1976.026116	0.232481869	0.164013334	0.142185589	0.18491851
VIM	99967.87733	-0.351039921	0.141280815	0.01067335	0.017621543
FAS	567.6013663	0.968813136	0.196921434	3.36E-07	1.04E-06
RNASET2	850.1380265	1.813671908	0.274940177	1.81E-12	9.63E-12
CD44	4525.579237	0.350246979	0.241338763	0.120416605	0.159610936
BTN3A1	265.4692285	0.959472507	0.305722482	0.00061184	0.001240146
MIPEP	603.2781281	-0.727484928	0.236678761	0.001117778	0.002185666
PRKCH	1833.762917	0.792949134	0.164655139	7.39E-07	2.19E-06
IFNGR1	1038.502634	1.339382924	0.155671232	1.33E-18	1.16E-17
B4GALT7	490.3417702	-0.354236204	0.175895036	0.036096423	0.053684119
VRK2	695.9778545	-0.453772345	0.210356823	0.022885551	0.035509687
TNFRSF1B	759.6020533	-1.217297795	0.223127941	1.13E-08	4.04E-08
VEZT	1762.357483	0.285506735	0.192000282	0.119434012	0.158559355
BRD9	1021.027098	-0.522901272	0.144882047	0.00020994	0.000452775
SNX1	1965.403471	0.394826157	0.122436898	0.000992202	0.001951505
TBPL1	531.7879717	-0.128839615	0.17115722	0.434968457	0.497456674
BMAL2	1658.641579	-1.120680441	0.195098062	2.71E-09	1.05E-08
BCLAF1	3615.450269	-0.882972989	0.145893529	6.52E-10	2.68E-09
SLC39A9	1353.807833	1.187601723	0.191080037	1.30E-10	5.73E-10
RABEP1	2013.614782	-1.23944595	0.13160497	1.06E-21	1.13E-20
HMGB3	796.7409455	-0.193891441	0.233156524	0.375872629	0.438398161
NUP160	1229.653814	-0.30846092	0.195658807	0.098217652	0.132652211
BAK1	2314.325442	1.338187134	0.260574146	4.65E-08	1.57E-07
GRN	15993.94254	1.387073657	0.134657884	1.06E-25	1.41E-24
ARHGAP31	2248.276387	1.472181617	0.204714756	7.33E-14	4.34E-13
CENPQ	322.7416508	-2.618587632	0.243295501	1.40E-28	2.18E-27
SARS1	5822.595644	0.673512701	0.108773419	3.49E-10	1.47E-09
RANBP3	1433.393665	-0.385169296	0.179290581	0.025191285	0.038799904
EIPR1	945.5575993	0.19625492	0.150982759	0.180506325	0.228764208
PNPLA6	3924.494539	0.413802969	0.137902523	0.002077193	0.003895753
ALG1	923.2455536	-1.127377705	0.172136223	1.70E-11	8.15E-11
ABCF2	2125.223442	-1.107919171	0.163593233	3.91E-12	2.01E-11
CHPF2	3015.154301	0.935004725	0.13810476	5.48E-12	2.77E-11
FUT8	1083.212398	0.521809632	0.191916068	0.00447667	0.007915357
APBA2	980.1601576	-1.016308548	0.171565554	1.15E-09	4.61E-09
MAP2K3	1785.970169	1.454193324	0.219568865	4.24E-12	2.17E-11
TMSB10	37421.23098	0.051457286	0.168868405	0.752312013	0.792635559
GABARAPL2	1275.441375	0.616404518	0.138947659	5.65E-06	1.51E-05
FAM136A	1889.640738	-1.574818311	0.184161972	1.01E-18	8.86E-18
VCL	9348.700983	0.741123046	0.122913855	8.96E-10	3.63E-09
NSMAF	1246.008228	-0.891264148	0.195170182	2.16E-06	6.04E-06
ADSS2	2835.716666	0.548434574	0.166410328	0.000651564	0.001312725
TIMP2	14590.35817	2.31654494	0.212922047	3.44E-29	5.63E-28
RFC1	1189.690186	-0.14236389	0.21663929	0.487507053	0.549203323
CUL3	2361.992618	0.367811788	0.142680477	0.008046289	0.013582039
RPL26L1	1076.953567	-0.677547748	0.224859917	0.001461173	0.002796756
NSUN2	2440.297746	-0.214640997	0.128495843	0.087564922	0.119858623
METTL1	387.1494653	-1.862895073	0.251352965	4.72E-15	3.08E-14
PI4K2B	863.6368698	-0.888281488	0.267432901	0.000372177	0.000777893
MAT2B	1223.253961	0.405223814	0.151922653	0.00595177	0.010279494
EDC4	1284.442409	0.130913099	0.252031747	0.577114062	0.634787588
TRIO	1550.302511	0.284074951	0.216875703	0.165742556	0.212139078
VCAN	2138.621124	2.58332349	1.054105711	0.000167127	0.000364547
MTREX	1767.49134	-0.642481035	0.170734335	0.000100133	0.000226448
RIPOR1	5044.342053	1.918658368	0.257625179	3.20E-15	2.12E-14
RAI14	1948.075415	-0.162190797	0.184989507	0.360468176	0.423193985
PNKP	517.6189616	-0.724069401	0.277200729	0.004712287	0.008299122
STAU2	961.2777977	0.111435024	0.219598811	0.591512586	0.647270108
PHF23	883.1225066	0.724603237	0.243163977	0.001526754	0.002915621
PSMA4	6429.888292	0.123829488	0.159380791	0.422380115	0.485295494
LSG1	1138.114572	-0.187147403	0.166511495	0.244285127	0.299733335
RETSAT	1480.415616	0.746546257	0.149378132	3.11E-07	9.66E-07
CAPG	1355.499138	-0.058264381	0.190688534	0.749631567	0.790184053
AP2S1	4039.008781	-0.44326352	0.145889482	0.001776485	0.003359982
CTNNA1	8670.109835	-0.221349745	0.124428726	0.069196188	0.096671984
HSPA5	31030.94561	0.921852997	0.139800365	1.86E-11	8.82E-11
ATP6V1H	1366.540121	0.981869719	0.254243764	4.07E-05	9.75E-05
POLR2B	3570.188581	0.173844941	0.142561577	0.210396019	0.262637603
TPR	2988.996089	-0.026787332	0.22544201	0.899798377	0.920114191
DTNBP1	513.5245219	-0.351311902	0.183615214	0.04580273	0.06680063
SCML1	471.6392279	-1.416392944	0.192344421	2.43E-14	1.50E-13
MAP4	6605.904069	-0.683257535	0.114123252	1.24E-09	4.93E-09
TSPAN17	1700.314996	-1.070270896	0.14907537	2.35E-13	1.34E-12
NOP16	766.3300074	-0.38831319	0.216433854	0.05763312	0.082142207
RRM2B	1894.529793	2.196216729	0.248555572	2.38E-20	2.31E-19
MRPS10	1301.010729	-0.224822026	0.158954761	0.14382128	0.186973243
RSF1	1217.222976	1.128744302	0.204144692	9.22E-09	3.33E-08
FAM120A	6605.84217	0.235675089	0.154107572	0.114597537	0.152652482
R3HDM1	861.7020711	-0.831838502	0.23627468	0.000198196	0.000428551
VAMP3	3996.720572	-0.06150588	0.13495832	0.640823541	0.691140819
LTBP1	1833.939944	-0.32969104	0.200973613	0.084611202	0.116362103
RCN1	12943.79193	-0.376234693	0.194393671	0.04245565	0.062216926
RFC2	1554.49077	-2.499745417	0.163036007	1.29E-54	5.66E-53
CLPTM1L	4504.697387	-0.126399979	0.106348168	0.227452959	0.281242793
NEDD4L	1103.298548	2.002292167	0.260964202	4.90E-16	3.47E-15
HEXB	4317.912485	0.430094848	0.133143026	0.0009367	0.001848851
JKAMP	1044.508576	1.03008778	0.159466939	3.78E-11	1.74E-10
DKK3	6969.062427	0.116182639	0.193804889	0.530543157	0.590637897
NFE2L3	2490.739688	-0.053458714	0.202218588	0.781474277	0.819368384
MCUR1	644.2125563	-1.64927839	0.2085456	1.71E-16	1.26E-15
LIMA1	3932.946259	0.16650882	0.126319142	0.178072987	0.22610783
LETMD1	394.5203888	-0.610732041	0.23473197	0.005682226	0.009834227
MAPK9	820.58339	-0.975126268	0.1662383	1.76E-09	6.91E-09
BCAR1	4911.210312	1.19537782	0.188365353	5.51E-11	2.50E-10
HERPUD1	1308.159397	1.984405313	0.168890838	2.00E-33	3.88E-32
HOMER3	2289.786844	1.424235912	0.188687022	5.87E-15	3.80E-14
RAD51	467.9367727	-2.437406752	0.275286741	2.02E-20	1.97E-19
CYBA	644.717019	0.917295575	0.191879363	7.36E-07	2.18E-06
THOC3	1085.486156	-0.852392595	0.220285439	4.93E-05	0.000116897
HEBP2	1634.504331	0.256655111	0.149069123	0.076142917	0.105713748
SIKE1	536.3184961	-0.443373359	0.21262737	0.02767287	0.042291666
RRP12	1700.095189	-0.755890777	0.131249831	4.52E-09	1.70E-08
MSMO1	3151.514932	1.308262977	0.207001232	4.83E-11	2.20E-10
TTC17	1108.245863	0.230459723	0.144080193	0.100073834	0.134941644
AKR7A2	1070.438269	-0.67493512	0.155665922	8.39E-06	2.19E-05
MRTO4	3374.684102	-2.059615309	0.178078846	1.58E-32	2.94E-31
USE1	267.0594296	-0.770944563	0.229083777	0.000383314	0.000800173
AP5M1	1149.253185	1.223591914	0.251052143	2.44E-07	7.66E-07
TRAPPC3	3128.696601	1.203004473	0.118347452	7.23E-25	9.17E-24
THRAP3	3843.54941	0.469293893	0.124473831	0.000118309	0.00026443
PHPT1	1663.622129	0.434501839	0.154063974	0.003618584	0.006506268
OPN3	932.8810911	0.946759021	0.175831695	2.96E-08	1.02E-07
SDCCAG8	552.2515425	-0.078782092	0.209389945	0.69206981	0.73821514
TBC1D22A	935.7621281	0.280207107	0.192088664	0.126624737	0.166849934
NOP58	2437.065612	-1.445959161	0.17734451	4.41E-17	3.40E-16
SZRD1	5507.07232	0.116212881	0.118366473	0.317156575	0.377736412
CUL1	1790.123989	-0.010415443	0.192794763	0.954972927	0.964905566
TAB2	1107.946214	0.790595001	0.211899129	9.40E-05	0.000213733
GINM1	2126.669308	-0.200643613	0.133390767	0.123409381	0.16300327
EIF2AK2	1799.922018	-0.551630427	0.235197639	0.012517177	0.020359776
USP36	743.4580596	-0.15517836	0.228089536	0.469984335	0.531966396
MRPL43	1154.90265	-0.163900804	0.13706516	0.220256371	0.273150501
HPF1	630.7960358	-0.731774632	0.166597597	6.06E-06	1.61E-05
ZFR	1827.574047	-0.021752352	0.1502499	0.881602611	0.90537495
TRAF1	294.9427925	0.017510067	0.757373674	0.968363885	0.975494909
TRAF3IP2	690.476764	3.398300723	0.188644472	1.56E-74	1.16E-72
DCBLD2	1595.947818	0.534927112	0.35692936	0.088411276	0.12091834
SOAT1	1492.24527	-0.893562195	0.21809647	1.79E-05	4.48E-05
PKP2	412.7858632	-0.875218913	0.300732221	0.00149821	0.002863559
GDI2	10394.91417	-0.025073736	0.130155377	0.843910343	0.87403137
ATG5	867.7836314	0.55822372	0.175753544	0.00097886	0.001926959
PITHD1	1016.121283	-0.745194969	0.142859767	9.82E-08	3.21E-07
MTA3	586.6103544	-0.353348341	0.174930521	0.035612104	0.053057998
LAMC2	408.3631286	0.568397489	0.512749153	0.15894185	0.204292852
SEC61A1	12808.68987	-0.136457448	0.107307633	0.196446138	0.246957701
POLR3E	1017.857035	-0.94099585	0.205067783	1.79E-06	5.07E-06
ATP2B4	6052.95975	3.343887802	0.36902503	1.27E-21	1.35E-20
ZC3H11A	1698.676679	0.678116844	0.207570365	0.000616893	0.001249254
RIOK2	614.4020734	0.7044992	0.226896622	0.001039577	0.002041091
YIPF1	648.472591	0.897253836	0.193655322	1.56E-06	4.45E-06
NDC1	918.5401005	-1.762891853	0.16952259	1.16E-26	1.62E-25
FLYWCH1	1566.418672	1.521031049	0.205930467	1.48E-14	9.28E-14
PARP12	778.92534	0.134071137	0.170693159	0.415343366	0.478358519
ALDH18A1	2992.845512	-1.266476328	0.176028438	1.32E-13	7.66E-13
GATB	635.2731903	0.388870494	0.168233421	0.016476919	0.02622146
CDK17	1379.568488	0.81878531	0.233020499	0.00020744	0.000447672
SLC2A3	1500.965531	3.332254995	0.360982319	2.77E-22	3.06E-21
CTDP1	1203.583215	1.79220368	0.222414599	3.41E-17	2.66E-16
YBX3	11822.91362	-0.014056738	0.135215991	0.915250981	0.932785058
WNK1	3371.495082	1.46855034	0.208854176	2.36E-13	1.35E-12
CCAR1	1629.508015	0.705385942	0.147397224	9.55E-07	2.79E-06
OGFR	1896.521868	1.407445178	0.213462343	5.96E-12	3.00E-11
SNRNP40	1279.029679	-0.771441799	0.15869834	6.06E-07	1.81E-06
MPC1	418.7729526	0.260841778	0.186690117	0.144367587	0.187574323
ACAA1	1326.206354	0.08795116	0.146231709	0.536522521	0.5960077
BCAT1	4003.290017	0.270488325	0.164998564	0.0894022	0.122074343
HDAC7	2018.788961	0.559695804	0.216250587	0.006301675	0.010833579
SPAG4	62.86205039	-0.399247119	0.416488611	0.25656065	0.312591254
NCKAP1	4663.54401	0.265199875	0.175226142	0.11544758	0.153601653
MRPS35	1223.142226	-0.395063268	0.174148483	0.018330288	0.02895097
SFSWAP	797.6250471	0.408191191	0.204295696	0.035466256	0.052875959
TNK2	2284.653151	3.291947929	0.231795181	1.26E-47	4.19E-46
GPBP1	1488.995199	-0.007198422	0.137851753	0.957334344	0.966708664
CS	5671.575568	-0.484803404	0.156359498	0.001377451	0.002647849
MRPS24	1350.047092	-0.797868097	0.172046188	1.76E-06	4.98E-06
WAPL	1382.756713	0.683757038	0.161759368	1.35E-05	3.43E-05
VMP1	2743.750499	0.385003954	0.166404815	0.01644844	0.026194796
POLD1	1413.816522	-3.304060066	0.241979298	2.55E-44	7.51E-43
EIF4B	6948.150063	0.279444608	0.177137987	0.100549788	0.135556161
RPL18	12337.12157	-0.366694017	0.17373664	0.028191806	0.043016088
ISOC2	1985.924912	1.179850183	0.137368104	2.34E-18	2.00E-17
U2AF2	6752.554104	-0.621613243	0.13873666	4.57E-06	1.23E-05
EPN1	3989.671758	0.84237121	0.173864112	5.98E-07	1.79E-06
MED29	1171.252295	0.283238872	0.147720609	0.048330691	0.070121347
GPC1	8127.494224	2.3397576	0.188721303	6.54E-37	1.51E-35
HAGH	718.336845	-1.232187758	0.206115487	5.09E-10	2.11E-09
RNF4	1939.689268	0.985205537	0.168003018	1.74E-09	6.86E-09
INTS13	1213.472828	-1.04921001	0.166188721	9.44E-11	4.21E-10
TM7SF3	1576.107681	-0.442080973	0.182438164	0.011509615	0.018844394
DLX3	646.3410432	9.408091262	0.646845619	1.82E-48	6.25E-47
NGFR	8745.135942	11.31463482	0.403948117	1.97E-173	5.99E-171
TNPO3	1469.926979	0.536135647	0.175691753	0.001531427	0.00292288
RFXANK	1001.465229	-0.52647665	0.178532799	0.002168955	0.004056502
TMEM161A	709.5151302	-0.896948201	0.175223335	1.35E-07	4.36E-07
CTSA	4364.237572	0.369107817	0.153431537	0.013047002	0.021144598
CNN2	3618.191559	0.596336156	0.110192428	3.95E-08	1.34E-07
BTBD1	2254.783498	-0.041486788	0.123506428	0.731870026	0.774139937
FAR2	1081.823631	0.375636496	0.186341097	0.035166152	0.052486911
SBNO2	1559.015223	1.913537074	0.314194403	4.00E-11	1.84E-10
HMG20B	3055.423623	1.424242565	0.134567556	4.76E-27	6.79E-26
CALCRL	1782.208585	1.296882411	0.230514287	3.46E-09	1.32E-08
TAF11	1152.480431	-0.597043942	0.170231217	0.000284287	0.000604752
AP3D1	5555.323198	0.777756409	0.202234098	6.05E-05	0.000141159
SLC9A3R2	6934.611527	0.858496157	0.195376474	5.07E-06	1.36E-05
NTHL1	525.5668735	-0.167414664	0.178227365	0.328459786	0.389399707
GNAI3	3575.155181	0.705633226	0.12962455	2.94E-08	1.02E-07
IPO5	7902.790189	-1.616858106	0.143568943	1.45E-30	2.53E-29
OAT	3785.928222	0.578431637	0.17631755	0.000663856	0.001336285
WDR3	1333.898083	-1.061676086	0.184075676	2.68E-09	1.04E-08
WDR18	1272.696989	-0.838224709	0.178076934	1.19E-06	3.44E-06
TRAM2	2242.423178	0.214961378	0.208989485	0.278356844	0.336306043
DGKA	2028.558645	2.630710032	0.28810447	1.72E-21	1.82E-20
KARS1	4513.979821	-0.642691579	0.143474079	4.49E-06	1.21E-05
PDIA5	856.5036941	-0.568849035	0.240345209	0.011567107	0.018929278
NDUFB4	2176.593201	0.223354658	0.122829366	0.063371155	0.089483222
ZC3H15	2953.310038	-0.377956477	0.139030698	0.005252766	0.009169086
SLK	3374.394912	1.50403715	0.22197245	1.28E-12	6.89E-12
TLE2	737.7337332	0.61629143	0.237028932	0.005670389	0.009818812
ASB1	362.0011277	-1.272020009	0.27107203	5.25E-07	1.58E-06
FAM107B	1550.88288	-0.282620721	0.213894936	0.162617633	0.208624421
ME1	827.4442367	-0.81257203	0.154931942	7.75E-08	2.56E-07
TBC1D1	1901.615583	-1.396295037	0.190889721	3.73E-14	2.26E-13
CDK13	1242.424579	1.319429723	0.195179109	2.49E-12	1.30E-11
MTHFD2	2485.750195	-1.629136391	0.202079815	5.25E-17	4.02E-16
YBX1	32386.45613	-0.306580728	0.137836806	0.022439022	0.034873351
ELAVL1	2154.167671	-0.881893318	0.128144742	2.73E-12	1.42E-11
TIE1	15536.97423	1.604268937	0.195964456	2.03E-17	1.61E-16
SMARCD1	1344.730152	-0.460285586	0.187805924	0.010448762	0.017280546
KDM4A	1101.121878	1.510222693	0.259987958	6.36E-10	2.62E-09
NFYC	700.3260855	0.821189658	0.207463458	3.59E-05	8.67E-05
SLC9A3	2368.301802	5.518545945	0.175275948	2.40E-219	1.34E-216
NGEF	2785.903379	4.071313536	0.302782648	2.23E-44	6.59E-43
ELOVL1	10116.23014	3.022761484	0.252252103	1.05E-34	2.16E-33
POLR1H	298.4270912	-0.149241466	0.206517132	0.447096238	0.508722812
GOLGA5	1139.177489	1.267584889	0.191335938	7.22E-12	3.59E-11
EML1	1157.472599	1.018111292	0.279915035	9.15E-05	0.000208232
MSANTD3	704.0743892	-0.431699069	0.238717907	0.053321764	0.076698667
FECH	744.675804	-0.602803966	0.171143285	0.000266938	0.000568929
PFKP	16213.99829	-0.052316703	0.124232869	0.667439794	0.716388941
IDI1	2463.382037	0.290247975	0.142816171	0.036680311	0.054449158
SP100	3075.202435	0.017786003	0.229421717	0.934409148	0.948646141
KLF6	49551.94293	0.856406286	0.912663415	0.089561947	0.122217779
PLPP1	324.4136536	0.369117781	0.205529921	0.058544973	0.083176548
TRAM1	5706.488573	0.836135121	0.126348473	1.79E-11	8.51E-11
TNFRSF1A	2693.808887	1.19166919	0.20784073	2.44E-09	9.47E-09
STOML1	349.016027	-0.401794387	0.236690513	0.06990443	0.09755765
PKM	43379.24586	0.241842974	0.111326361	0.02706247	0.041453321
DHX29	1304.18053	0.037740766	0.135556174	0.775608597	0.814622136
DNTTIP2	2790.325837	0.148788667	0.156445067	0.326446182	0.387560885
RRP15	961.5978819	-1.140187555	0.21954443	5.70E-08	1.91E-07
RHOA	15659.34276	-0.172402466	0.113449776	0.121943495	0.161411384
DHX8	1267.295205	0.735759939	0.200283559	0.000126905	0.000282043
IARS2	2109.3161	-0.268354322	0.176104458	0.11284722	0.150620253
IDH3G	933.4423293	-0.201181484	0.156619371	0.184803438	0.233679956
ROGDI	886.4968556	0.793671463	0.185305641	9.18E-06	2.38E-05
CBFB	1306.1804	0.17796763	0.228659003	0.408255963	0.47138552
HYAL2	30862.28985	1.276055618	0.241045156	2.36E-08	8.23E-08
RASSF1	614.5367845	-1.30325264	0.278914682	5.32E-07	1.60E-06
FGFR3	3081.898262	5.086491851	0.300993332	7.92E-67	4.82E-65
IFI35	598.0716259	0.447995336	0.381910199	0.175122433	0.222952644
COASY	1393.629399	-0.087942275	0.134293185	0.502645391	0.563228361
MEF2A	1199.165909	1.311895607	0.306011304	3.11E-06	8.53E-06
OTUD5	1348.175175	0.732831616	0.161821509	3.21E-06	8.81E-06
TFE3	2391.362356	1.623281381	0.153018767	1.92E-27	2.76E-26
ACSL4	2341.650116	-0.086601691	0.123537395	0.474483539	0.536424889
INPP5A	1005.97134	1.54358283	0.212504937	3.44E-14	2.10E-13
GPKOW	559.1907218	0.222328592	0.175742249	0.188308477	0.237797988
GRIPAP1	867.4522279	0.598279095	0.156263426	8.09E-05	0.000185388
FTSJ1	1073.303651	-0.390484629	0.198877851	0.039198603	0.057835843
LAPTM4A	5095.047431	0.690572479	0.132703478	1.12E-07	3.63E-07
IP6K2	1127.800883	1.485038225	0.211344964	2.32E-13	1.33E-12
RASGRP2	629.1423843	7.004115122	0.483128475	4.30E-48	1.45E-46
PSME4	2063.058258	0.003200659	0.148038096	0.982268358	0.986388735
SIRT2	2499.10976	1.077387948	0.154714664	1.09E-12	5.95E-12
ERLEC1	1214.711866	0.615087543	0.209025444	0.001990866	0.003741175
PPP2R5B	1002.969827	2.481970094	0.19009792	1.57E-40	4.15E-39
NUP133	1053.359328	-0.747568463	0.230522489	0.000611011	0.001239591
NUCKS1	5855.692155	-0.747566186	0.117204613	9.72E-11	4.32E-10
VPS35	3956.372412	0.710498705	0.200424492	0.000214766	0.000462441
DNAJA2	2079.106175	0.635753216	0.154158994	2.25E-05	5.57E-05
BCL3	1263.534214	3.56881527	0.254262677	4.80E-47	1.54E-45
GAL	533.2906845	-0.773186499	0.179466254	8.43E-06	2.20E-05
CLEC2D	124.6965758	1.029648317	0.695251951	0.03268283	0.049075495
FUNDC1	357.1473968	0.411321876	0.203180783	0.033196481	0.0498133
HES2	1022.257277	1.448997454	0.308394397	3.12E-07	9.68E-07
ATP1B3	4936.657231	-0.654453401	0.140091611	1.77E-06	5.01E-06
NEDD4	746.2150443	0.201335672	0.214577364	0.321648032	0.382338492
GNB5	595.4309878	-0.733077828	0.214994609	0.00034415	0.000723374
RAB27A	1236.663372	-0.752092733	0.138556659	3.05E-08	1.05E-07
HDHD5	973.9139458	-1.541545523	0.161276793	1.10E-22	1.24E-21
UFD1	2449.053137	-0.069729515	0.147694875	0.62742131	0.67887087
PHRF1	1521.762586	1.087929345	0.293605344	6.07E-05	0.000141549
ELP1	1554.622997	-0.68373168	0.18210351	9.85E-05	0.00022316
NUCB2	3405.135146	0.636702272	0.193592008	0.000601331	0.00122069
PFN2	1858.168548	-0.856487527	0.12846559	1.25E-11	6.05E-11
SLC44A1	1504.324687	-1.106273672	0.160076501	1.49E-12	7.99E-12
SMG6	1616.813762	0.931527381	0.163077478	4.70E-09	1.77E-08
EXOC5	1607.057316	0.123903871	0.19326709	0.502460755	0.563214293
FSTL3	35166.33953	5.78068832	0.18990998	8.62E-205	4.45E-202
DGCR2	2021.843153	0.589794917	0.156579801	0.000104859	0.000236259
RNF126	1522.314617	-0.021864275	0.207333411	0.911712201	0.929743935
JMJD6	494.5327425	-0.333230938	0.206691404	0.089333287	0.122020781
POLB	286.077966	-1.087049481	0.236141408	1.26E-06	3.64E-06
WIPI1	418.1681694	-0.138010222	0.307607674	0.620182735	0.67261774
GBA2	2526.264718	2.814303911	0.274961461	3.66E-26	5.04E-25
NDST1	3531.726377	0.787126019	0.216769635	0.000139374	0.000307816
ASNS	472.6295922	-2.905931177	0.389707162	1.73E-15	1.17E-14
PABPC1	26187.96238	0.356441851	0.136968088	0.007580614	0.012872341
CFAP20	1050.911033	0.19539821	0.152422011	0.186362216	0.235562123
CSNK2A2	2042.089626	0.091176756	0.148443115	0.527590164	0.587643216
EIF2B3	1148.485149	-1.877255664	0.206136847	3.00E-21	3.10E-20
TCOF1	2387.670226	-2.576437497	0.144827015	2.57E-72	1.77E-70
CDC42	3181.786699	-0.195230169	0.13587925	0.140824894	0.183291119
NCK2	531.689421	-1.076874735	0.277513993	3.11E-05	7.59E-05
MAP4K4	6331.612139	0.142306208	0.136595774	0.285683558	0.343980041
MGAT4A	1014.323749	0.245523821	0.17100898	0.136043548	0.177619771
RPL31	13708.57186	-0.238863734	0.165595123	0.135033822	0.17643893
WDR1	13993.29801	-0.212768691	0.177470446	0.212221058	0.264605237
ARHGAP10	977.8234839	0.180836757	0.177305745	0.288767832	0.347380411
RPS6KA2	2100.630417	0.348063612	0.259565549	0.147787939	0.191572724
BUD23	1241.97496	-0.588922997	0.151103266	6.17E-05	0.000143893
SEL1L	2199.560123	1.701781351	0.245896744	2.57E-13	1.46E-12
TRIP13	1034.907024	-2.805576859	0.199405623	1.79E-46	5.61E-45
ATP6AP1	6383.308545	1.547336156	0.154362361	1.08E-24	1.35E-23
TCF3	2479.508068	-1.061964389	0.139237872	8.26E-15	5.29E-14
DAZAP1	3593.714966	-0.734832035	0.164756307	4.42E-06	1.19E-05
MBD3	4043.027185	-2.088368768	0.158973875	5.05E-41	1.36E-39
FAM50A	2596.352355	-0.993546032	0.14788538	7.10E-12	3.54E-11
FAM3A	422.9750307	-1.12941403	0.220593731	8.63E-08	2.83E-07
CPSF1	3196.13324	0.343655425	0.171802061	0.037671886	0.05576737
CYBRD1	1628.036544	0.068881798	0.173204677	0.679910694	0.727212603
PDCD2	1352.051733	-0.558983027	0.138678966	3.65E-05	8.80E-05
RDH11	1824.914932	0.158349911	0.144397829	0.25979481	0.315885445
PRKACA	2171.331568	-0.83068766	0.138778647	1.05E-09	4.25E-09
ACTN1	13088.54195	0.384554766	0.152130838	0.009131345	0.015252282
LIMS2	1977.412503	1.74620181	0.263622193	1.78E-12	9.48E-12
ALDH3A2	1066.998329	-0.254017451	0.254322732	0.282482602	0.340983411
TFRC	6998.172864	-1.335126176	0.149305359	6.70E-20	6.32E-19
SREBF1	1435.386344	0.652200337	0.286829489	0.013221337	0.021406431
SMC1A	3345.636425	-1.964482565	0.152656383	1.95E-39	4.96E-38
HSD17B10	1839.680329	-0.223957452	0.137796033	0.095442069	0.129346581
CHFR	920.0418736	0.185992317	0.165452245	0.244385365	0.299801446
P4HA2	1241.35396	0.439428455	0.228815699	0.041092271	0.060350896
ACADVL	4122.162818	0.641907889	0.132239224	7.28E-07	2.16E-06
STK10	1938.376168	2.481672253	0.204243721	1.50E-35	3.23E-34
DERL2	1116.042394	0.079800908	0.171087489	0.62870305	0.679928452
NDE1	774.9575859	0.718370816	0.209241633	0.00032216	0.000680781
AP1M1	1294.362924	-1.185812561	0.191385005	1.48E-10	6.45E-10
PVR	3929.718436	-0.518978653	0.142295051	0.000181979	0.000395527
XRCC1	487.6852756	-0.335405477	0.231360244	0.122525143	0.162053282
SCARB1	3003.696639	-1.386916975	0.190449319	4.88E-14	2.94E-13
MCM2	2753.5418	-4.52818268	0.203530896	3.36E-113	5.25E-111
NLE1	532.1558743	-1.987775235	0.308828959	3.77E-12	1.94E-11
SDHA	5073.919622	1.430365143	0.184874712	1.33E-15	9.05E-15
SMARCE1	2746.871702	-0.005548148	0.136001873	0.966681927	0.974532855
KDM5A	1276.650055	1.192420219	0.179024033	6.89E-12	3.44E-11
FERMT2	3161.94259	1.348632966	0.159048973	3.81E-18	3.19E-17
IGF2BP2	1785.260987	0.435068588	0.145810821	0.002145444	0.004017015
MAP3K13	445.2237685	0.001841879	0.187645715	0.991831454	0.993610258
ST6GAL1	2157.899562	-0.742154033	0.305311994	0.00761225	0.012917699
FRY	339.1630823	-0.849801484	0.296430309	0.001794393	0.003390984
PICALM	3624.036359	0.725918936	0.141866531	1.71E-07	5.45E-07
NSF	1647.933817	0.316103788	0.159888475	0.040855209	0.060015881
MRPS34	1880.529267	-0.632745667	0.159730647	4.50E-05	0.000107333
CLNS1A	2285.852331	-0.957801419	0.154427648	2.27E-10	9.74E-10
TEAD2	1013.45181	0.595519714	0.152004613	5.63E-05	0.000132166
TSG101	534.2343396	-0.155302929	0.178820026	0.366202102	0.428910133
ATP2A3	3646.892775	5.211472689	0.351752879	3.42E-52	1.38E-50
MGLL	6906.165195	2.081555904	0.169135374	2.08E-36	4.67E-35
NTN4	1971.777029	0.744877544	0.17638831	1.28E-05	3.26E-05
BCS1L	835.282039	-1.527339184	0.215713846	1.38E-13	8.03E-13
ZNF532	856.1227283	-0.176031908	0.251032432	0.451591838	0.513489413
SCARF1	1324.007896	0.48579572	0.153468035	0.001103015	0.002158688
LMAN1	2997.846655	-0.377772363	0.203641881	0.050903601	0.073520112
HACD3	3706.468594	-1.671467504	0.115460114	1.02E-48	3.51E-47
ENO1	50688.25864	-1.087597593	0.178798675	3.76E-10	1.58E-09
MYDGF	4006.987101	0.327418317	0.114583479	0.003599721	0.006476482
TIPIN	384.7646759	-2.139656565	0.25926217	3.84E-18	3.21E-17
SRI	1618.169682	-0.806127481	0.193213893	1.47E-05	3.73E-05
EIF4G3	2915.574108	0.021691842	0.156912189	0.886648661	0.90958157
NUP37	646.1391569	-0.778560223	0.199034395	4.62E-05	0.000109889
SEMA3C	300.3986564	0.870977165	0.469180152	0.023864578	0.036900638
TTC38	675.6723296	-0.512130264	0.209574136	0.010045333	0.016646197
ACAT1	1252.899116	-1.532612656	0.197160925	7.23E-16	5.03E-15
ZNF638	1547.890942	0.502018586	0.184020648	0.004455616	0.00788437
TIMM21	634.812701	-1.201925554	0.188837537	4.80E-11	2.19E-10
MARK3	1581.093823	0.631915174	0.179208667	0.000254149	0.000542535
SLC25A3	13983.99302	-0.23217448	0.120147656	0.048671231	0.070559876
FNDC3B	2373.985715	0.554716379	0.241884231	0.014314922	0.02304345
FOSL2	2788.601248	3.17357032	0.177379673	2.84E-73	2.03E-71
FSCN1	30726.25887	2.601321909	0.145531884	5.74E-73	4.05E-71
ACTB	65901.09461	-0.157511238	0.132689907	0.224320436	0.277882071
DLG1	1622.551713	0.397104567	0.14707275	0.005443013	0.009461753
RAB7A	8013.293311	1.279756757	0.134215614	3.10E-22	3.41E-21
BCAP29	1969.210993	-0.217906929	0.177904695	0.202391563	0.253765553
EXOSC7	722.3604283	-0.62410705	0.187792918	0.000540075	0.001103359
MKRN2	770.1631984	0.416700881	0.16167912	0.007655981	0.012975484
MCM6	2714.588991	-2.835424153	0.162827679	2.10E-69	1.36E-67
REXO2	2769.357598	-0.133202329	0.177309074	0.434803817	0.49735324
RBM7	568.7436987	1.207987957	0.228499834	2.93E-08	1.01E-07
RBMS2	1319.359514	0.311562526	0.168809659	0.055436699	0.079433987
BAZ2A	1600.672821	0.587543779	0.204767998	0.002601823	0.004797805
MLH1	995.838343	-0.543717788	0.142993957	9.57E-05	0.000217096
UNG	3033.6186	-4.279718353	0.263042712	5.95E-63	3.30E-61
KLHL20	483.7485469	0.643963497	0.25162463	0.006148377	0.010594492
PLXNA2	4837.558738	0.195041544	0.184523989	0.270176634	0.327285853
SPAG5	697.587618	-2.117122754	0.355144176	6.61E-11	2.99E-10
TRAF4	514.2355255	-1.028878084	0.237206682	4.88E-06	1.31E-05
NT5C2	1059.00067	0.597575299	0.191652528	0.001139708	0.002224007
MCAM	41511.22573	0.168163772	0.11834762	0.147553005	0.19133994
XAB2	782.3972659	0.276603457	0.189160759	0.126166095	0.16627828
ARHGEF1	1861.295835	0.120223071	0.234021497	0.584498104	0.641646052
STXBP2	681.7619122	-1.158586812	0.343311855	0.000175669	0.000382183
NMRK2	828.3723192	12.09477132	1.334198159	1.34E-20	1.33E-19
TOP2B	2352.756412	0.055404132	0.144003101	0.692830911	0.738791854
TM9SF3	4278.920522	0.071027578	0.186725666	0.691592959	0.737974315
NFKB2	533.7963635	-0.293243681	0.337485352	0.328374962	0.389368012
UBE2T	494.1470056	-2.065085482	0.217712724	6.30E-23	7.22E-22
DNAJC10	5279.975212	-0.105565794	0.183274801	0.548480638	0.607078223
GTF3C1	2346.69598	-0.088345356	0.226273317	0.678848652	0.726308462
IL4R	2151.515153	1.160789904	0.134387385	1.60E-18	1.39E-17
USP33	941.6615884	0.809413904	0.168527222	7.72E-07	2.28E-06
SNRPA	1236.641128	-0.708762275	0.193591769	0.000137956	0.000304987
EXOSC5	858.8017653	-3.298213146	0.392451168	4.60E-19	4.12E-18
DYNC1I2	4012.396603	0.337411638	0.146153427	0.017486931	0.027743171
LRCH4	1004.172871	2.526536201	0.304522212	2.55E-18	2.17E-17
SIRT6	938.1651551	1.771349378	0.215134006	8.40E-18	6.85E-17
POLD3	689.248516	-1.444037772	0.185639543	9.17E-16	6.34E-15
CAPZB	4784.440084	-0.55649829	0.134246688	2.24E-05	5.55E-05
UBE2A	1858.440855	0.212713913	0.118927273	0.068174658	0.095428518
FGFR1	3686.075524	1.087213849	0.192430619	5.06E-09	1.90E-08
ARAF	1156.638363	0.191965032	0.14238306	0.166084231	0.212454694
LAMP3	194.3969137	-1.279148793	0.481289655	0.001289613	0.002496902
UBE2K	1733.095111	0.269792309	0.149974701	0.063770463	0.089990192
PIK3C3	811.5345513	0.80152056	0.198289916	2.59E-05	6.38E-05
TIGAR	845.2599306	0.672099514	0.193915376	0.000303037	0.000642599
SYNJ2	2484.862391	0.660257366	0.13216854	3.46E-07	1.07E-06
PPP2R5C	2517.979965	0.789586933	0.169799466	1.67E-06	4.76E-06
GNB1	6641.129986	-0.095286271	0.131742868	0.459415775	0.52141279
EDN1	2685.261298	-0.174736109	0.351848978	0.573387062	0.631206024
ITM2A	522.7868209	0.470868252	0.201355473	0.014026996	0.022612543
NRDC	3679.989575	0.063712039	0.119715575	0.587615627	0.643908378
VDAC3	2900.043396	-0.834854744	0.164117988	1.75E-07	5.56E-07
PCM1	2014.200899	0.344355735	0.177448828	0.043302697	0.063416643
TP53INP2	1702.552408	3.922790301	0.325726128	2.56E-36	5.70E-35
SDF4	7532.767567	0.3808167	0.116694117	0.000879263	0.001745247
TOLLIP	1760.129016	0.858497805	0.214145567	2.75E-05	6.73E-05
UBE2D4	339.2620035	-0.790628379	0.2884016	0.002903347	0.005323067
THOC1	934.4867197	-0.624386851	0.233665645	0.004541972	0.008018129
FKBP7	346.8899799	-1.033784623	0.312764742	0.000297506	0.000631271
XRCC5	12943.42069	-0.609926884	0.115343311	7.72E-08	2.55E-07
LXN	640.5140047	-0.22879294	0.168582866	0.159248117	0.204647264
MKNK1	475.7078769	0.028727252	0.201155991	0.880943232	0.905038768
TNS1	4981.360278	2.908959007	0.319537063	2.02E-21	2.13E-20
SAR1A	2586.693279	-0.111402926	0.215940232	0.585949173	0.642712699
CIC	1170.805111	0.249336943	0.243499769	0.272989678	0.330357431
FDFT1	4493.9945	-0.096769714	0.155987386	0.522363905	0.582112262
PAFAH1B3	420.4474758	-1.682615492	0.247729334	6.67E-13	3.70E-12
KIF22	721.7732943	-1.671652294	0.212704921	2.38E-16	1.73E-15
PGM1	919.5542073	-1.240311259	0.223312973	6.09E-09	2.25E-08
DDX1	3738.112496	0.162302814	0.135890829	0.220989767	0.274009325
DNM2	5741.797723	0.801197296	0.132597366	7.72E-10	3.14E-09
EPB41L2	1715.168935	-0.301760711	0.221501447	0.148560652	0.192417089
STX7	898.9568215	0.818259071	0.28199563	0.001697602	0.003222608
KEAP1	1463.246616	-0.38680991	0.175334635	0.021725272	0.033818973
SLC35C2	573.0175797	-1.037742474	0.170810742	4.35E-10	1.82E-09
RAB21	848.4020644	-0.011979958	0.222850258	0.954624124	0.964718229
SMARCA2	1677.344914	1.566751322	0.190237073	1.51E-17	1.21E-16
PUM3	1573.568161	-1.365631923	0.146719366	2.10E-21	2.20E-20
CHRNA3	888.4330026	10.42816183	0.800624987	1.86E-39	4.75E-38
PSEN1	1424.685363	0.879151196	0.188801109	1.43E-06	4.11E-06
CLDND1	1190.796868	0.054818892	0.150301515	0.707466829	0.751767621
MOK	346.5888105	-1.525344035	0.406398374	1.65E-05	4.15E-05
HSP90AA1	54821.28479	-0.718400954	0.157583548	2.83E-06	7.80E-06
DLGAP4	1483.259019	0.973545199	0.274749434	0.000142401	0.000313881
CXCL2	152.1643095	2.638166583	0.748079277	5.57E-06	1.49E-05
TCF7	886.9625322	1.987147434	0.229330911	1.32E-19	1.22E-18
PCNP	2203.820561	-0.4981806	0.130863222	9.89E-05	0.000223738
UBA5	753.9874288	-0.77663873	0.207936356	9.44E-05	0.000214416
DUSP12	434.858431	0.417754874	0.180436254	0.015823173	0.025301223
AACS	1051.110068	-1.125914027	0.159267773	4.64E-13	2.60E-12
DELE1	1118.720527	0.534733055	0.152877317	0.000316325	0.000669295
CADPS2	1353.974956	0.156459728	0.174216346	0.350941115	0.412911759
HSPB11	504.5988512	-1.466298335	0.197419495	1.29E-14	8.13E-14
ATP8B1	913.5507311	0.601088424	0.219284006	0.003804066	0.006810538
WDR70	650.3228589	-0.63543998	0.260142209	0.008623944	0.014480536
BZW1	12020.1625	0.681200807	0.110639873	4.31E-10	1.80E-09
ME2	1520.948037	-1.326528589	0.1716286	1.93E-15	1.30E-14
EPB41L3	2389.476162	-0.086510175	0.164722175	0.586982175	0.643424614
MRPL22	1155.403422	-0.548991265	0.205118998	0.004925058	0.008651118
GEMIN5	1134.011959	-1.546610165	0.173119313	3.72E-20	3.58E-19
NFE2L1	7886.002206	0.096407091	0.189734264	0.59567396	0.650505467
GSK3B	1077.283298	0.945505369	0.186884634	1.71E-07	5.45E-07
ITGB5	5169.672161	0.143796337	0.137219994	0.282759224	0.341255866
XPO1	3832.197291	-0.004395272	0.163111044	0.977784725	0.983802314
RNF13	817.2687513	1.312071954	0.26547163	1.36E-07	4.39E-07
LYRM2	1347.125185	0.033205898	0.139478143	0.807193607	0.842644253
TNPO1	4763.322524	0.117874208	0.224244686	0.577485054	0.634987257
PLOD1	13720.02509	0.766389069	0.143917911	5.30E-08	1.78E-07
P2RX5	941.3813454	4.052293062	0.334464267	6.78E-37	1.56E-35
ITGAE	522.5719635	-0.962351566	0.24668856	3.60E-05	8.69E-05
DIS3	1473.169246	0.506560788	0.199365918	0.007691745	0.013026461
OXCT1	1581.312392	-1.477592913	0.294586165	5.83E-08	1.95E-07
CYLD	1037.143147	0.779244399	0.340499412	0.010416009	0.017230629
RPS5	13691.32429	-0.485629067	0.182447539	0.005539035	0.009618692
YTHDC1	1077.834392	0.383470212	0.180700638	0.026936257	0.041278859
CHMP2B	1011.977093	0.751122217	0.176738846	1.13E-05	2.90E-05
PPIE	1093.870992	-0.465277368	0.148611719	0.001270478	0.002464837
ZMPSTE24	1487.349106	0.010977699	0.123653259	0.92784531	0.943182759
STARD7	2716.496226	0.002057057	0.145476048	0.988412638	0.991074033
GSTP1	12323.28742	0.69399635	0.123130993	9.94E-09	3.58E-08
APLP2	29969.19228	0.569380355	0.140323139	3.22E-05	7.83E-05
WBP11	1718.376283	-0.411305589	0.137701726	0.002178875	0.004072783
EIF3I	5064.703051	-0.279136521	0.138913509	0.039118701	0.057743372
TXLNA	1487.829215	0.603824588	0.201941455	0.001730829	0.003280109
RAB10	6100.256658	1.77782188	0.186426133	6.62E-23	7.56E-22
HADHA	6579.249085	0.12494406	0.111585992	0.254839331	0.310862245
CAD	2022.528884	-2.440782335	0.221798193	9.17E-30	1.55E-28
CD59	47325.529	0.774044002	0.143281929	3.43E-08	1.17E-07
CD82	3835.665244	4.145326754	0.156990714	5.13E-157	1.23E-154
BCORL1	1639.465761	3.865590582	0.371374859	3.58E-28	5.43E-27
AK6	588.5630865	0.28513261	0.262081898	0.239842466	0.294876018
SCAMP1	1002.031778	0.568971452	0.17859604	0.000935106	0.00184625
SEH1L	699.6556445	-0.882612865	0.195450326	2.78E-06	7.68E-06
WDFY1	1521.17865	0.823949013	0.202062772	2.16E-05	5.38E-05
SLC25A24	786.6365032	-0.110927936	0.145100578	0.432186575	0.494697167
AKR1B1	4826.954695	-0.601875933	0.171379511	0.000277751	0.000591225
CPNE3	1590.048553	0.070957107	0.18943187	0.695754914	0.741320169
CTTN	3724.511966	-0.610451389	0.118364896	1.56E-07	5.01E-07
WNT11	570.7265404	5.899483513	0.353899313	1.26E-63	7.03E-62
MTIF2	832.02574	0.266742356	0.156195316	0.077782035	0.107833088
DDHD2	761.9627896	-1.291069173	0.251859816	5.56E-08	1.86E-07
MGST2	926.7387179	0.961545826	0.19681968	4.05E-07	1.24E-06
POMGNT1	1606.315915	-1.08863003	0.195170236	7.63E-09	2.79E-08
MAST2	1631.714804	-0.826693484	0.202131004	2.04E-05	5.10E-05
DNAJA1	11335.40228	0.2942791	0.137744987	0.02833853	0.043171174
B4GALT1	1961.601229	0.912641463	0.185757924	3.82E-07	1.17E-06
CHMP5	1878.901869	0.72278945	0.187806016	6.43E-05	0.000149515
DIMT1	833.2135909	-0.697862999	0.175769426	4.02E-05	9.64E-05
IPO11	1538.239629	-0.082180116	0.13752576	0.540338802	0.599650827
EIF2AK1	2142.905693	-0.678519621	0.158667511	1.09E-05	2.81E-05
SEPHS1	1605.666438	-1.252722973	0.182851116	1.59E-12	8.49E-12
MRPL28	2241.220395	-0.278151561	0.122202099	0.020116651	0.031512483
RBM22	976.4062631	0.966503063	0.211520119	1.88E-06	5.30E-06
TMED2	6188.95245	0.316855473	0.111109268	0.003702611	0.006643095
ZFAND6	1178.33642	0.649082885	0.183623298	0.000240912	0.000515427
HUWE1	4214.483273	0.34849411	0.191778074	0.057026574	0.081416214
ZW10	819.4815521	-0.554463887	0.190082813	0.002326635	0.004321395
ACOX3	695.6183175	-0.767576371	0.266352397	0.001958385	0.003682203
MTMR2	1766.031872	0.03675007	0.156732181	0.808957512	0.844074299
PPP1R15A	1613.420476	0.952978779	0.178089882	3.53E-08	1.20E-07
HSD17B14	135.8303458	-0.016798692	0.325305576	0.954079895	0.9644637
TRIP6	1590.379903	-0.873682927	0.130906297	1.16E-11	5.66E-11
FTL	30639.20523	0.788981926	0.098114338	4.65E-16	3.30E-15
SRRT	3207.377718	-1.350446613	0.156820232	1.21E-18	1.06E-17
BAX	1974.415157	-0.743742058	0.197520494	8.75E-05	0.000199603
PIGS	1706.458305	-0.22226837	0.147020058	0.11975611	0.158924016
ATXN7L3	1498.414699	0.651848444	0.211094205	0.001179336	0.002295322
PSMC5	3923.757056	-0.195424186	0.121883575	0.10179207	0.136955489
UIMC1	418.7359559	-0.776174423	0.20159252	5.96E-05	0.000139114
MMP2	13887.53713	0.207282845	0.122850783	0.084977742	0.116722501
LPCAT2	832.1628377	-0.041873411	0.21281701	0.835718699	0.867423729
OGFOD1	1881.751601	-0.457715991	0.158623281	0.002872208	0.005268858
SH3BP2	1562.723974	0.565206907	0.197333648	0.002716224	0.004996391
NOP14	2593.450084	-1.409070515	0.156301508	2.76E-20	2.67E-19
ADD1	3972.573193	0.342377123	0.178071965	0.045217648	0.065976033
RTRAF	3510.441929	-0.475035742	0.131778789	0.000225182	0.000482542
SF3B2	6382.532555	0.201028506	0.112171327	0.068195955	0.095431626
GNAS	21235.91606	0.248749547	0.106239644	0.017347827	0.027548563
DNM1L	2301.233813	-0.012303965	0.13519463	0.925774801	0.941424625
PTHLH	3105.805793	7.142580045	0.239620647	1.29E-195	5.39E-193
ERGIC2	1594.703688	-0.5917986	0.156254935	9.63E-05	0.000218384
PIR	1909.825606	0.794851906	0.136689321	3.10E-09	1.19E-08
AAMDC	548.8852424	-0.525477216	0.275856298	0.038460601	0.056859596
METTL2A	626.0887979	-0.4388447	0.161147859	0.00485235	0.008527871
CNOT3	825.103701	0.020749851	0.204445333	0.915118259	0.932785058
DDX18	1747.100728	-1.342877714	0.1776938	7.00E-15	4.49E-14
KHSRP	7077.128569	-0.441868466	0.163035307	0.005029781	0.008814281
GNA11	3839.073525	-0.024123567	0.118294407	0.835471326	0.867314539
EDEM2	1220.679849	0.909614768	0.146616324	2.42E-10	1.04E-09
TPX2	1968.337408	-0.537764031	0.149672128	0.000219742	0.000472092
PDRG1	593.6034095	-0.321606832	0.162695474	0.040673292	0.059787956
EPB41L1	715.6110222	0.509634772	0.194449225	0.006078862	0.010488189
DOCK9	1457.075298	0.760316597	0.196301624	5.54E-05	0.000130247
ANKRD10	332.7966032	-0.263070331	0.250813437	0.259805528	0.315885445
COQ9	1077.70458	0.096473504	0.200031346	0.613020984	0.666409286
CRLS1	833.4910506	-0.257448319	0.178352012	0.132812171	0.173908964
PPP1R13B	2034.930169	2.49393782	0.387445645	2.62E-12	1.37E-11
SMOX	738.80012	2.02128725	0.381218067	3.50E-09	1.34E-08
FKBP1A	23598.80709	0.439044567	0.114267459	9.14E-05	0.000208079
NSFL1C	2416.587913	0.8013338	0.157986147	1.97E-07	6.25E-07
XRN2	2808.192723	-0.068230788	0.128272942	0.586845064	0.643379533
DYNLL1	5132.426038	0.220788843	0.131819058	0.086361655	0.118405027
SNX5	2814.626677	-1.276309537	0.169623074	1.09E-14	6.89E-14
RPL6	28837.37208	-0.411410197	0.166670711	0.010495648	0.017349527
MAPKAPK5	633.898467	-0.451534657	0.160261011	0.003582421	0.006455099
ESF1	1166.980998	-0.138939472	0.143010568	0.318423703	0.379043524
ANAPC5	3401.629107	-0.27980716	0.126059229	0.02325525	0.036041605
SLC8B1	3695.872707	2.040724511	0.222530543	1.27E-21	1.35E-20
TMEM230	1379.702514	-0.470860322	0.150388183	0.001262018	0.002450552
OAS1	933.8980379	0.760872509	0.327860431	0.009890177	0.016405309
GCN1	2470.062439	-0.93412317	0.133501327	1.12E-12	6.08E-12
RPLP0	49498.93451	-0.376868794	0.16760178	0.019674596	0.030906683
PXN	4704.118165	0.948318589	0.188107063	1.86E-07	5.92E-07
PEBP1	4250.206528	-0.956463947	0.144644497	1.55E-11	7.47E-11
ERP29	2217.229986	-0.300081952	0.142684107	0.030612823	0.046278248
FUS	11974.87114	-0.396013329	0.175392066	0.018828695	0.02966128
IGBP1	1233.899838	0.899554666	0.15323085	1.93E-09	7.56E-09
FXYD5	4173.587516	0.142492744	0.171488505	0.388686017	0.451737548
GRAMD1A	1009.112862	-0.074986825	0.163962744	0.636304881	0.686709325
CDIP1	963.9747078	0.274027472	0.149861306	0.05952763	0.084447344
GANAB	9703.027058	-0.131953428	0.156716622	0.38500779	0.447806215
BIRC5	1412.978603	-2.494323269	0.307831042	1.26E-17	1.01E-16
MLF2	3498.231613	0.390511072	0.138593884	0.003824316	0.006843137
DDX24	5563.919556	-0.054140775	0.18573126	0.76124105	0.801413343
RCOR1	4506.97311	4.368080454	0.18866698	3.88E-122	7.03E-120
LTBP4	1752.944537	1.6585759	0.156332678	1.70E-27	2.45E-26
BLVRB	471.7942094	-0.725504309	0.247027227	0.001750621	0.003314805
SLC9A1	2140.506104	1.166292098	0.166634069	6.98E-13	3.85E-12
SPTLC1	2087.965801	0.420420286	0.169045352	0.009866034	0.016369313
PAPOLA	3525.273475	-0.423464999	0.158137287	0.005656123	0.00980424
CCNK	954.7969132	0.517289554	0.174818388	0.002121411	0.003973126
PCBP4	666.4784051	-1.851986881	0.267952562	1.88E-13	1.08E-12
YPEL3	133.8314848	-0.449895301	0.325336475	0.122445373	0.161979738
MRPS33	822.8428392	-0.19550956	0.178335612	0.253908521	0.310008891
NDUFB2	2247.250126	-0.071437368	0.14220598	0.606204856	0.660714008
NUDC	5351.062376	-1.098927914	0.124709732	3.96E-19	3.56E-18
MAEA	1708.68196	0.130542732	0.170453334	0.427132298	0.489999623
ICAM1	13011.71115	1.531240081	0.302940026	4.08E-08	1.38E-07
STRN4	2657.276171	0.154433438	0.160793252	0.320914902	0.381670084
MUL1	1292.286738	0.82761687	0.181129013	2.34E-06	6.53E-06
SPG21	1327.690135	-0.52380692	0.152717282	0.000412134	0.000856335
DNAJB11	3677.348158	0.112488812	0.126909132	0.365265553	0.428112432
CHRD	948.401989	6.295641707	0.332025662	6.28E-81	5.47E-79
RAB11FIP3	1837.486681	-0.561187739	0.155300628	0.000197693	0.0004276
GNPTG	1275.731908	0.604490252	0.143895738	1.66E-05	4.18E-05
PABPC4	6392.487772	-0.889911876	0.143701644	2.68E-10	1.14E-09
MCOLN1	1385.781857	1.62852522	0.182724687	3.48E-20	3.35E-19
USP48	1883.156907	-0.480310031	0.138062484	0.000360771	0.000755466
EFNB1	4424.229034	2.896324282	0.226309772	4.78E-39	1.19E-37
AARS1	3183.258541	-0.173168501	0.116006801	0.128402959	0.168859038
GLG1	5424.218244	0.490985081	0.138052857	0.000266152	0.000567435
NAT14	375.9922734	-2.516291529	0.417056081	3.32E-11	1.54E-10
EXOC1	1208.389966	1.617000205	0.187230151	4.19E-19	3.77E-18
NRCAM	1573.796147	0.752142885	0.372859314	0.021140001	0.032976827
LAMB1	12589.03053	0.202949085	0.186025029	0.254756309	0.310817535
DLD	2385.893327	0.093695658	0.16314074	0.552695142	0.611137502
TXNL1	1806.58008	0.654720902	0.126381053	1.32E-07	4.25E-07
CMTM6	3691.763155	0.9189929	0.133303859	2.37E-12	1.25E-11
ITGA6	3196.709487	1.065438025	0.205611404	7.14E-08	2.37E-07
FH	2205.479394	-0.643110076	0.131154845	5.66E-07	1.70E-06
SEL1L3	2704.622181	0.522999483	0.184717761	0.003164747	0.005772326
CDV3	7503.3263	1.191649265	0.169894298	5.90E-13	3.28E-12
ALKBH5	1673.021641	0.845233201	0.176519095	7.90E-07	2.32E-06
NLRP1	540.0309195	0.220481998	0.197877851	0.242429947	0.297620501
SPAG7	1363.737479	0.195055314	0.137339069	0.145264879	0.18863047
ORC6	570.1489717	-1.759504314	0.173958745	2.23E-25	2.93E-24
TMEM101	696.8689011	0.31038901	0.151040095	0.034103486	0.051048607
CD200	258.3149575	-0.845596577	0.358842952	0.007754038	0.013121767
CCDC80	240.3732901	-0.325610821	0.535344235	0.427511475	0.490350687
PSME1	2869.841374	0.149149166	0.161877913	0.340834286	0.402433014
PPP2R3C	981.559234	0.087488894	0.172169108	0.598159495	0.652794382
HAUS4	639.0049053	-1.568777067	0.253733748	5.34E-11	2.42E-10
OSGEP	389.4740556	-0.672283961	0.185457587	0.000166056	0.000362447
RNF31	689.7793689	0.289173071	0.194310678	0.118783991	0.157727633
SCFD1	1633.390641	0.676707129	0.147568823	2.61E-06	7.25E-06
HECTD1	3284.544102	0.182379044	0.212919088	0.366038275	0.428796817
HNRNPC	18655.5835	-0.677605756	0.147577696	2.54E-06	7.05E-06
SUPT16H	4870.310312	-1.227860555	0.13340774	8.21E-21	8.30E-20
TOX4	1691.846659	0.419372265	0.150838251	0.004163757	0.007410956
TINF2	1370.847693	1.756877883	0.331899157	6.17E-09	2.28E-08
TYRO3	1217.233424	-1.279294997	0.333924335	2.32E-05	5.76E-05
WDR76	598.4072117	-4.154138056	0.208327478	8.15E-92	8.81E-90
SNAP23	1965.145033	-0.064174386	0.197377564	0.733471164	0.77558877
PHGDH	1060.882904	-1.814647382	0.221885445	1.20E-17	9.61E-17
COL9A3	5518.319793	9.068041958	0.391326489	2.75E-119	4.84E-117
EZR	6352.953505	1.049819361	0.117374279	1.33E-19	1.23E-18
MYL6	45787.5952	0.445785087	0.151831557	0.002475883	0.004579428
CLSPN	1035.039089	-3.16644032	0.162841964	6.88E-86	6.32E-84
UNC13D	3067.943906	3.649085706	0.22878442	1.04E-59	5.30E-58
MFSD11	686.0741644	0.351117687	0.205748184	0.072233856	0.100557329
DPYSL2	2716.41263	1.934260484	0.247674667	1.86E-16	1.37E-15
TGFB2	245.2977805	1.061060977	0.533596682	0.011727025	0.019158238
NUP50	2016.63683	1.32831426	0.155082372	1.93E-18	1.65E-17
CDC45	1085.638392	-3.924084987	0.285061519	4.71E-46	1.45E-44
COMT	1842.49826	-0.712511218	0.185179104	6.54E-05	0.000151871
ECHDC1	1594.887496	-0.061572957	0.141873742	0.656113281	0.705814046
LRRFIP2	1498.095556	0.974823949	0.142117032	2.77E-12	1.44E-11
SEC22C	1559.889781	1.497059673	0.218816427	8.27E-13	4.52E-12
CDC6	1281.22337	-3.513640078	0.220485604	2.32E-59	1.16E-57
CDC23	1097.054532	-0.058205069	0.139397628	0.668612253	0.717417629
AAAS	728.6398869	-1.281339481	0.195964153	1.24E-11	6.03E-11
CBX5	1884.684492	-1.376900605	0.196304706	3.54E-13	1.99E-12
MSH2	1728.353457	-2.526843951	0.187903241	8.82E-43	2.51E-41
DHPS	726.5488111	-0.035768328	0.150931041	0.80733558	0.842661225
ARCN1	4456.390188	0.899807718	0.167337773	3.32E-08	1.14E-07
TMEM38B	567.3648598	-1.961733941	0.256976891	7.07E-16	4.93E-15
PSMD5	1228.084365	0.612447666	0.164306034	0.000119449	0.0002668
PTGS1	1604.467474	0.413141615	0.27183135	0.098890399	0.133426397
NUP188	2615.808691	-0.587769899	0.162912243	0.00019602	0.000424119
CRAT	1115.516586	-0.407582096	0.150495137	0.005251257	0.00916884
SH2D3C	831.7618618	1.54952071	0.302256318	2.65E-08	9.19E-08
NANS	2151.045799	0.297335109	0.151825338	0.043412641	0.063563769
TBC1D2	1398.12253	2.74838406	0.246029451	1.59E-30	2.76E-29
CWF19L1	808.0395752	-1.178133237	0.182722884	2.96E-11	1.38E-10
IL11	1509.581106	10.3267181	1.221532552	5.80E-18	4.77E-17
WAC	2013.849623	0.658424864	0.192969184	0.000375812	0.000785246
CREM	471.2750465	0.529447132	0.240295063	0.018639811	0.029377535
NUBP2	1186.694387	-0.884869585	0.165091362	3.74E-08	1.27E-07
FKBP5	3499.924173	0.109433945	0.123249059	0.364977479	0.427849605
SRPK1	2162.698631	-0.354810411	0.128857927	0.004836302	0.008504126
MRPS18A	846.2104867	0.277211909	0.164112796	0.080174759	0.110737979
TMEM14A	317.2581651	-0.733426426	0.220174025	0.000456698	0.000941921
HSP90AB1	49768.58706	0.365312349	0.134106376	0.005233234	0.009146902
ITPR3	10331.93426	0.90167111	0.221415651	1.96E-05	4.90E-05
DSP	4032.936428	8.913202276	0.292626378	3.00E-204	1.44E-201
HNRNPH3	2701.98962	-0.214513511	0.16060192	0.167254692	0.213747988
ABL1	1820.730866	0.332500165	0.17160597	0.044106403	0.06449503
ACOT7	3697.468548	0.562396234	0.176086263	0.000916398	0.001812516
SH3GLB1	2623.477265	-0.05855415	0.168023197	0.718230807	0.761395082
SCD	11248.08041	-0.040009466	0.162319344	0.798984159	0.835244981
TMED1	824.674431	-0.797822702	0.256354155	0.000886229	0.001757514
RAB18	2192.110249	0.471051847	0.128655836	0.000181653	0.000394947
NRP1	2877.175145	0.077183511	0.208627408	0.697054339	0.742468653
PALMD	1670.808566	1.422223815	0.208937332	1.33E-12	7.13E-12
TSPAN15	287.6263705	-1.042920522	0.290669993	0.000104747	0.000236161
WASHC2A	1678.215246	0.145848216	0.200790249	0.445866947	0.507841316
MYO9B	3497.625216	0.12475291	0.225271883	0.557077809	0.615780435
PSMD8	5892.862847	0.498665286	0.125224891	4.80E-05	0.000113779
BCL7C	1016.696787	-1.777865235	0.25873688	2.97E-13	1.68E-12
CIRBP	2570.98892	1.908896384	0.24788875	4.62E-16	3.28E-15
ATP5F1D	1659.633995	-0.617052966	0.194151242	0.000906442	0.001794412
CBARP	866.464975	2.8574404	0.269228676	6.85E-28	1.01E-26
HNRNPM	6946.031615	-0.862270315	0.157674814	2.11E-08	7.41E-08
MARCHF2	709.1709049	0.165275492	0.207730173	0.402253674	0.465120989
NDUFB7	1608.993084	-0.115142173	0.155109137	0.444068064	0.506222489
TECR	1328.536052	-0.907882787	0.191635273	9.23E-07	2.70E-06
TIMM13	2456.490899	-1.121430101	0.160052894	7.34E-13	4.04E-12
CDC34	3444.242507	1.400813457	0.136565745	1.59E-25	2.10E-24
MTAP	999.1468379	-0.928473299	0.183955582	1.87E-07	5.93E-07
CEP170B	1995.745269	-0.607856566	0.18957522	0.000831499	0.00165682
POLR2E	3672.250133	-0.733265763	0.167406207	6.40E-06	1.69E-05
POLRMT	1122.845347	-0.410082907	0.185648749	0.021049934	0.032859271
RASSF7	480.8840284	1.257893066	0.224541096	4.42E-09	1.67E-08
GADD45B	1332.085603	0.225603292	0.320266775	0.432920645	0.49528368
PALM	1309.665142	2.40543101	0.42447227	3.10E-10	1.32E-09
MKNK2	19170.48756	4.119485152	0.150096508	3.61E-169	9.68E-167
ARVCF	284.3803241	-0.799028765	0.237419999	0.000367644	0.000768657
TRMT2A	939.6431872	-1.48101268	0.232849514	2.23E-11	1.05E-10
RANBP1	6589.87137	-1.496946208	0.157788607	2.52E-22	2.80E-21
ZDHHC8	922.0274387	-0.569761157	0.190374825	0.001787276	0.003378485
MED15	2411.569075	1.240280185	0.171406278	1.04E-13	6.10E-13
SNAP29	1151.495046	-0.566306213	0.173866195	0.000731503	0.001467164
LZTR1	935.8397047	-0.693326677	0.141021303	5.01E-07	1.52E-06
SMARCB1	2046.035175	-0.39610132	0.136216727	0.002859815	0.005247562
DERL3	396.5027278	-5.416167808	0.613145504	4.81E-21	4.90E-20
BCL2L13	1471.795108	0.766318587	0.160590293	9.51E-07	2.78E-06
DDT	967.5326363	-1.167003488	0.183446168	5.34E-11	2.42E-10
SF3A1	3290.250877	-0.559578333	0.192641577	0.002404536	0.00445607
SEC14L2	1024.182926	-0.131701699	0.173661152	0.431096787	0.493702676
SNRPD3	2530.274257	-0.874553503	0.124273397	9.16E-13	5.01E-12
PES1	3583.449624	-0.9537604	0.173324936	1.51E-08	5.38E-08
MAPK1	2714.504066	0.614807404	0.127343565	8.55E-07	2.51E-06
PPM1F	3990.516692	0.144713231	0.164126712	0.361646151	0.424389732
SLC35E4	1599.848377	1.789403732	0.252561956	6.28E-14	3.74E-13
ESS2	701.6157587	0.364348947	0.172589879	0.028227951	0.043032946
MFNG	3193.887328	-1.278416164	0.253674157	9.05E-08	2.96E-07
CARD10	966.1954617	0.758982029	0.23827713	0.00073345	0.00147063
SLC25A1	2446.870489	-0.338844546	0.172709942	0.041425237	0.060813264
GGA1	786.9329984	-0.175878437	0.156199777	0.245242947	0.300633408
HIRA	1091.5789	-0.24018102	0.154601119	0.108882894	0.145822585
SH3BP1	1772.603679	3.524217525	0.268261775	1.22E-41	3.40E-40
LGALS1	35767.0449	0.89437047	0.144640379	2.82E-10	1.20E-09
SRRD	830.6422075	-0.871119943	0.192325748	2.66E-06	7.36E-06
TRIOBP	4855.450626	1.169414062	0.178567971	1.55E-11	7.45E-11
TFIP11	1103.939168	1.194651244	0.184156156	2.19E-11	1.03E-10
GCAT	446.1468014	-1.869711459	0.411038978	2.23E-07	7.03E-07
ANKRD54	602.3043799	0.183726331	0.204269311	0.344297515	0.406164421
EIF3L	6549.120603	-0.18495197	0.110762373	0.089441841	0.122103597
SNU13	3057.017154	-1.004616783	0.20542606	3.65E-07	1.12E-06
MICALL1	1838.415973	-0.0120321	0.172271892	0.942268126	0.954514621
POLR2F	2300.479576	-0.711469238	0.193402474	0.000128385	0.00028505
PICK1	469.4080471	-0.746980281	0.170655592	6.38E-06	1.69E-05
CENPM	473.9117784	-3.983271751	0.380675812	1.34E-28	2.10E-27
KDELR3	552.4740142	-0.698856611	0.290565726	0.008724473	0.014631607
DDX17	3587.724581	0.296014667	0.189114003	0.101569092	0.136738877
HSCB	247.6476594	0.043604539	0.28187555	0.866233703	0.892463036
CBY1	723.4518131	-0.359130886	0.155994531	0.017408303	0.027631507
TOMM22	1976.146512	-0.969807256	0.163278002	1.13E-09	4.55E-09
XBP1	1631.535459	1.16527667	0.15054524	2.72E-15	1.80E-14
RTCB	3227.34888	-0.232059617	0.128391811	0.064503312	0.090909525
JOSD1	2391.238168	0.547216222	0.224548524	0.009813066	0.016289495
FBXO7	1809.194115	0.258833014	0.122868241	0.031454321	0.047443366
GTPBP1	1086.449613	-0.16537852	0.17394011	0.323402619	0.384287849
POLDIP3	1825.007747	0.580159886	0.169718602	0.000403218	0.000839892
PPP6R2	1285.961622	-1.014752305	0.128820693	1.26E-15	8.61E-15
SBF1	3529.909226	1.017304868	0.165318899	2.78E-10	1.18E-09
SUN2	8783.837707	2.490188556	0.16175745	4.93E-55	2.19E-53
CYB5R3	5249.315099	-0.468010075	0.15340899	0.001658849	0.003154928
LMF2	1932.762267	-0.965397667	0.128117363	2.00E-14	1.24E-13
RHBDD3	546.3892998	-0.486188429	0.18509749	0.006140091	0.010582934
PACSIN2	1706.762529	0.902410168	0.160115881	7.66E-09	2.80E-08
AP1B1	4987.79482	0.10695329	0.149825165	0.462591435	0.524661656
TOM1	998.3327673	1.18030182	0.198645962	7.24E-10	2.96E-09
CHKB	374.8907874	-0.119339256	0.20805353	0.546074486	0.60491444
HMOX1	2202.790659	1.745531452	0.237548776	1.01E-14	6.44E-14
MCAT	548.2323418	-0.915094613	0.22138443	1.48E-05	3.73E-05
THOC5	990.8818344	-0.891299124	0.178119964	2.48E-07	7.78E-07
MCM5	2780.418504	-3.529687692	0.225159509	1.34E-57	6.39E-56
ARSA	555.877142	-0.108272903	0.261073487	0.654835171	0.7046653
TSPO	4157.759107	-0.086449657	0.13878596	0.523122225	0.582860418
TTLL12	1779.633508	-0.95219463	0.261665001	0.000103336	0.00023314
PDGFB	1795.261709	2.212750831	0.407692507	1.39E-09	5.52E-09
RPL3	40657.51276	-0.082090483	0.164062868	0.604881067	0.659592938
ZMAT5	373.6031277	0.690009466	0.194216306	0.000214041	0.000461027
RBFOX2	2428.763216	0.848366064	0.190726035	4.01E-06	1.09E-05
ASCC2	1896.834273	0.065263447	0.168735112	0.688721166	0.735345329
APOL1	3618.598668	3.356459963	0.153751966	1.48E-107	2.20E-105
MYH9	36674.30968	-0.542508403	0.105043145	1.61E-07	5.17E-07
SAMM50	1748.542633	0.053489485	0.146439429	0.70742034	0.751767621
TXN2	2129.544173	0.061579388	0.135896252	0.642633285	0.692646874
FOXRED2	884.6162423	-3.496911585	0.175497355	1.74E-90	1.79E-88
EIF3D	4665.479473	-0.15132842	0.1390559	0.264327296	0.320917563
SGSM3	1189.947938	-0.715133122	0.181971182	4.65E-05	0.00011063
IFT27	295.992083	-0.104524983	0.203966034	0.590357834	0.646384933
KIAA0930	1650.827718	-0.293307578	0.145047295	0.037481975	0.055498494
SLC25A17	1057.828664	-1.092068129	0.146201228	2.59E-14	1.59E-13
FAM118A	288.1100575	-0.658939416	0.253481315	0.005364722	0.009347473
KCTD17	1213.402163	-0.42959049	0.206652527	0.028538514	0.043416627
ST13	6022.702364	0.130554315	0.149513734	0.368850439	0.431183204
RBX1	1668.95829	-0.134738095	0.142239258	0.330804336	0.391694305
L3MBTL2	1303.75251	-0.786407088	0.152877802	1.38E-07	4.44E-07
RANGAP1	4295.806686	-1.152092129	0.19558075	1.05E-09	4.25E-09
ZC3H7B	3855.93615	-0.431735384	0.27990656	0.092678595	0.126009051
PHF5A	1270.333241	-1.099019578	0.166526358	1.29E-11	6.26E-11
ACO2	3760.355696	0.954035281	0.175195179	2.08E-08	7.33E-08
POLR3H	1662.545089	-1.66293685	0.165588302	6.16E-25	7.85E-24
TRMU	774.8417637	-1.41240276	0.169087382	9.21E-18	7.48E-17
DESI1	2568.494941	-0.166636866	0.137115632	0.212800772	0.265229374
CERK	1762.265812	-0.081989222	0.144630403	0.560413703	0.619059501
ABHD4	402.9462314	0.332623446	0.192665381	0.070497018	0.098323244
KHNYN	1057.471876	1.389915728	0.257141443	9.28E-09	3.35E-08
FKBP3	2681.989513	-0.394455621	0.142232421	0.004368539	0.007746645
SDR39U1	407.2458008	-0.562912645	0.236160378	0.011136611	0.018305223
RBM23	1356.901756	0.500780251	0.202379034	0.009342905	0.0155758
PRMT5	1800.029771	-0.397442238	0.153715697	0.007630302	0.012941779
PYGL	3175.906003	-0.402171258	0.157994619	0.008522494	0.014320953
PSMC6	1696.973154	0.551119094	0.179585641	0.001420785	0.002724899
GNPNAT1	1886.161861	-0.217380791	0.17068821	0.186233813	0.235444219
CDKN3	261.9227975	-1.168057032	0.363946428	0.00030439	0.000645264
CNIH1	2653.970407	-0.187756987	0.16145651	0.229176495	0.283321661
ATP6V1D	3085.610642	1.062055937	0.187532861	4.93E-09	1.85E-08
PLEK2	1333.24447	0.110242854	0.211199873	0.582306749	0.639554668
PIGH	266.5929006	-0.428361274	0.298707605	0.114402487	0.152458894
PSMA3	3114.731085	-0.151605929	0.180155897	0.381042632	0.443579153
VTI1B	2277.176444	0.386626881	0.128041367	0.002009492	0.003773004
TIMM9	588.5658635	-0.693589599	0.257693672	0.003903687	0.006972133
GSTZ1	221.9991564	-0.24532735	0.257949541	0.30532032	0.365131508
AHSA1	4691.457913	-0.26650068	0.123004713	0.026916628	0.041258212
SPTLC2	2470.537233	1.738389549	0.208625362	4.00E-18	3.32E-17
LGMN	2558.987952	0.355386781	0.193905283	0.054716616	0.078469293
SNW1	1870.128282	0.529081944	0.128905657	2.75E-05	6.75E-05
ITPK1	3222.759632	0.933957527	0.141462688	1.73E-11	8.26E-11
DHRS7	668.2131593	0.214371409	0.208126842	0.277868181	0.335836714
PPM1A	697.5605931	1.028145633	0.254949149	1.84E-05	4.60E-05
ERH	3572.075418	-0.616649117	0.141686941	8.32E-06	2.17E-05
HIF1A	2948.640798	0.140762964	0.251538788	0.548071908	0.606826231
SRSF5	2948.190673	0.799653528	0.197282768	2.48E-05	6.12E-05
EIF5	6264.817846	0.864915856	0.14157797	4.69E-10	1.95E-09
ZFYVE21	861.2228846	0.145498622	0.160330685	0.348442456	0.410332007
MTHFD1	3861.21403	-1.724409404	0.145642644	1.24E-33	2.45E-32
ZC3H14	1043.287068	-0.160019942	0.175640322	0.343739097	0.405648445
TELO2	2716.68203	-0.54969687	0.148794893	0.000146223	0.000321883
GSKIP	1751.734068	2.538543532	0.234611858	7.28E-29	1.15E-27
VRK1	796.3205245	-2.069115173	0.246507368	1.24E-18	1.09E-17
PSMC1	4234.208209	0.439650107	0.140191777	0.001283766	0.002487737
PPP4R3A	1457.081542	1.326064672	0.223496105	5.18E-10	2.14E-09
PSMB5	4659.816949	-0.160169634	0.120862308	0.176497903	0.224405434
YY1	2314.267404	0.439249794	0.154913954	0.00343317	0.006206186
ACIN1	2936.045396	-0.598052726	0.144923783	2.32E-05	5.74E-05
CCNB1IP1	703.0326273	-1.37382346	0.201589685	1.45E-12	7.78E-12
APEX1	3261.912344	-1.057639078	0.192738452	1.36E-08	4.85E-08
PABPN1	2483.735692	-0.557841778	0.14949635	0.000125114	0.000278155
CINP	827.8666988	-0.19489153	0.192263726	0.288818593	0.347380411
SRP54	1631.861111	0.396432177	0.13540635	0.00268252	0.004935748
CPNE6	1042.582759	11.13601911	1.913962235	7.23E-10	2.95E-09
CHD8	1943.524405	0.897149045	0.16479956	2.30E-08	8.05E-08
PRORP	1077.526268	0.383320961	0.228583099	0.074412021	0.103417744
DCAF11	965.6543273	-0.091951216	0.187880653	0.609557194	0.663396959
PSMA6	4578.546933	0.087728929	0.177860635	0.608170399	0.662425444
NFKBIA	1215.330764	1.655179836	0.253320282	4.20E-12	2.15E-11
EMC9	311.3274568	-0.431534803	0.214898913	0.033770028	0.050617285
PSME2	2615.712847	0.203931542	0.269838652	0.412798578	0.475836435
TM9SF1	1849.02557	-0.352650483	0.125297244	0.004015954	0.007157389
SEC23A	3162.1617	0.514226282	0.116560113	7.08E-06	1.86E-05
GMPR2	1132.867351	-0.29210809	0.195486782	0.117107381	0.155655517
PNN	2009.861508	-0.401536475	0.144722433	0.004319787	0.007674143
RABGGTA	591.7706697	-0.55718401	0.202202706	0.003841649	0.006872318
PLTP	773.0405639	-0.017362029	0.182561325	0.921140304	0.937806012
GSS	1002.741138	-0.740044566	0.170854401	7.92E-06	2.07E-05
TRPC4AP	2715.447603	-0.027084039	0.155643762	0.857660385	0.885082011
PYGB	6066.547382	0.992859108	0.153254775	3.57E-11	1.65E-10
ABHD12	1376.795449	-0.153486969	0.151226246	0.295862975	0.355279384
PROCR	11225.4644	1.248254628	0.152437976	5.90E-17	4.50E-16
CD40	167.3526249	-0.53130736	0.449950502	0.152846974	0.197177303
UQCC1	861.7043116	-0.085621935	0.19529605	0.646354001	0.696433188
ZMYND8	863.2049958	1.585787085	0.275147118	6.66E-10	2.73E-09
IFT52	666.8368263	-0.319405609	0.172363837	0.05412784	0.077724703
MYBL2	5118.583703	-4.200036384	0.238949878	1.54E-72	1.08E-70
RAB5IF	4223.216441	0.400141234	0.150645463	0.006185061	0.010649489
ADNP	910.8278482	0.227851626	0.225227224	0.282889244	0.341289885
PFDN4	733.9093048	-0.403980223	0.19289312	0.028239632	0.043040076
CSTF1	677.9639683	0.107189484	0.204476943	0.581776988	0.639119536
RAE1	1134.525833	1.119130916	0.178321656	1.04E-10	4.59E-10
TPD52L2	3558.471904	-0.065131062	0.123947616	0.591877403	0.647414202
DNAJC5	3336.129785	0.384987673	0.174924236	0.022059599	0.0343155
NELFCD	1153.243162	-1.451517424	0.22398501	1.11E-11	5.43E-11
CTSZ	5373.246028	-0.857058189	0.230087424	8.72E-05	0.00019898
PRPF6	2426.846902	0.201584004	0.176408827	0.234677064	0.28916183
PRELID3B	1637.876445	0.05090025	0.14791109	0.723509008	0.766263372
MTG2	573.1431627	-0.000354765	0.248046384	0.998778148	0.99919526
PSMA7	4888.132444	-0.631120498	0.157470444	3.71E-05	8.93E-05
SLCO4A1	865.0913427	1.542747525	0.261249574	3.23E-10	1.37E-09
SLC17A9	684.1963598	-2.866266477	0.205104895	6.67E-46	2.04E-44
ARFGAP1	1899.95981	-0.108245121	0.168317925	0.505307739	0.565455388
EEF1A2	7570.496797	8.221319187	0.292011684	8.33E-175	2.66E-172
C20orf27	1275.840413	-1.706823162	0.193248326	5.64E-20	5.37E-19
CDC25B	1391.851091	1.054158144	0.216100599	3.52E-07	1.08E-06
ARFRP1	1456.412332	0.304247641	0.206448274	0.120503846	0.159694994
NDUFAF5	322.0822218	-1.015813647	0.351408873	0.001207006	0.00234645
TRIB3	777.4273492	-0.12852375	0.256840747	0.590297011	0.646384933
CSNK2A1	2126.628924	0.26860319	0.164353142	0.090470971	0.123332707
CDS2	1096.12359	1.039702944	0.220161405	7.85E-07	2.31E-06
HM13	5943.201128	0.261556978	0.149190418	0.070909748	0.098837189
SEC23B	1497.918494	0.10638373	0.143037661	0.4451115	0.507153219
MYL9	1637.957013	0.397585216	0.200821619	0.037444765	0.055455647
TM9SF4	1622.64305	0.110794988	0.173759446	0.508061743	0.567968289
CRNKL1	893.3221929	0.191467628	0.172735039	0.249719073	0.305338735
POFUT1	2618.677578	-1.250721394	0.135051537	4.53E-21	4.63E-20
SAMHD1	1845.736227	-0.791309328	0.35248537	0.01139147	0.018678333
NOP56	3224.063629	-1.633707997	0.200027963	2.17E-17	1.72E-16
MANBAL	967.8247113	-0.296900183	0.14874558	0.039755921	0.058567899
IDH3B	1777.632595	-0.450962788	0.139850057	0.000933969	0.001844547
MAPRE1	4012.814788	-1.340784921	0.131016382	2.44E-25	3.19E-24
JAG1	1406.289469	1.729043251	0.272556137	1.20E-11	5.86E-11
CDK5RAP1	520.9663689	-0.303901432	0.207782797	0.123121642	0.162713795
E2F1	1208.861242	-1.061075358	0.245242293	4.79E-06	1.29E-05
CHMP4B	3934.677768	1.301594395	0.141161478	5.73E-21	5.83E-20
CST3	9076.00726	1.792714825	0.206049486	1.44E-19	1.32E-18
AHCY	4185.479208	-1.52866151	0.175607456	3.04E-19	2.78E-18
DNTTIP1	834.7669106	0.448088134	0.226473861	0.035555751	0.052997598
MAP1LC3A	386.4783352	-0.888950722	0.23092678	5.04E-05	0.000119296
PIGU	434.8204935	-1.338671445	0.219118946	1.69E-10	7.34E-10
ACOT8	287.4856293	0.577419461	0.216778501	0.004942822	0.008679474
APMAP	4432.781991	0.050501386	0.122220092	0.67351334	0.721406186
RBFA	890.4840169	-1.380902019	0.146138512	5.24E-22	5.68E-21
USP14	2630.868623	-0.429805458	0.140598535	0.001694487	0.003217605
VAPA	2717.834308	0.69454417	0.155521458	4.51E-06	1.22E-05
SMCHD1	1074.277738	-0.264954735	0.208429885	0.180229363	0.228456395
MYL12A	11420.41803	0.152197553	0.160719596	0.327772654	0.388860195
LIPG	2126.867044	0.498649214	0.595123141	0.2504659	0.306084399
RBBP8	1078.470784	-2.291219372	0.195718394	2.81E-33	5.42E-32
RIOK3	2137.529665	1.499173731	0.165611388	1.47E-20	1.46E-19
CSTF2	665.5688342	-0.672905533	0.202165233	0.000499246	0.001024003
PSMD10	1179.568799	0.316009484	0.162176857	0.043670382	0.063913225
ATG4A	776.7072288	0.409707849	0.172235012	0.013458022	0.021752863
PGRMC1	2007.165483	-0.314423444	0.151440722	0.032271305	0.04853147
POLA1	802.0876852	-2.90941441	0.188759011	4.01E-55	1.83E-53
NKAP	637.8973715	0.063776279	0.172543807	0.701452058	0.746322722
ALG13	588.2475039	-0.27177063	0.257830767	0.255825313	0.311951441
PRPS2	1130.176943	-1.607274102	0.172424528	8.52E-22	9.14E-21
WDR13	982.0274644	0.61134023	0.148375001	2.35E-05	5.81E-05
SRPX	7694.575227	0.224066312	0.165746359	0.161341514	0.207181583
STAG2	1765.856478	-0.380066086	0.141146084	0.005664586	0.009816369
PLP2	6655.256288	0.849985423	0.170145078	2.75E-07	8.58E-07
BMX	1482.039103	0.26763078	0.250116996	0.250454747	0.306084399
PLS3	9109.656902	0.38426473	0.157783044	0.011837263	0.019328909
NAA10	5396.017296	0.808296272	0.176086369	2.18E-06	6.08E-06
ELF4	2151.116054	2.412664983	0.270980743	1.29E-20	1.29E-19
SMARCA1	717.7052831	-0.825074445	0.328101392	0.005261984	0.009182786
RBBP7	3825.497882	-1.223452241	0.146649428	1.73E-17	1.38E-16
SLC35A2	554.5481425	0.184581231	0.207030124	0.34797085	0.409992725
PQBP1	1395.372072	-0.887671459	0.167332014	5.04E-08	1.69E-07
EMD	1248.49013	-0.942390607	0.204686	1.66E-06	4.73E-06
PGK1	9546.461257	-0.152525185	0.113497088	0.171434869	0.218673249
MAGT1	3203.666717	-0.055705549	0.133688128	0.669829177	0.718493354
SMS	1962.930727	-1.945864282	0.237026056	6.99E-18	5.72E-17
UBL4A	987.1000009	-1.1437766	0.259686709	2.81E-06	7.74E-06
CD99L2	2167.660622	-0.544612674	0.145473406	0.000120951	0.000269974
CDK16	2361.22248	-0.226077855	0.125618155	0.065897886	0.092583008
USP11	1146.3121	0.201030169	0.16922691	0.217925733	0.270710932
HTATSF1	1628.59337	-0.527488219	0.140464282	0.000117721	0.000263378
TIMP1	20966.28654	4.4124028	0.201226761	3.97E-110	6.04E-108
PIN4	668.389238	-0.180439892	0.266288371	0.463663662	0.525610947
MAGED2	3113.104712	0.217287939	0.157384069	0.153891591	0.19837218
RBM3	11100.54227	-0.389016326	0.135637076	0.003270054	0.005946602
SRPX2	2236.101221	-0.004130859	0.203163449	0.982973715	0.986678043
PBDC1	933.1224964	0.01504728	0.171074584	0.927364774	0.942837264
GLA	823.2280766	-0.072441744	0.173836792	0.665419826	0.714449639
ARMCX3	1352.242012	1.309987463	0.229930566	2.21E-09	8.60E-09
BEX4	467.3816582	0.175311042	0.178774929	0.307501245	0.367411915
NDFIP2	702.0774501	-0.004459077	0.182830006	0.979743581	0.984738525
TNFSF13B	42.33192452	0.644206515	0.713405786	0.168188978	0.214829771
FNDC3A	1773.389569	1.202184979	0.186383257	2.75E-11	1.28E-10
STK24	2111.078687	0.574221728	0.187983651	0.001449829	0.00277663
DNAJC3	3506.411853	1.59383421	0.142180593	2.82E-30	4.84E-29
ARHGEF7	1252.398983	1.091305216	0.219266856	1.97E-07	6.25E-07
PARP4	1870.295983	0.251247813	0.148597541	0.081628946	0.112422196
SUPT20H	550.6999865	0.138293209	0.213040126	0.493513101	0.55503663
KPNA3	2105.667525	-0.221354009	0.159461043	0.151341243	0.195573617
FLT1	2814.973449	1.672717464	0.172097722	1.50E-23	1.79E-22
RGCC	683.6990119	4.089279535	0.322208422	4.46E-40	1.16E-38
MEDAG	2264.010313	3.339157778	0.323085408	5.27E-27	7.48E-26
TSC22D1	2000.359053	2.252465163	0.259070145	8.22E-20	7.72E-19
CLN5	969.5915211	-0.392846562	0.244872063	0.085517905	0.117368247
MGRN1	1074.409731	-0.055940842	0.255070669	0.81370935	0.84777227
TRADD	367.699	0.235699348	0.199122088	0.214003596	0.266579837
MAPK3	1775.296376	-0.522171512	0.15040235	0.000353512	0.000742121
MT4	499.3884085	11.2420864	1.362374275	2.31E-17	1.83E-16
PHKB	1232.030484	-0.350298799	0.174517643	0.036816347	0.054621509
LYRM1	557.5502324	0.236793142	0.193934412	0.200866029	0.251899905
NUTF2	2892.700771	-0.429766259	0.17899981	0.012399662	0.020188229
NUP93	1406.575119	-0.561217304	0.163730595	0.000398232	0.000829764
CENPT	1065.438961	0.166244985	0.137543992	0.215245722	0.267927962
LONP2	1290.935693	-0.369101315	0.164216043	0.019879386	0.031184537
N4BP1	442.4630551	0.761257518	0.35731507	0.015924778	0.025433354
ARL2BP	1672.880828	-0.485410623	0.137407986	0.000293199	0.000622722
PLLP	171.2387279	-0.005659826	0.429479965	0.987430422	0.990385473
ACD	612.7832689	-1.095722085	0.28311779	3.11E-05	7.59E-05
POLR2C	1920.866196	0.05296219	0.131619696	0.680718149	0.727843955
MMP15	9651.541256	4.9359972	0.136189735	1.12E-290	1.07E-287
USB1	2288.116156	0.190636029	0.137442158	0.154912538	0.199621229
CYB5B	2907.506642	-0.157103052	0.138532308	0.244808117	0.30015526
NME3	827.6683941	-1.627922071	0.258529581	2.16E-11	1.02E-10
NDRG4	1077.805403	2.551694305	0.265797854	2.03E-23	2.40E-22
PSMD7	3178.842298	0.201948644	0.11678908	0.078069485	0.10816448
VAC14	1365.01654	-0.353370566	0.214508739	0.08154182	0.112361436
COG4	1233.732284	0.825766474	0.142866424	3.67E-09	1.40E-08
PLA2G15	1191.16025	0.756021657	0.148359755	1.84E-07	5.85E-07
WDR59	561.4413312	0.346231146	0.279997148	0.177568026	0.225552108
MON1B	1056.639643	0.794368883	0.176221341	3.28E-06	8.98E-06
CMC2	911.8210252	-0.542787559	0.156343627	0.000345467	0.000725915
AXIN1	1161.422737	1.388906879	0.187314764	1.80E-14	1.12E-13
HCFC1R1	233.6935673	-0.158864397	0.253663425	0.500933325	0.561873507
NPRL3	706.0941399	-0.884561793	0.199440717	4.03E-06	1.10E-05
MPG	1500.560619	1.018602305	0.25310277	1.94E-05	4.85E-05
TAF1C	765.4572009	-0.454442522	0.161677836	0.003646218	0.006554196
NAGPA	754.646821	-0.33200811	0.20720657	0.091248834	0.124317263
COTL1	8223.107632	0.381873607	0.150616899	0.008960323	0.015004009
USP10	1706.905152	-0.256679951	0.132806325	0.047707542	0.069292233
TSC2	1785.147404	-0.020138532	0.15909464	0.896073157	0.917424526
NME4	2858.765616	-2.385123567	0.204812161	5.99E-33	1.14E-31
ABCC1	2411.922042	0.845829738	0.181389138	1.46E-06	4.18E-06
NOMO3	1897.968584	0.34358446	0.170448708	0.036314112	0.053959985
CLCN7	1847.882738	-0.709188511	0.241769887	0.001812326	0.003423907
HAGHL	157.3053256	-3.154240276	0.378758955	1.23E-18	1.08E-17
ANTKMT	216.6940005	-1.718520687	0.342275273	2.93E-08	1.01E-07
SLC7A5	1328.209301	-1.130413623	0.219734428	7.56E-08	2.50E-07
METRN	489.0970583	-0.912394198	0.256660541	0.00015267	0.000334865
FBXO31	1030.605187	1.750447328	0.329408806	5.59E-09	2.08E-08
STUB1	2761.462731	-1.245508885	0.166323985	1.56E-14	9.71E-14
NUBP1	600.5993047	-0.079765152	0.189243514	0.659915068	0.709453562
UBE2I	3280.458716	-0.379188238	0.154691057	0.011387903	0.018677052
CAPN15	2012.952887	-0.749003508	0.285902234	0.004436035	0.007851794
PIEZO1	13810.51877	1.154921716	0.125936731	1.34E-20	1.33E-19
GSPT1	5660.88746	-0.697912099	0.109849805	1.21E-10	5.33E-10
UBFD1	1255.995327	0.187760975	0.212206034	0.350565665	0.412614864
EARS2	515.231661	-1.282827849	0.203818086	6.13E-11	2.77E-10
ELOB	2761.601583	0.179539879	0.1433482	0.198159049	0.248784436
GGA2	1541.567938	-1.053365173	0.273604663	3.70E-05	8.90E-05
CPPED1	1720.56607	0.205209672	0.200987076	0.283570555	0.341898383
HMOX2	2595.320528	-0.962267502	0.168891149	4.87E-09	1.83E-08
DNAJA3	1156.2349	-0.166132477	0.160487376	0.284704415	0.342924294
BFAR	2552.373116	0.176447643	0.146741817	0.216163115	0.268870172
PYCARD	253.4710819	-1.046569721	0.234516355	2.66E-06	7.36E-06
MAZ	6406.195167	-1.393504275	0.118005698	5.23E-33	9.95E-32
STX4	1260.640307	0.521824192	0.143269755	0.000184927	0.000401153
CDIPT	2280.10787	-0.226502795	0.127244253	0.068764888	0.096147485
BCKDK	1250.222374	-1.217480196	0.163494724	2.30E-14	1.42E-13
KAT8	402.3760353	0.409170664	0.192335871	0.025882164	0.039763499
NOMO1	5941.385789	0.219773658	0.166296016	0.170866024	0.218072155
VPS35L	1784.944605	0.139309177	0.161506113	0.372649573	0.435134093
RNF40	2813.152528	0.023014979	0.151313455	0.875613053	0.900880168
KNOP1	696.9276937	-0.215108254	0.189119641	0.2344528	0.289013987
AAGAB	1847.883466	0.143187735	0.150806408	0.328231242	0.389266457
LACTB	560.5506103	0.957136232	0.22696897	9.54E-06	2.47E-05
CSK	1547.272183	-0.576783511	0.225149975	0.006658843	0.011397912
HERC1	956.5751162	1.410040785	0.266149764	1.58E-08	5.61E-08
TRIP4	674.9879329	1.57356968	0.206599177	2.17E-15	1.45E-14
RAB11A	7483.893386	1.744366686	0.122943657	5.16E-47	1.65E-45
CD276	2479.949196	0.79044207	0.21242056	9.78E-05	0.000221577
FAH	744.8350035	-0.021290956	0.195774466	0.909394718	0.927804078
CEMIP	3245.082375	11.92652585	1.529377471	6.92E-16	4.83E-15
EHD4	5902.414931	0.507837212	0.139614248	0.000191385	0.000414627
TMEM87A	1541.54187	0.269583212	0.13780997	0.044701801	0.065280212
GABPB1	514.6674233	-0.166823062	0.225595558	0.432723586	0.495227283
DNAJC17	342.9326871	0.220296498	0.255942723	0.354140088	0.416310244
EIF3J	4008.713566	-0.461847502	0.16238186	0.00325794	0.005927788
VPS18	1228.456081	0.551183832	0.239010076	0.013901667	0.022421289
BLOC1S6	1161.549227	0.051586508	0.165065291	0.746525789	0.787281681
PDGFRL	186.045363	-1.388381032	0.531587538	0.001122354	0.002193335
ZDHHC2	908.7338267	-0.137670652	0.300609349	0.614297117	0.667688272
ZFAND1	518.2016234	-0.674172969	0.205206995	0.000581073	0.001183151
CA2	2240.75451	8.455477757	0.410924003	1.64E-94	1.89E-92
RIPK2	686.636807	0.478847959	0.302904559	0.081243589	0.112029578
NBN	1215.039939	0.445248337	0.247233046	0.05339002	0.076763901
DECR1	1820.121449	0.508633207	0.151326497	0.0005389	0.00110163
BPNT2	2267.838474	-0.220863449	0.170800209	0.179531126	0.227709262
LAPTM4B	1486.912279	-1.871258195	0.222660386	1.56E-18	1.36E-17
IKBKB	770.9932761	-0.135173301	0.152037441	0.359764922	0.422477974
PLAT	7387.534575	0.387941768	0.245698304	0.090449243	0.123328168
RAB2A	1911.664289	0.135788993	0.202109065	0.480546048	0.542546768
EIF3E	8962.242709	-0.549277932	0.140936446	6.46E-05	0.000149991
EMC2	654.0297559	-0.163729816	0.218697296	0.428446632	0.491255178
NDRG1	3977.122865	2.870232057	0.247279467	1.05E-32	1.96E-31
ARMC1	1088.110765	-0.593739751	0.138449411	1.14E-05	2.92E-05
UBR5	930.7638055	0.710016087	0.306382291	0.010828315	0.017855399
GSDMD	1009.441851	-1.121271793	0.327598623	0.000161658	0.000353308
GFUS	3349.574713	1.02107501	0.165391375	2.43E-10	1.04E-09
EEF1D	10095.9106	-0.350789048	0.137858917	0.009009755	0.015075483
SQLE	1690.754837	0.486022029	0.211744763	0.01546107	0.024769492
INTS10	1107.383979	0.257407945	0.151198228	0.079260122	0.10963281
SLC39A14	2181.471151	-0.490966253	0.230434121	0.023435933	0.036271313
LEPROTL1	854.3931694	-0.104665176	0.153951856	0.483559375	0.54548948
DCTN6	950.3971752	0.56022183	0.157464498	0.00024505	0.000523779
R3HCC1	979.8235374	-0.2915971	0.16433557	0.066023257	0.092720278
GSR	1952.540987	0.204993394	0.208625194	0.300536412	0.359859873
TNFRSF10A	902.7197532	-0.008673492	0.151720348	0.953079304	0.963718596
UBXN8	634.4613115	-0.398846948	0.215575363	0.050357775	0.072794515
PPP2CB	2703.622762	0.94405194	0.164608802	4.02E-09	1.53E-08
ERICH1	538.736685	0.546217244	0.164117782	0.000581566	0.001183436
ARHGEF10	2130.087643	0.425674291	0.153839716	0.004307812	0.007655161
KLHDC4	757.2976027	-0.940372977	0.188083784	2.34E-07	7.37E-07
MCM4	3495.496909	-2.867887812	0.191708612	4.13E-52	1.66E-50
KCTD9	1297.804542	1.703822257	0.216186308	1.82E-16	1.34E-15
ASAH1	521.730137	-0.449082606	0.203182866	0.020108155	0.031506537
BNIP3L	1382.223344	0.942533966	0.220223202	7.41E-06	1.95E-05
MAN2B1	1901.565857	0.128525973	0.192805017	0.485672102	0.5475808
KCNN4	1529.209692	10.06264577	0.6069458	2.36E-62	1.27E-60
NUCB1	6016.399885	0.239770978	0.130401812	0.059839102	0.084871244
GYS1	1778.403507	0.055596322	0.191399064	0.761536922	0.80159893
ECH1	1041.13351	0.265638199	0.187663043	0.139011367	0.181071354
HNRNPL	5324.360163	-0.869048718	0.104787408	5.23E-17	4.01E-16
NFKBIB	1337.093193	-0.450603002	0.149659366	0.001929928	0.003632774
TUBB4A	817.4279563	10.2800768	1.378666577	1.78E-14	1.11E-13
SARS2	439.0161582	-0.607979644	0.19018026	0.000859344	0.00170824
SNRNP70	4684.661895	-1.180754918	0.139856349	8.26E-18	6.74E-17
CLPTM1	3807.50543	0.49345351	0.119082087	2.41E-05	5.96E-05
RELB	376.7561348	0.117674715	0.363830953	0.711853051	0.755709693
CLASRP	590.1495883	0.553712805	0.259065889	0.021349464	0.03328808
PPP1R37	1037.913924	-0.260038752	0.194593355	0.161343855	0.207181583
FCGRT	2506.0454	0.15384601	0.166337497	0.338175809	0.39950519
PIH1D1	1568.874899	0.160062854	0.145303902	0.257496718	0.313478716
CKM	1272.602982	12.1542176	0.955201545	4.83E-38	1.15E-36
PPP1R13L	523.743693	0.935551441	0.248903118	6.69E-05	0.000155068
ERCC2	1359.61103	-1.161515588	0.152968156	8.62E-15	5.52E-14
PLEKHJ1	807.4758488	-1.072519487	0.162874282	1.51E-11	7.29E-11
SLC17A7	1662.61411	9.251687899	0.403891627	1.22E-116	1.99E-114
RNASEH2A	780.525486	-2.542595382	0.248846603	4.29E-26	5.87E-25
SF3A2	1067.098186	-0.546767563	0.186535537	0.002243107	0.004183514
LYL1	701.4060073	-0.313243528	0.172212576	0.058734369	0.083427946
OAZ1	21550.02632	0.577233631	0.114679465	3.11E-07	9.66E-07
TRMT1	1298.341203	-1.246476133	0.15020932	2.37E-17	1.87E-16
STX10	932.9158107	-0.54491349	0.246101607	0.017788128	0.028174343
DMPK	704.8625768	2.057122823	0.184977284	2.57E-30	4.42E-29
TBC1D17	438.3306392	-0.157697508	0.28848027	0.549998313	0.60835622
IL4I1	254.4565858	1.690340416	0.621530174	0.000407962	0.000848191
PTOV1	1481.614769	-0.022252992	0.138869756	0.869550459	0.895467311
TLE5	7362.576528	0.607488967	0.132594063	2.88E-06	7.93E-06
SGTA	2851.004281	-1.169019182	0.137754743	5.85E-18	4.80E-17
MED25	1034.973078	0.813530621	0.147081298	1.58E-08	5.61E-08
SNAPC2	1477.387166	2.578360178	0.298675219	1.47E-19	1.35E-18
C19orf53	1796.045361	-0.295173898	0.145341572	0.036644622	0.054414909
TIMM44	1403.225326	-0.627816958	0.180791104	0.000312034	0.000660514
IL27RA	996.47117	-0.434794272	0.156978177	0.004229119	0.007521302
ASF1B	828.0239838	-2.553376909	0.228434662	1.41E-30	2.46E-29
TNNT1	4219.811421	11.72631011	1.000147643	1.25E-32	2.33E-31
VRK3	772.7826117	1.551950754	0.212875974	2.75E-14	1.69E-13
FAM32A	2970.977648	0.186499524	0.122678929	0.120744982	0.159982924
PPP6R1	3313.172237	0.171334959	0.177825944	0.316223586	0.3767591
OLFM2	897.6619381	4.653684017	0.353764377	7.03E-43	2.01E-41
ILVBL	1443.009768	-0.61538211	0.148721804	2.16E-05	5.39E-05
POP4	1319.867605	-0.563674812	0.156116401	0.000199391	0.000430996
CCNE1	1467.057224	-2.513902943	0.203052795	8.99E-37	2.05E-35
URI1	1632.823846	-1.169590882	0.161144014	1.06E-13	6.19E-13
PDCD5	2217.239291	-1.852267652	0.271168184	3.32E-13	1.87E-12
RPS16	14307.0409	-0.493083274	0.180407875	0.004432157	0.007847002
TIMM50	2216.644055	-1.237906168	0.158890943	1.52E-15	1.03E-14
FBL	4656.644446	-1.771856557	0.266807559	1.49E-12	7.96E-12
DYRK1B	211.0050569	0.305882192	0.269730531	0.218721312	0.271447687
GPI	9180.698947	0.279275284	0.121961348	0.019387419	0.030484136
AKT2	959.0241663	0.395215836	0.246894873	0.085916705	0.11786731
PLD3	3774.588389	-0.142585509	0.1383498	0.290612838	0.349350404
EBI3	201.4299485	3.457769707	0.731953732	1.02E-08	3.66E-08
YJU2	610.5469049	1.185736418	0.183517566	2.66E-11	1.25E-10
TBCB	1723.417478	-0.207452556	0.170237169	0.20607272	0.257802434
FSD1	680.3206202	-3.891029274	0.321223113	1.23E-36	2.79E-35
POLR2I	632.2693548	-0.830683489	0.186742006	4.11E-06	1.12E-05
SLC1A5	5955.168956	-0.46688798	0.120500546	7.77E-05	0.000178688
PRKD2	2388.223312	1.996406106	0.239019396	1.93E-18	1.66E-17
CACTIN	1329.872788	0.406463111	0.183877388	0.021044962	0.032859161
CCDC9	545.6865365	1.933019191	0.303189524	6.17E-12	3.10E-11
HNRNPUL1	6376.236518	-1.018076286	0.111132787	1.95E-20	1.91E-19
FZR1	1064.807714	1.814939625	0.23633555	6.69E-16	4.68E-15
BBC3	183.1238186	-0.072343061	0.409114699	0.835046676	0.867150911
TGFB1	9770.181325	0.574547448	0.184047226	0.001156701	0.002255854
DMAC2	1020.563441	-0.162487904	0.156369952	0.283597644	0.341898383
PLIN3	2344.125471	1.369152641	0.148611121	5.04E-21	5.14E-20
MRPL4	2058.390371	-0.580069585	0.168110167	0.000358179	0.000751213
RPS19	23709.82886	-0.011361615	0.140406794	0.933873594	0.948447682
NOP53	3295.096276	0.446436203	0.142551203	0.001293065	0.0025018
ETFB	1523.268571	0.950367142	0.149884521	9.46E-11	4.21E-10
BABAM1	1530.848808	-0.532949722	0.157284398	0.000474838	0.000976631
TYK2	2388.661175	0.147743943	0.171508652	0.37147285	0.43409737
CDC37	8939.995576	0.004060637	0.159419488	0.979028256	0.984314744
NAPA	3237.235718	0.48250763	0.137417066	0.000318827	0.000673951
RABAC1	2116.916279	0.690494795	0.121152376	6.90E-09	2.54E-08
CNFN	1099.825505	9.011662324	0.579188794	4.42E-55	1.99E-53
MEGF8	3211.039797	0.206032329	0.133775352	0.114631779	0.152667756
KDELR1	3743.856083	0.442128908	0.111694071	5.64E-05	0.000132256
CYTH2	2337.251472	2.307836264	0.265154879	7.54E-20	7.08E-19
GRWD1	1765.33524	-1.056222353	0.160915862	1.80E-11	8.55E-11
CLEC11A	1320.435035	2.127070414	0.155056232	1.91E-44	5.68E-43
CARD8	1409.819566	0.088022497	0.159069252	0.567867534	0.625665763
LIG1	1580.602275	-0.690809974	0.160056237	9.01E-06	2.34E-05
PLA2G4C	233.7210537	1.784941505	0.452586907	4.04E-06	1.10E-05
TMEM205	852.7373247	-0.361550961	0.206151026	0.06463929	0.091062876
PLPPR2	799.540267	-0.326393388	0.168967947	0.044971051	0.065644808
RASIP1	2912.419855	1.78975522	0.20831699	3.77E-19	3.40E-18
BCAT2	946.5473564	-2.812191435	0.278351381	1.41E-25	1.88E-24
PLEKHA4	244.8846246	0.945047883	0.381542803	0.004630044	0.008162858
PPP2R1A	6288.587698	0.343811818	0.131897803	0.00758168	0.012872341
TNPO2	2848.878863	-1.840627134	0.163501937	7.97E-31	1.41E-29
WDR83OS	1334.854039	-0.280995301	0.16242146	0.073303298	0.10194025
GCDH	610.9813095	-1.553669973	0.197968256	3.74E-16	2.68E-15
DNASE2	948.0233594	-0.496504518	0.145485101	0.000452641	0.00093413
PRPF31	2496.082927	-0.955710777	0.190537124	2.10E-07	6.64E-07
TFPT	889.7435976	0.536049263	0.205535544	0.006119258	0.010551745
RPL18A	18571.08981	-0.207248744	0.169608659	0.204949674	0.25658903
ISYNA1	1522.846537	-0.377700434	0.188645457	0.036253662	0.053894056
COMP	938.9999549	8.976395438	0.593982696	4.34E-52	1.72E-50
COPE	3325.375842	0.318195062	0.121902679	0.007691889	0.013026461
DDX49	1808.792205	-1.270588198	0.200452786	4.75E-11	2.17E-10
ARMC6	1859.887437	-1.0373096	0.186037796	8.58E-09	3.12E-08
TMEM147	1400.632139	-1.367384624	0.203930956	3.15E-12	1.63E-11
USF2	1568.14761	-0.257136735	0.194109734	0.16511294	0.211413952
KXD1	2047.546703	-0.275064895	0.147279075	0.054499873	0.07819192
FKBP8	4165.201384	-0.132407783	0.123353705	0.27335108	0.33073507
SUGP1	737.8382687	0.255780207	0.198240869	0.175654978	0.223418467
SCN1B	776.3913295	0.752678413	0.207559699	0.000148966	0.000327383
ERF	712.0967092	0.523936661	0.303615225	0.057065279	0.081454124
GSK3A	1534.393697	0.327175676	0.185177463	0.064976644	0.091461244
ATP13A1	1050.668939	-0.223390985	0.143457171	0.109476729	0.146530055
ETHE1	475.7820749	0.342750834	0.219364329	0.097812847	0.132158741
SMG9	560.8187523	-0.189593099	0.17360678	0.256629818	0.312591254
RASA4	1453.316852	3.314021714	0.223375891	1.14E-51	4.50E-50
PMPCB	1207.934055	-0.248922197	0.135182293	0.059058749	0.083853166
DNAJC2	1242.927419	-0.613494796	0.137732607	5.21E-06	1.40E-05
TFPI2	1271.335782	-0.832417888	0.412188173	0.018100789	0.02864249
BET1	426.9859514	0.314272724	0.222736284	0.134366669	0.175704211
NAMPT	3539.950651	1.133136527	0.150325246	1.41E-14	8.85E-14
PON2	4137.074335	0.927959425	0.138259389	8.28E-12	4.10E-11
HBP1	1352.138467	1.473875825	0.261959	2.07E-09	8.09E-09
MTPN	5075.902092	0.50315704	0.135730226	0.000146506	0.0003224
STEAP1B	351.5347881	-0.753010583	0.250942981	0.001369601	0.002635783
GSDME	407.6339616	0.212979383	0.280670931	0.40830439	0.47138552
ZC3HAV1	1115.325693	0.596314789	0.200869641	0.001873015	0.003532589
OGDH	3946.994876	0.202181915	0.176737665	0.23410079	0.288664017
H2AZ2	2278.854337	-0.211593068	0.150018085	0.146263646	0.189853838
CAV2	2545.432216	0.601358752	0.168314246	0.000220711	0.000473872
CAV1	15860.80973	0.662595199	0.123615257	4.91E-08	1.65E-07
LMBR1	1157.420464	0.25135251	0.161947946	0.108252543	0.145066771
DNAJB6	3256.882544	0.640143203	0.142059826	3.97E-06	1.08E-05
LFNG	1777.733899	5.166986918	0.23867627	1.68E-106	2.39E-104
BRAT1	981.1671887	-1.345959843	0.230062671	8.06E-10	3.27E-09
SSBP1	3405.196513	-0.702864578	0.166430785	1.34E-05	3.41E-05
HIBADH	683.3652215	-0.2419117	0.215119122	0.23459621	0.289115351
TAX1BP1	3127.103008	0.567406171	0.207236338	0.00400354	0.007137163
GRB10	1499.661497	-0.026759004	0.223726624	0.899216531	0.919659507
ABHD11	803.9761892	-0.063321213	0.256491061	0.790665034	0.828227492
FKBP14	1302.333645	-0.703038272	0.170899216	2.17E-05	5.40E-05
STX1A	429.7813421	0.842844803	0.221985994	6.70E-05	0.000155348
GARS1	5961.007076	-0.001845563	0.150195086	0.989914478	0.992283048
CHCHD2	6258.034527	-0.307109745	0.134812233	0.019504733	0.030654214
HSPB1	5396.76377	-0.359675846	0.207722664	0.067929214	0.095177575
PDAP1	4486.878678	-0.251599586	0.137338805	0.060180031	0.085300645
BUD31	2182.24384	-0.194681341	0.149801198	0.180776622	0.229063459
EIF3B	8120.755048	-0.622724726	0.129122334	8.70E-07	2.55E-06
SNX8	817.022519	-2.799957717	0.18411411	9.90E-54	4.20E-52
NUDT1	260.1003255	-0.029006625	0.235987718	0.8958735	0.917424526
TAF6	791.9545017	-0.38055726	0.157758562	0.012663881	0.02056845
AIMP2	1179.906821	-0.859724716	0.148023578	2.97E-09	1.14E-08
MOSPD3	305.6669093	0.277758545	0.215856793	0.173536015	0.221058896
RBM28	956.9350368	-0.43009952	0.176079696	0.011051003	0.018182346
IMPDH1	7903.510476	1.222017399	0.204021332	4.87E-10	2.02E-09
AGFG2	404.7931249	0.679682813	0.270339347	0.006646215	0.011382111
LSM5	783.2691433	-0.975709852	0.242986359	2.19E-05	5.44E-05
SERPINE1	68350.42432	-0.072931071	0.575270407	0.862754234	0.889288272
AP1S1	1826.2192	-0.665023046	0.159270399	1.74E-05	4.36E-05
C1GALT1	773.4983496	-0.824049728	0.235636094	0.000218929	0.000470656
PLOD3	4292.187911	0.062753369	0.111515814	0.567272334	0.625296244
RPA3	285.2660554	-0.719388965	0.321178633	0.013028304	0.0211194
ZNHIT1	2849.909172	0.697644841	0.125790824	1.66E-08	5.89E-08
PHF14	1035.154775	0.138619423	0.142648695	0.318373451	0.379043524
TMEM106B	1200.211821	-0.24783587	0.154663068	0.098167736	0.132611514
EZH2	996.4346375	0.121717191	0.149433869	0.40193869	0.464836963
MEST	1515.276277	-0.606088622	0.298133348	0.025657054	0.039471938
CHCHD3	3427.944612	0.109921396	0.145409233	0.437305708	0.499788604
GIMAP2	296.4795712	1.299427733	0.346971361	3.10E-05	7.57E-05
PSMA2	3562.911465	-0.134954605	0.169256767	0.408568008	0.471527438
MRPL32	1326.563211	-0.025690845	0.205154093	0.89534057	0.917094718
COA1	994.1746337	-1.016213581	0.226246898	2.47E-06	6.86E-06
BLVRA	1067.193961	-1.228449009	0.251231979	2.22E-07	7.02E-07
TMEM248	2274.145176	-0.263363293	0.128315791	0.035760108	0.053244959
RHEB	2103.164607	-0.272120703	0.126716732	0.028105271	0.042923133
PRKAG2	596.463982	0.228403587	0.233589561	0.297498744	0.356987841
AEBP1	4400.81966	0.877568879	0.161753364	2.63E-08	9.13E-08
POLD2	2340.194697	-1.807254021	0.187610412	2.40E-23	2.82E-22
BCL7B	1136.073506	0.229950096	0.218815758	0.265971651	0.322645645
YKT6	3836.082812	0.407368672	0.159008482	0.008084326	0.013632513
TBL2	729.130166	-0.544239885	0.190050564	0.002789471	0.005122692
EIF4H	10678.98266	-0.250947326	0.108675003	0.018868506	0.02971701
LIMK1	828.0014692	-0.644984217	0.151543057	1.24E-05	3.17E-05
NMRK1	235.8215561	0.042080485	0.233645147	0.848077855	0.877221919
TRIM14	995.097571	-0.243058341	0.217733649	0.237505928	0.292378739
SEC61B	2834.033053	0.222311345	0.176155891	0.189312131	0.238885394
PTGR1	1548.011273	0.091368772	0.155175299	0.543873015	0.602774606
SUSD1	839.1567947	-0.329055709	0.215672079	0.106535215	0.142906853
ENG	22029.58999	0.415950486	0.130678722	0.001121275	0.002191866
AK1	2630.609111	1.074873793	0.130355305	5.53E-17	4.23E-16
PLGRKT	377.6781301	0.213351544	0.272310293	0.395235163	0.458508359
KANK1	1166.287256	0.018681661	0.203478747	0.923220313	0.939391902
NCS1	1708.442171	-2.810860968	0.22249892	4.09E-38	9.81E-37
TESK1	1502.171949	2.004505481	0.268348767	2.34E-15	1.56E-14
FUBP3	1549.94604	0.519710761	0.183355716	0.0031462	0.005740059
CREB3	6105.407245	2.65699221	0.250116878	6.37E-28	9.46E-27
RIGI	1412.168696	0.556768388	0.380388098	0.091385989	0.124478822
EDF1	5437.810795	0.423443733	0.124188831	0.000496229	0.001018751
BAG1	2442.928495	-0.132585251	0.127120721	0.286618767	0.344920214
RAPGEF1	1861.308454	-0.484506025	0.165512997	0.002439347	0.004518083
NPDC1	2952.110689	0.745826712	0.172202234	7.87E-06	2.06E-05
PTGDS	334.9980794	7.501824165	0.59999766	2.71E-36	5.99E-35
ABCA2	1786.554232	0.064475264	0.242080973	0.776083872	0.814991413
UBE2R2	1842.243579	0.686554925	0.216849996	0.000865674	0.001719803
EXOSC3	503.4290243	-0.241875062	0.220264371	0.244726257	0.30015526
ZFAND5	1873.595879	0.816588007	0.263736094	0.000907473	0.001795923
DVL1	1479.263711	-0.242718945	0.242587732	0.284350334	0.342559362
PDLIM1	3764.579815	0.327200869	0.199363195	0.084677334	0.116382888
HPS1	1357.881409	0.197558681	0.175337733	0.241497434	0.296584336
DNMBP	769.5922041	0.424826466	0.238213673	0.05674991	0.081073028
ERLIN1	3062.148886	-1.677643142	0.166918781	5.42E-25	6.95E-24
EIF3A	7900.22101	0.218336807	0.156970577	0.150895138	0.195072346
DDX50	847.0890516	-0.360438885	0.149985314	0.013253254	0.021452925
MAPK8	458.990799	-0.080676715	0.172915557	0.628367762	0.679785202
SEC23IP	1593.156069	0.244109276	0.177778193	0.15290415	0.197213107
NSMCE4A	600.4557078	-1.159332372	0.162344805	2.55E-13	1.45E-12
VSIR	1163.893645	3.479934262	0.364656368	9.11E-24	1.10E-22
MICU1	972.5010192	0.396009396	0.182339519	0.023477815	0.036327746
CCSER2	790.5253442	0.838913089	0.316050583	0.00345739	0.006240182
MINPP1	1062.594977	-0.470881192	0.151988614	0.001410577	0.00270687
ACTA2	484.4459084	0.179611862	0.21486356	0.377313896	0.439917614
LIPA	1368.897171	-0.470378361	0.185210142	0.008042734	0.013579458
LZTS2	986.8928146	1.043504625	0.203631365	1.01E-07	3.30E-07
SFXN3	1523.135588	1.721378256	0.193555285	3.12E-20	3.01E-19
FBXW4	373.6368419	-0.51059036	0.234677365	0.020452248	0.031970947
NPM3	907.2256748	-2.675341279	0.352824493	7.68E-16	5.34E-15
GBF1	1507.631678	0.749138057	0.220905631	0.000360092	0.000754752
ARHGAP21	1360.492353	1.000830196	0.188033372	3.79E-08	1.29E-07
CUEDC2	1506.910033	-0.736367484	0.159136404	2.00E-06	5.61E-06
LARP4B	920.19918	0.588329477	0.267439291	0.017449109	0.02768972
GTPBP4	1834.510407	-0.06341021	0.183522652	0.718949127	0.762036053
BCCIP	2916.628402	-1.048303184	0.157129518	8.82E-12	4.35E-11
PITRM1	2881.987814	0.227012782	0.129342874	0.07254805	0.100931835
STN1	603.1756608	1.368403675	0.234634069	8.43E-10	3.42E-09
DKK1	407.7384919	1.692244379	0.257446117	2.91E-12	1.51E-11
GLRX3	2829.874152	-0.28634889	0.193431205	0.120876937	0.16009447
XPNPEP1	2030.615251	0.260426477	0.17181086	0.115382708	0.153576309
TFAM	1611.017573	-1.094917211	0.136601398	3.54E-16	2.54E-15
CUL2	1786.022815	0.782367248	0.162373921	7.40E-07	2.19E-06
CCNY	1462.071185	-0.084222033	0.183815203	0.633125555	0.683608343
UBE2S	3915.488854	0.046528938	0.116042529	0.683187336	0.729901931
RPL28	14671.63632	0.180741114	0.117284876	0.116346036	0.154704916
PPIF	3572.535073	-0.780259764	0.119822431	3.89E-11	1.79E-10
TSPAN14	4112.475978	1.188065499	0.261818568	1.36E-06	3.92E-06
NUFIP2	2022.619341	1.499758742	0.251748753	2.67E-10	1.14E-09
GIT1	1460.685411	-0.5770376	0.177464389	0.000736693	0.001475368
RPL19	22578.16034	-0.200862949	0.13866455	0.137222762	0.178950229
UBTF	3366.975788	0.324509918	0.128947525	0.01001101	0.016593957
PSMD3	4390.923077	0.113772961	0.13767589	0.397004496	0.46032194
CASC3	1324.609889	-0.042298631	0.1383588	0.754064037	0.794107029
RAD51C	578.2702144	-1.739019822	0.242513565	3.83E-14	2.32E-13
TRIM37	1100.403528	0.037092913	0.19162106	0.839734804	0.870513825
DHX40	1432.073085	-1.714135411	0.165009376	1.49E-26	2.08E-25
KPNB1	14379.02932	-1.524483661	0.120433282	9.77E-38	2.31E-36
GOSR2	2087.407469	0.851465381	0.19266539	4.56E-06	1.23E-05
RPS6KB1	1034.803875	-0.109051474	0.136549721	0.413240998	0.476264514
CDK5RAP3	948.7094962	-1.164530703	0.172738258	4.24E-12	2.17E-11
CBX1	2097.491184	-1.16630615	0.124766703	2.48E-21	2.58E-20
GALK1	1173.578788	-1.517750207	0.250275396	1.31E-10	5.77E-10
PFN1	27456.30787	0.374902844	0.125118889	0.002195503	0.004100434
RNF167	2488.359481	-0.056991694	0.183429979	0.746257587	0.787246554
SLC25A11	1434.260409	-0.88281454	0.230862647	5.65E-05	0.000132359
NUP88	1322.368658	-1.128731087	0.175311416	3.53E-11	1.63E-10
C1QBP	7435.012872	-1.493943994	0.161540528	2.45E-21	2.55E-20
BLMH	2421.478681	-1.389311354	0.163776222	3.27E-18	2.76E-17
CPD	3975.188119	0.0173928	0.149302685	0.904638266	0.923598989
GOSR1	800.5104122	0.317670405	0.16191514	0.042261885	0.061946516
CCDC47	3160.881016	-0.545687227	0.137734792	4.96E-05	0.000117444
MED31	285.4520084	0.31881499	0.263216882	0.190345881	0.239963973
DRG2	1060.528527	-0.592542902	0.151236885	5.65E-05	0.000132359
FTSJ3	1466.123628	-0.672193399	0.14741849	2.97E-06	8.18E-06
SMARCD2	1751.158467	-0.64661974	0.171288958	9.50E-05	0.000215541
ICAM2	6294.84454	0.978284354	0.162176952	6.34E-10	2.61E-09
SYNGR2	2595.423154	-0.76149258	0.171469311	4.67E-06	1.26E-05
B9D1	194.863647	-0.849598802	0.370404152	0.009044776	0.01512653
UTP6	1275.264857	-0.415390126	0.162328019	0.008084278	0.013632513
DDX5	12730.21572	0.20812397	0.13395881	0.111459493	0.148916281
CYTH1	1015.538172	1.648945422	0.26558425	3.58E-11	1.65E-10
PSMD11	2380.125535	-0.041280986	0.117292346	0.720080776	0.762960863
LGALS3BP	816.2009387	0.158585807	0.299495537	0.56028188	0.619015896
CCL2	1957.666837	1.63965135	0.974134564	0.005425885	0.009436873
DHX58	235.45493	0.684557555	0.443048927	0.063579721	0.089758819
KAT2A	1169.38774	-1.715796263	0.153910113	3.85E-30	6.57E-29
RAB5C	5541.981389	0.429199607	0.123931884	0.00040472	0.000842758
NAGLU	883.5866897	-0.3904824	0.206620443	0.046448354	0.067639217
MLX	947.6119901	0.294043688	0.174847282	0.080253011	0.110823225
CNTNAP1	1430.090205	-0.437559449	0.228181468	0.04144834	0.060833857
ABI3	1213.227253	1.390135254	0.312784802	1.23E-06	3.55E-06
PPP1R9B	1760.90041	1.11882383	0.165155816	3.76E-12	1.94E-11
COL1A1	6634.932545	7.835806371	0.667500131	3.04E-32	5.59E-31
MRPL27	1220.301914	0.005237316	0.134915664	0.968305399	0.975494909
VAT1	12629.84039	0.547096733	0.178747341	0.001466654	0.002805645
LRRC59	8934.899245	-0.831804477	0.132817228	1.85E-10	8.04E-10
LUC7L3	2509.669981	-1.030798065	0.169484076	4.23E-10	1.77E-09
SMURF2	1624.747176	0.283402801	0.264455872	0.24642042	0.301800855
DUSP3	1048.43891	-0.777093751	0.143769097	3.36E-08	1.15E-07
EFTUD2	4212.203452	-0.537378839	0.119078878	4.31E-06	1.17E-05
PRKAR1A	2981.063004	1.002359772	0.210530996	6.98E-07	2.07E-06
YWHAE	15784.25597	-0.18647735	0.111514088	0.08890665	0.121496692
RANGRF	610.2825203	-1.303587787	0.233196949	4.18E-09	1.58E-08
DHRS7B	358.2048524	0.338937532	0.191735084	0.064127237	0.090436539
WSB1	1269.186406	0.635199062	0.268736175	0.010689465	0.017643803
SLC9A3R1	3757.678696	2.586456728	0.175266552	8.13E-51	3.06E-49
NAT9	524.8825358	-0.451386765	0.166829946	0.005046751	0.008841707
TNFAIP1	2758.258957	1.713992562	0.133013983	2.84E-39	7.13E-38
IFT20	597.058654	0.142850046	0.193734778	0.440354577	0.502758768
TMEM97	1275.387149	-3.561206962	0.272222879	2.18E-41	5.98E-40
CDR2L	2328.557496	2.073208105	0.223671555	4.88E-22	5.31E-21
PMP22	4603.338315	2.727561062	0.318570362	2.70E-19	2.47E-18
UNC119	353.7073934	-0.986804414	0.264646146	6.84E-05	0.0001582
ALDOC	698.622482	2.399906772	0.328434762	6.22E-15	4.01E-14
SUPT6H	3566.059451	0.196115112	0.138270951	0.145678518	0.189130952
RAB34	921.7098124	0.222523477	0.174084735	0.184029586	0.232789265
TMEM33	1366.497018	-0.298560271	0.156217478	0.048365927	0.070157284
SLAIN2	1099.62268	1.647248327	0.305570493	4.78E-09	1.80E-08
OCIAD1	2501.374806	0.260787989	0.128479627	0.03784376	0.055997069
SULT1E1	861.7189444	-0.055812983	0.2962596	0.836235574	0.867691495
CHIC2	386.1686848	1.185366626	0.206021224	2.20E-09	8.59E-09
LAMTOR3	888.4347725	1.534712778	0.193801611	2.25E-16	1.63E-15
NFKB1	1120.961854	-0.464669837	0.152779654	0.001717312	0.003257255
UBE2D3	6384.544847	0.575632288	0.1227803	1.78E-06	5.03E-06
NDUFC1	1070.209818	-0.140766191	0.154798788	0.348426719	0.410332007
TBC1D9	1185.956377	0.293623725	0.153936281	0.048997659	0.070950812
ZNF330	656.807187	0.700451665	0.156501475	4.28E-06	1.16E-05
RPL34	7360.08003	-1.122152657	0.224631156	1.68E-07	5.36E-07
GRPEL1	2227.065765	-0.159909043	0.141796093	0.24692287	0.302195362
GAR1	919.8788387	-0.084349805	0.159484683	0.585063559	0.642161624
FRG1	1277.883823	0.088260447	0.18747586	0.623304336	0.67524851
GALNT7	2331.49413	0.783810487	0.136944472	5.39E-09	2.02E-08
DHX15	3996.308956	-0.842193921	0.1319317	8.38E-11	3.75E-10
NSD2	2236.360072	-1.26130266	0.178908353	3.81E-13	2.14E-12
SH3D19	1464.072922	-0.160084354	0.219803884	0.440906102	0.503217028
MFSD10	904.0702032	-0.836434016	0.213277359	4.08E-05	9.77E-05
BST1	459.4121186	-0.052624077	0.231981891	0.809463451	0.844224912
UFSP2	495.4830854	0.002417863	0.215913703	0.990571498	0.992644753
KLF3	4378.284576	4.441231971	0.305317957	2.12E-51	8.18E-50
KLHL5	1559.0325	-0.201019072	0.202947556	0.297835609	0.357264153
NCAPG	842.5786854	-1.629964627	0.226903043	4.77E-14	2.87E-13
UGDH	3483.980138	3.094239016	0.143725198	2.12E-104	2.85E-102
HTATIP2	837.9095225	-0.380698174	0.193590867	0.039312773	0.057978772
CTSC	2217.617313	-1.174924884	0.257683654	1.27E-06	3.66E-06
CCDC34	379.3677445	-2.235382191	0.262057779	3.46E-19	3.14E-18
ZPR1	1845.876373	0.056499541	0.122723808	0.638698995	0.689071199
MTCH2	2754.57523	-0.910096784	0.126333408	2.60E-13	1.48E-12
SC5D	1204.741768	0.321120001	0.228375965	0.134723961	0.176068378
HSPA8	66949.2039	-0.471650475	0.117163938	4.11E-05	9.85E-05
DNAJC4	263.7538425	-0.400840158	0.249764173	0.084695767	0.116382888
SIAE	1091.155971	0.487397922	0.173840918	0.00359255	0.006468133
LPXN	159.9476833	0.02841293	0.330802962	0.923450326	0.939391902
EHD1	7637.923549	0.990002095	0.121472212	1.44E-16	1.07E-15
UNC93B1	652.8540853	0.638384163	0.184535432	0.000323562	0.000683313
DCPS	730.2781608	-0.730450879	0.248960125	0.00175459	0.003320444
FOXRED1	374.3840809	-1.444544456	0.21796755	4.24E-12	2.17E-11
PPP6R3	1508.130784	0.627437925	0.230191891	0.003854225	0.006892976
ST3GAL4	1325.890577	1.121917989	0.302493978	5.54E-05	0.000130247
CPT1A	4136.259731	1.322655724	0.221310041	4.02E-10	1.69E-09
CCND1	8291.930957	1.074687516	0.132639116	1.82E-16	1.34E-15
CCDC86	2052.063468	-1.589780481	0.19012592	4.87E-18	4.03E-17
PRPF19	4803.603638	-1.134240821	0.156692816	1.33E-13	7.72E-13
TMEM109	5342.163383	-0.452869672	0.215897819	0.026561691	0.040751434
CHORDC1	1045.994072	-1.747515598	0.233245409	3.38E-15	2.23E-14
ANAPC15	837.2619044	-0.184073177	0.164179698	0.245866557	0.301287665
PANX1	522.060899	-0.487488145	0.333763499	0.101265635	0.136438905
RNF141	539.0687538	-0.105950474	0.218927844	0.608915594	0.662931321
EIF4G2	28871.82737	0.656876069	0.119741473	2.45E-08	8.53E-08
BIRC2	1208.412243	1.298543983	0.235043428	6.15E-09	2.28E-08
DDX6	2238.029386	0.759950691	0.159966079	1.06E-06	3.09E-06
NECTIN1	1780.084952	1.321953077	0.203255826	1.39E-11	6.75E-11
PDHX	627.5514975	0.441710886	0.160621908	0.004459174	0.007888584
COMMD9	1060.234695	-0.013689883	0.197829271	0.942225324	0.954514621
SLC15A3	449.63138	2.229006268	0.390801285	2.80E-10	1.19E-09
MDK	3334.838462	-0.528296588	0.222862391	0.012037415	0.01964138
PTPMT1	1381.389431	-2.185362643	0.18189027	7.08E-35	1.49E-33
CARS1	2030.374651	0.955245222	0.130677792	1.11E-13	6.48E-13
CD81	24541.94459	2.157969102	0.192632335	9.54E-31	1.68E-29
SLC35F2	1289.57983	-0.605544056	0.177133794	0.000391141	0.000815749
C11orf58	4704.456208	-0.141038705	0.114678393	0.210600445	0.262780116
PITPNM1	5673.846215	2.686836158	0.24493157	1.49E-29	2.50E-28
RPS13	10959.20042	-0.382217272	0.171257775	0.020434466	0.031950601
AIP	1274.852425	-0.083492907	0.145505549	0.555514321	0.614153471
NUP98	2294.255447	0.056979552	0.137099393	0.670292476	0.718802374
NDUFS8	1631.718647	0.139037201	0.159500278	0.367951132	0.430271896
TCIRG1	1112.674472	-0.610542668	0.173229403	0.000262293	0.000559387
GTF2H1	1605.218059	0.122827633	0.177503796	0.471918677	0.534065657
VWF	8951.786296	0.350053697	0.221559151	0.093796278	0.127425305
PSMD9	1382.834663	-0.329674763	0.149843752	0.023355195	0.036163057
P3H3	3965.263436	0.098287026	0.150084405	0.500365587	0.561424595
PPFIBP1	944.8487909	0.781025029	0.270257976	0.001869847	0.003527606
COQ5	633.8173733	0.568567474	0.179176907	0.00097701	0.001923883
CORO1C	7239.651902	1.038994447	0.181708552	3.75E-09	1.43E-08
KCTD10	2036.308867	1.275701416	0.215541078	6.51E-10	2.68E-09
MLEC	4228.757193	-0.057175801	0.13948809	0.674323494	0.722158553
MVK	440.7143296	-0.461294023	0.206558756	0.01869732	0.029461245
CAMKK2	1426.158684	-0.532099196	0.185264247	0.002754821	0.005061833
ATP5F1B	17792.12187	-0.104390865	0.125126668	0.394402058	0.457779567
PTGES3	7396.426743	-0.90178704	0.121629636	5.52E-14	3.31E-13
RSRC2	1136.311741	0.606058474	0.169272671	0.000213285	0.000459546
KRT18	39247.03119	3.854793137	0.114556944	4.30E-251	2.88E-248
TNS2	1486.538077	1.55646782	0.238783216	6.25E-12	3.14E-11
METAP2	4790.353882	-0.511346216	0.158683188	0.000879785	0.001745766
LTA4H	2126.732043	-0.499969901	0.117814985	1.54E-05	3.89E-05
ELK3	2057.628224	0.812178924	0.229801557	0.000194091	0.000420216
MAGOHB	417.9554291	-0.691563445	0.223781304	0.00111083	0.002172715
FOXM1	1338.58613	-2.023262059	0.19582359	1.37E-26	1.91E-25
ARPC3	6760.107688	0.141754671	0.143758217	0.311107054	0.371190919
GPN3	598.5363087	-0.832845134	0.191405828	6.40E-06	1.69E-05
VPS29	1393.588644	-0.389594141	0.161623273	0.012606657	0.020485436
RAD51AP1	245.0129445	-2.856668733	0.319610908	9.41E-21	9.46E-20
SH2B3	2448.857939	0.473747067	0.171301297	0.004103325	0.007307277
MANSC1	1439.914752	0.314340552	0.194079681	0.089559223	0.122217779
ALDH2	2153.4579	0.552652291	0.166450023	0.000594026	0.001208057
CDKN1B	497.7800916	0.774303078	0.198688027	4.93E-05	0.000116909
LTBR	3884.16033	0.635378309	0.165689114	7.57E-05	0.000174136
CDK2AP1	4896.442878	-1.036537505	0.131773584	1.33E-15	9.03E-15
OAS3	2454.110966	-0.707375231	0.583771939	0.103827028	0.139469453
OAS2	1084.332281	0.069839377	0.341327401	0.81780055	0.851803522
ART4	1051.860878	2.046043012	0.308586234	9.44E-13	5.15E-12
MGP	7218.530736	3.077165066	0.212885005	5.59E-49	1.97E-47
ARHGDIB	5407.984223	0.126501296	0.126518939	0.307124413	0.367027088
GTF2H3	938.274796	-0.438468482	0.159162934	0.004409404	0.007814975
EIF2B1	1660.075458	-0.225463698	0.139116129	0.096232551	0.130154719
DDX55	607.6065608	-0.28795316	0.219075753	0.163862951	0.21009437
SLC38A1	3035.374956	0.670638405	0.206454102	0.000664721	0.001337624
RFC5	637.9559644	-2.712318502	0.234594413	1.84E-32	3.41E-31
COPZ1	3239.86045	0.028302057	0.198274733	0.881140236	0.905038768
CAND1	3896.369028	-0.358381739	0.132844088	0.005705037	0.009871158
RAB5B	2626.784561	2.162127084	0.265585882	9.61E-18	7.79E-17
NUP107	870.7253009	-1.197809523	0.223590507	2.04E-08	7.20E-08
CNOT2	1093.697284	0.372946197	0.187352876	0.037440735	0.055455647
TIMELESS	1082.337253	-1.735345786	0.157598025	1.68E-29	2.80E-28
CPSF6	1702.655764	-0.387387859	0.142640832	0.005243722	0.009158069
KRR1	1192.437468	-0.039347535	0.202072206	0.838120543	0.869243695
MRPL51	2627.303638	-0.448378954	0.201463251	0.019345245	0.03042496
GAPDH	87736.74961	0.253368756	0.111561014	0.020811595	0.03251751
NOP2	1444.473977	-1.069569606	0.189304822	5.24E-09	1.96E-08
CHD4	5074.46227	-0.081906231	0.155172422	0.586385286	0.642980627
COPS7A	783.9780609	-0.007086641	0.156036337	0.962660327	0.97133947
ING4	267.6275117	0.708328872	0.21144732	0.000441668	0.00091289
CDCA3	390.3080557	0.187854571	0.255863332	0.429484918	0.492277258
CHPT1	788.5509883	-0.50489839	0.179718954	0.003460258	0.006243367
USP5	4564.814985	0.629082092	0.150931529	1.87E-05	4.68E-05
TPI1	36417.35773	0.596240713	0.189666319	0.001046375	0.002053235
ENO2	941.3232193	0.416615743	0.187312282	0.020100945	0.031502603
ATN1	2743.308326	-0.111754615	0.174770758	0.506698312	0.566822228
C12orf57	1730.090371	-0.481423296	0.187726566	0.00739753	0.012578804
LPCAT3	791.4691138	-0.316090515	0.156288644	0.036683932	0.054449158
GOLT1B	1050.970886	0.277531618	0.1700344	0.090179927	0.123036037
LDHB	18302.52463	-1.332426793	0.180248508	2.53E-14	1.55E-13
CMAS	1286.489961	0.682915181	0.187235986	0.000150329	0.000330054
RAB35	1229.135524	-0.495988707	0.200395888	0.009379607	0.015620249
COX6A1	3720.129274	0.157888758	0.130916287	0.217261905	0.269986383
SRSF9	4077.064587	-0.620449834	0.122098094	2.31E-07	7.27E-07
FGFR1OP2	911.4284914	0.079371203	0.187944636	0.659462687	0.709189538
BTN3A3	477.235303	1.634293996	0.301426057	4.16E-09	1.58E-08
TDP2	820.9006017	0.448047324	0.143251487	0.001308755	0.00253001
DSE	755.4869044	-0.771832271	0.319944424	0.007621556	0.012930217
RWDD1	2042.466754	-0.589844439	0.202542661	0.002264314	0.004221038
TMEM14C	1549.821419	-0.192518609	0.188580692	0.286124126	0.344386787
PAK1IP1	680.9447118	-0.478832077	0.172616887	0.00397632	0.007094297
NEDD9	486.6012955	1.14473786	0.32025542	8.77E-05	0.000200045
ASF1A	511.9849244	-0.066797705	0.168463203	0.68134192	0.72839472
SERINC1	4381.305209	1.347347504	0.148052364	1.53E-20	1.50E-19
HDDC2	530.0159628	-1.35460108	0.22620827	3.41E-10	1.44E-09
NCOA7	716.5791131	0.779606025	0.412105765	0.026611862	0.040809725
ULBP1	1307.523641	2.71965568	0.228121305	2.64E-34	5.35E-33
MTRF1L	2513.573719	1.335346364	0.134583065	5.89E-24	7.18E-23
MAPK14	1909.29408	1.705773944	0.235059823	2.23E-14	1.38E-13
KCTD20	2288.411957	0.278603977	0.171819095	0.092088715	0.1253087
SRSF3	5838.812753	-0.545327981	0.135835365	3.97E-05	9.54E-05
MRPL18	1406.529076	-0.216884175	0.152100199	0.141577654	0.184199343
MCM3	3637.798093	-2.778188831	0.165909561	1.99E-64	1.15E-62
RNF8	721.9812132	0.463273617	0.177795612	0.006700407	0.011460735
FBXO9	800.5872541	-0.289544948	0.197641742	0.124126298	0.163783184
CD83	986.660245	0.301918596	0.378242796	0.357160492	0.419566557
CCNC	1643.861056	-0.651439212	0.161438058	3.23E-05	7.85E-05
PTP4A1	1779.285256	0.64411868	0.124984249	1.54E-07	4.94E-07
ASCC3	2536.089965	-0.314949642	0.192849587	0.087078963	0.119266508
ACOT13	541.5363464	-0.208276293	0.20221875	0.279111645	0.337157209
RPS12	19458.83033	-0.347766458	0.191287717	0.056959446	0.0813377
C6orf62	2428.279193	1.053987299	0.236121054	2.60E-06	7.22E-06
GMNN	851.1808253	-1.988749984	0.150907921	3.23E-41	8.80E-40
SNX3	4049.10775	0.370618824	0.111764926	0.000736984	0.001475509
HBS1L	1915.222108	-0.617663827	0.13151643	1.63E-06	4.65E-06
PERP	4586.962053	0.503460862	0.130575989	8.06E-05	0.000184834
PHACTR2	1285.740182	-0.103262538	0.231982892	0.635999101	0.686600415
SLC39A7	3337.295293	0.109776357	0.120874859	0.35447105	0.41662624
CUTA	2687.7538	1.157485021	0.127088774	2.38E-20	2.31E-19
QKI	1567.089493	-0.06257315	0.228810386	0.771603048	0.811175538
MDFI	1344.170857	1.458361561	0.203490291	9.16E-14	5.39E-13
SMOC2	545.5303507	0.245514609	0.351972605	0.428789206	0.491563887
CCND3	4520.403486	0.325041319	0.219477871	0.116599395	0.155011056
BYSL	1125.658952	-1.134582832	0.174529157	2.31E-11	1.09E-10
PPP2R5D	1083.955793	-0.253867624	0.171537845	0.124291693	0.163936879
MRPL2	576.4400496	-0.371011264	0.206139812	0.057939503	0.082491183
PTK7	728.6388522	-1.686742671	0.432549679	6.08E-06	1.61E-05
DNPH1	537.3493955	-1.013278863	0.252952706	2.12E-05	5.29E-05
COX7A2	3142.742585	0.40238111	0.153090194	0.00669807	0.011460735
TMEM30A	4215.279417	0.0508207	0.136360254	0.702693753	0.747169452
GMDS	457.5433296	-0.621271263	0.272963631	0.013728818	0.022163842
SENP6	1154.754299	0.395906047	0.210284861	0.046941264	0.068282832
VEGFA	1193.271015	3.108552752	0.198148153	4.21E-57	1.99E-55
SLC29A1	5173.366824	-1.229194161	0.198885822	1.46E-10	6.39E-10
BTN2A1	662.8168175	1.138491478	0.20427301	7.01E-09	2.57E-08
LAMA4	7090.762277	0.276183697	0.178787346	0.107604252	0.14425426
FBRSL1	1158.574944	-1.12666306	0.168568537	6.89E-12	3.44E-11
MAN2A1	2408.542547	1.170355766	0.188767715	1.49E-10	6.53E-10
HMGCS1	1811.53287	0.71728148	0.241922692	0.001619073	0.003083139
DAP	3947.912601	-0.111884875	0.118860904	0.337472585	0.39881501
NNT	1916.604595	0.246165315	0.188420595	0.172031019	0.219350185
MRPS30	671.3320119	0.177748064	0.22349185	0.399168982	0.462511614
HSPA9	7288.181705	-0.762043474	0.132583926	4.80E-09	1.81E-08
MRPS27	1339.018399	-0.456086826	0.188561061	0.011471022	0.018785795
PFDN1	1568.124465	0.026902902	0.150062889	0.853681351	0.88197073
HBEGF	511.369516	1.534117426	0.240583783	1.70E-11	8.16E-11
LOX	1419.627114	1.375970516	0.162506225	3.90E-18	3.25E-17
SPARC	41024.27109	0.496511276	0.123684934	4.20E-05	0.000100343
IK	2453.549168	0.041929302	0.142601427	0.762859853	0.80273934
HMGCR	1454.631446	1.105160928	0.263801676	7.99E-06	2.09E-05
RNF130	1545.68963	-0.20369159	0.143564702	0.144804752	0.188105862
THG1L	453.6817515	-0.859376978	0.302310329	0.001900688	0.003580751
CLINT1	2403.602148	0.646257805	0.142884523	3.64E-06	9.96E-06
TTC1	1747.876445	-0.240643392	0.140287433	0.078161585	0.108269706
CCNG1	3311.903198	0.232071379	0.143347788	0.096100061	0.130028
DROSHA	1102.746827	-0.840314643	0.258146897	0.000508791	0.001041987
LMNB1	1326.354232	-1.554751118	0.226511718	5.92E-13	3.29E-12
ARRDC3	525.129288	1.044604522	0.338548047	0.000610705	0.001239344
GOLPH3	1300.443252	1.460846954	0.197026484	1.45E-14	9.08E-14
SUB1	3583.443718	-0.108382402	0.171524021	0.512261355	0.571995312
TARS1	4598.811659	-0.510095632	0.135849958	0.00012025	0.0002685
RAD1	505.5737564	-0.493601991	0.180228056	0.00435474	0.007728309
BRIX1	897.0721727	-0.806894683	0.154061345	8.12E-08	2.68E-07
SLC12A7	1286.026041	0.057470346	0.257520563	0.810276669	0.844781214
GNPDA1	1474.191863	-0.896892713	0.20772811	6.76E-06	1.78E-05
PCDH12	4335.725959	4.098728114	0.343773138	6.18E-36	1.35E-34
SKP1	5564.734531	0.112822449	0.127863533	0.367295306	0.429664998
NUP155	1027.158927	-1.602665669	0.188676803	1.51E-18	1.31E-17
PPP2CA	4415.886095	0.271342126	0.125691555	0.027337359	0.041826596
C5orf15	1177.235872	0.645183041	0.196634539	0.000611645	0.001240126
PPWD1	538.0470473	-0.426134754	0.173748558	0.010796194	0.017806812
TXNDC15	1276.665108	-0.290427159	0.192494267	0.114040723	0.152092114
RARS1	3652.564042	0.07253355	0.111007932	0.506569679	0.56677292
MACROH2A1	3459.306559	-1.23786493	0.169394779	6.18E-14	3.69E-13
TCERG1	1451.011709	-0.60715861	0.237699703	0.006545997	0.011219079
DPYSL3	4395.232275	0.117155966	0.232796098	0.592395471	0.647558193
CSNK1A1	4684.510332	0.45321296	0.145234374	0.001333279	0.00257253
ERGIC1	3102.850762	-0.738259017	0.161548991	2.62E-06	7.27E-06
ATP6V0E1	4922.647437	0.684064093	0.156213183	6.82E-06	1.80E-05
STC2	1888.313402	-0.879995949	0.288614745	0.000952908	0.001879184
DBN1	7162.177026	-0.116539482	0.149434239	0.422279018	0.485262517
SMC4	2068.345565	-1.324231292	0.184039026	1.11E-13	6.49E-13
SELENOK	824.0754462	0.683261503	0.203183469	0.000435642	0.000901825
TIMMDC1	1259.391235	0.233595645	0.136656737	0.07958794	0.110040834
CRBN	560.4249853	-0.134855361	0.171803418	0.415449596	0.478398667
AMOTL2	1884.295215	1.514174064	0.214154843	1.55E-13	8.95E-13
NIT2	722.6893049	-1.258206064	0.228951618	8.10E-09	2.95E-08
FAM162A	864.5957625	-1.400707144	0.17361562	1.03E-16	7.67E-16
OGG1	527.8774409	-2.420034895	0.228825305	9.55E-28	1.39E-26
KPNA1	2376.527155	-0.040396682	0.153378482	0.78619254	0.824186518
PCCB	1132.488155	-0.596426573	0.189012785	0.001004635	0.00197538
UBE3A	1706.997392	1.049468771	0.220046862	6.12E-07	1.83E-06
RNF7	1630.230117	0.466438826	0.150647742	0.001426739	0.002734752
TFDP2	532.6533188	-1.311889818	0.304692775	2.86E-06	7.88E-06
PDCD10	993.7875057	1.211072949	0.181885253	6.68E-12	3.34E-11
PRKAR2A	2061.062199	0.001729216	0.187236179	0.992315557	0.993944045
HES1	916.8683149	3.000167433	0.253119	5.14E-34	1.03E-32
USP4	1640.978441	0.121852633	0.180679147	0.482704938	0.544708956
GNAI2	22398.46357	0.569084183	0.143285294	4.63E-05	0.000110242
TFG	1981.772484	0.828851522	0.193255825	8.52E-06	2.22E-05
TUSC2	1233.473344	0.055657591	0.22091562	0.789868644	0.827623375
NPRL2	457.9693754	0.060836734	0.230314405	0.779042565	0.817458095
RPL24	16909.67137	-0.306598069	0.167615164	0.05776694	0.08228045
CYB561D2	726.4666848	0.526911394	0.179819282	0.002302495	0.004281172
C3orf14	250.3313554	-1.691171239	0.291549172	3.96E-10	1.67E-09
FXR1	3338.676955	0.133992891	0.122785158	0.265517127	0.322245393
IFT57	1107.697641	-1.068679258	0.205014977	6.02E-08	2.01E-07
GNB4	1132.066812	-0.907069977	0.229192166	3.14E-05	7.66E-05
GBE1	3048.441877	0.225720394	0.153124769	0.128446183	0.168859038
UMPS	1285.360333	-0.421265885	0.156757495	0.005510081	0.009571712
NCBP2	2316.201689	-0.397814956	0.127809267	0.00145484	0.00278543
SNX4	694.6146857	-0.437560474	0.167148339	0.00665278	0.011390443
FRMD4B	1056.639026	0.733359152	0.207132737	0.000211931	0.000456923
SLC41A3	661.8326811	-1.393895828	0.256359359	7.68E-09	2.80E-08
PLXNA1	1971.177302	-1.075409939	0.214581573	1.71E-07	5.45E-07
ATP6V1A	1937.368141	1.5109324	0.223744122	1.47E-12	7.85E-12
KLHL18	987.0269676	-0.120191115	0.204108635	0.53611806	0.595657112
SCAP	1494.628625	-1.030682654	0.188352823	1.56E-08	5.56E-08
MRPL3	2391.349747	-0.633390351	0.150222509	1.50E-05	3.80E-05
PLSCR4	1094.158635	0.507831562	0.188925948	0.004993651	0.008760126
MAPKAPK3	768.1510504	-1.14195393	0.266566779	4.85E-06	1.30E-05
GORASP1	1024.602217	0.20417639	0.156670721	0.178472879	0.226572671
RRP9	1223.92547	-0.35606112	0.227202776	0.095654362	0.129576278
ABHD14B	366.1528487	-0.627335854	0.213483075	0.001986391	0.003733814
EIF1B	768.9022743	0.852998625	0.172014183	3.31E-07	1.02E-06
SSR3	5468.140469	-0.127715402	0.186164241	0.47422277	0.536231269
TNNC1	429.1549852	10.12994429	1.414888997	1.66E-13	9.59E-13
CLCN2	2484.41346	5.261766835	0.295254749	1.96E-73	1.42E-71
EIF4G1	16363.62194	-0.263099121	0.111086694	0.015945023	0.025453558
SPCS1	1817.34877	-0.311687158	0.141850577	0.023926744	0.036971177
EEF1B2	12939.31841	-0.982769701	0.201907516	4.27E-07	1.30E-06
ADAM23	733.6884944	-0.010508495	0.17150601	0.949357788	0.960674345
DGUOK	542.7810331	-0.549077528	0.204503734	0.004801592	0.008449744
MOB1A	3267.211792	-0.058727978	0.137464726	0.661604348	0.710808454
LMAN2L	610.1799066	-0.195006609	0.156031434	0.197083703	0.247666303
TTL	2033.850965	-0.815357793	0.185039816	5.10E-06	1.37E-05
FAHD2A	464.4821908	-1.124546262	0.250361293	1.96E-06	5.51E-06
NCL	27841.76977	-1.537246311	0.172611409	4.94E-20	4.72E-19
ACTR1B	774.8024462	-0.639694901	0.210957976	0.001440982	0.002761265
SLC35F5	867.7235382	0.37942465	0.197978151	0.044205401	0.064611601
ACTR3	8897.040446	0.644435674	0.1503766	1.09E-05	2.81E-05
STEAP3	1031.202875	-1.472310385	0.223844107	5.45E-12	2.76E-11
SF3B6	2260.504228	-0.450890599	0.167405373	0.005239148	0.00915383
TP53I3	2156.155224	-0.143674248	0.168753833	0.377590864	0.440095907
ACVR1	591.0269101	0.536638201	0.213716702	0.008082347	0.013632513
TANC1	1454.937323	0.983494138	0.201595327	4.03E-07	1.23E-06
MPV17	697.8011652	-0.161685164	0.165542405	0.311922513	0.372097634
GTF3C2	914.4513812	-0.228356583	0.158596044	0.136777577	0.178473837
EIF2B4	706.0233706	-0.63000698	0.180757092	0.000296772	0.000629912
NRBP1	4750.941314	0.757401687	0.154894849	5.33E-07	1.60E-06
FNDC4	828.8859891	0.583169453	0.217831946	0.004714705	0.008301199
PSMD14	3762.527768	-0.074832107	0.149387199	0.606352584	0.660767578
SNX17	2578.097839	-0.091494565	0.146823662	0.521826773	0.581707111
PPM1G	6712.931737	-1.424786196	0.16833695	3.45E-18	2.90E-17
IFIH1	681.506172	0.493654077	0.421100395	0.164304061	0.210619645
RPS15	9713.577181	-0.207647958	0.175905554	0.219639613	0.272459817
GCA	114.7729539	-0.178377563	0.395683132	0.598906917	0.653503673
INO80B	329.2031604	0.306687353	0.210305463	0.123817808	0.163440482
MOGS	1532.7752	-0.620112004	0.136946237	3.66E-06	1.00E-05
NDUFS7	1068.04167	-0.001138829	0.16891333	0.994429234	0.995617499
GRB14	302.594119	0.065881239	0.343985846	0.828999778	0.861918025
SPTBN1	5487.62875	0.429618644	0.170226169	0.008803239	0.014748341
AUP1	2474.322961	-0.220635799	0.135947135	0.096129198	0.130041173
RTN4	12445.7592	0.294792198	0.112829267	0.007804217	0.013193358
HTRA2	688.8800272	-0.519093615	0.184588396	0.003374852	0.006110652
DOK1	734.4951863	1.948004587	0.313614067	1.74E-11	8.32E-11
POLE4	730.5785932	-1.258780624	0.229869773	9.02E-09	3.27E-08
EVA1A	305.8782781	-0.821284856	0.318484343	0.004428225	0.007842111
MRPL19	1799.768037	-0.814273009	0.130381081	2.12E-10	9.13E-10
WDR75	1198.07655	-0.12416306	0.157723652	0.416542428	0.47949234
EFEMP1	37385.62493	-0.151180109	0.209158154	0.446490602	0.508465258
FANCL	351.6898942	-1.041962226	0.228522931	1.71E-06	4.84E-06
FN1	135774.655	0.337973603	0.21400768	0.095032294	0.128921568
STAT1	2460.099247	-0.04809657	0.351344896	0.876765622	0.901650808
GLS	1698.269654	-0.491391036	0.19912177	0.009622485	0.015992937
UNC50	512.3494368	1.122106473	0.185525179	4.32E-10	1.80E-09
IGFBP5	1180.443574	6.081804105	0.369568687	7.44E-62	3.92E-60
USP34	1397.788914	0.252804934	0.223570589	0.230253864	0.284548608
CCT4	7356.86914	-0.906539608	0.132334495	3.28E-12	1.70E-11
GGCX	1000.981384	-0.740200477	0.171779117	8.76E-06	2.28E-05
TXNDC9	1389.040596	0.920165109	0.186764171	3.52E-07	1.08E-06
COQ10B	711.7370622	1.877394537	0.215631662	1.12E-19	1.04E-18
SF3B1	4387.562204	-0.32357295	0.11452399	0.003995568	0.007124846
ST3GAL5	225.9852099	0.195385142	0.289768744	0.460458306	0.522419097
PDCL3	827.980961	-0.910222688	0.190321592	7.37E-07	2.18E-06
MOB4	920.9306833	0.886772817	0.148942067	1.19E-09	4.75E-09
HSPE1	4386.520549	-1.476492883	0.185699649	2.09E-16	1.52E-15
CHMP3	1724.773429	-1.217216358	0.278919649	2.82E-06	7.77E-06
IL1R1	1003.712352	0.953128956	0.270511564	0.000159442	0.000348578
IL1RL1	1811.46539	2.279781117	0.443245576	6.19E-09	2.28E-08
FHL2	1691.433756	-0.103034414	0.134010534	0.431262731	0.493808351
CNPPD1	797.1230027	-0.141469789	0.245180096	0.53692159	0.596352182
UXS1	1525.891639	-0.24589609	0.132509521	0.057338445	0.081809195
ABCB6	400.4342755	-1.092411437	0.230209485	6.29E-07	1.88E-06
STK16	292.1950687	0.016743592	0.213387441	0.934079542	0.94851313
HDLBP	19270.66267	0.030557822	0.108644944	0.775120222	0.814362202
PPP1R7	2656.9918	0.721824437	0.157616108	2.55E-06	7.09E-06
STK25	4453.990885	-0.425038427	0.165535309	0.007802556	0.013193358
HPCAL1	3697.345557	1.304451368	0.262281585	1.19E-07	3.85E-07
ODC1	10184.00732	-0.914726307	0.24385686	7.15E-05	0.000164954
NOL10	1468.992886	-1.145145218	0.166727753	1.85E-12	9.77E-12
PLEKHB2	4035.743708	1.646494757	0.142163302	3.32E-32	6.08E-31
GORASP2	3041.150382	0.31599338	0.139833393	0.020289328	0.031745884
[truncated: 4,704 more rows]
