# Supplementary material for: KLF6 activation marks an angiogenic and apoptosis resistant endothelial phenotype in pulmonary arterial hypertension
Source: Commun Biol. 2026 Jun 15;9:846. doi: 10.1038/s42003-026-10493-5 (PMC13282386; doi:10.1038/s42003-026-10493-5)
Supplement: Supplementary file 12 — Supplementary Data 9 [file 42003_2026_10493_MOESM12_ESM.csv]

gene	Comparison	Estimate	P	FDR	sig_level
MYH9	Non-plexiform vs Plexiform	0.53	1.56E-07	7.55E-04	FDR < 0.001
CAPZB	Non-plexiform vs Plexiform	0.57	4.56E-05	1.10E-01	P < 0.05
FBLIM1	Non-plexiform vs Plexiform	0.73	8.39E-05	1.36E-01	P < 0.05
PGAM4	Non-plexiform vs Plexiform	0.44	1.50E-04	1.46E-01	NS or Estimate < 0.5
NME2	Non-plexiform vs Plexiform	0.41	1.74E-04	1.46E-01	NS or Estimate < 0.5
ANTXR1	Non-plexiform vs Plexiform	0.47	1.81E-04	1.46E-01	NS or Estimate < 0.5
PDLIM3	Non-plexiform vs Plexiform	0.67	2.17E-04	1.48E-01	P < 0.05
MICAL2	Non-plexiform vs Plexiform	0.64	2.44E-04	1.48E-01	P < 0.05
MPRIP	Non-plexiform vs Plexiform	0.35	3.48E-04	1.87E-01	NS or Estimate < 0.5
EDF1	Non-plexiform vs Plexiform	0.36	4.23E-04	1.87E-01	NS or Estimate < 0.5
NPIPA1	Non-plexiform vs Plexiform	0.34	4.56E-04	1.87E-01	NS or Estimate < 0.5
EMP3	Non-plexiform vs Plexiform	0.5	4.63E-04	1.87E-01	P < 0.05
PPP1CB	Non-plexiform vs Plexiform	0.37	5.91E-04	2.01E-01	NS or Estimate < 0.5
PLEKHG5	Non-plexiform vs Plexiform	0.5	6.15E-04	2.01E-01	P < 0.05
JAM3	Non-plexiform vs Plexiform	0.5	6.44E-04	2.01E-01	NS or Estimate < 0.5
EID1	Non-plexiform vs Plexiform	0.44	6.85E-04	2.01E-01	NS or Estimate < 0.5
CYB5R3	Non-plexiform vs Plexiform	0.49	7.44E-04	2.01E-01	NS or Estimate < 0.5
ARPC4	Non-plexiform vs Plexiform	0.4	7.46E-04	2.01E-01	NS or Estimate < 0.5
PTK2	Non-plexiform vs Plexiform	0.38	8.27E-04	2.11E-01	NS or Estimate < 0.5
COL8A1	Non-plexiform vs Plexiform	0.6	9.15E-04	2.19E-01	P < 0.05
NES	Non-plexiform vs Plexiform	0.61	1.05E-03	2.19E-01	P < 0.05
HIGD1A	Non-plexiform vs Plexiform	0.29	1.08E-03	2.19E-01	NS or Estimate < 0.5
H4C8	Non-plexiform vs Plexiform	0.38	1.10E-03	2.19E-01	NS or Estimate < 0.5
PFN1	Non-plexiform vs Plexiform	0.35	1.10E-03	2.19E-01	NS or Estimate < 0.5
TACSTD2	Non-plexiform vs Plexiform	-0.43	1.13E-03	2.19E-01	NS or Estimate < 0.5
C5orf24	Non-plexiform vs Plexiform	0.45	1.37E-03	2.54E-01	NS or Estimate < 0.5
CSNK1E	Non-plexiform vs Plexiform	0.36	1.44E-03	2.54E-01	NS or Estimate < 0.5
PCDH1	Non-plexiform vs Plexiform	0.48	1.56E-03	2.54E-01	NS or Estimate < 0.5
H2AC19	Non-plexiform vs Plexiform	0.34	1.60E-03	2.54E-01	NS or Estimate < 0.5
HES4	Non-plexiform vs Plexiform	0.55	1.67E-03	2.54E-01	P < 0.05
MYL6	Non-plexiform vs Plexiform	0.37	1.68E-03	2.54E-01	NS or Estimate < 0.5
PSMB4	Non-plexiform vs Plexiform	0.36	1.70E-03	2.54E-01	NS or Estimate < 0.5
KIAA2013	Non-plexiform vs Plexiform	0.28	1.77E-03	2.54E-01	NS or Estimate < 0.5
ANO1	Non-plexiform vs Plexiform	0.66	1.78E-03	2.54E-01	P < 0.05
DPYSL3	Non-plexiform vs Plexiform	0.41	1.94E-03	2.55E-01	NS or Estimate < 0.5
AIF1L	Non-plexiform vs Plexiform	0.61	1.98E-03	2.55E-01	P < 0.05
TUBB	Non-plexiform vs Plexiform	0.34	2.00E-03	2.55E-01	NS or Estimate < 0.5
IGF1	Non-plexiform vs Plexiform	0.51	2.03E-03	2.55E-01	P < 0.05
PDLIM4	Non-plexiform vs Plexiform	0.58	2.08E-03	2.55E-01	P < 0.05
PLS3	Non-plexiform vs Plexiform	0.47	2.10E-03	2.55E-01	NS or Estimate < 0.5
LIMS2	Non-plexiform vs Plexiform	0.35	2.40E-03	2.73E-01	NS or Estimate < 0.5
TAP1	Non-plexiform vs Plexiform	0.42	2.53E-03	2.73E-01	NS or Estimate < 0.5
SOD3	Non-plexiform vs Plexiform	0.68	2.57E-03	2.73E-01	P < 0.05
FHL3	Non-plexiform vs Plexiform	0.5	2.60E-03	2.73E-01	P < 0.05
H1-0	Non-plexiform vs Plexiform	0.38	2.60E-03	2.73E-01	NS or Estimate < 0.5
H1-4	Non-plexiform vs Plexiform	0.44	2.61E-03	2.73E-01	NS or Estimate < 0.5
PTMA	Non-plexiform vs Plexiform	0.33	2.88E-03	2.73E-01	NS or Estimate < 0.5
ATP6AP2	Non-plexiform vs Plexiform	0.27	2.91E-03	2.73E-01	NS or Estimate < 0.5
WDR1	Non-plexiform vs Plexiform	0.35	3.03E-03	2.73E-01	NS or Estimate < 0.5
WWTR1	Non-plexiform vs Plexiform	0.49	3.07E-03	2.73E-01	NS or Estimate < 0.5
DDAH2	Non-plexiform vs Plexiform	0.38	3.08E-03	2.73E-01	NS or Estimate < 0.5
ISM1	Non-plexiform vs Plexiform	0.43	3.11E-03	2.73E-01	NS or Estimate < 0.5
ANKRD10	Non-plexiform vs Plexiform	0.34	3.13E-03	2.73E-01	NS or Estimate < 0.5
ITGA8	Non-plexiform vs Plexiform	0.54	3.16E-03	2.73E-01	P < 0.05
SDF4	Non-plexiform vs Plexiform	0.3	3.17E-03	2.73E-01	NS or Estimate < 0.5
CD164	Non-plexiform vs Plexiform	0.36	3.25E-03	2.73E-01	NS or Estimate < 0.5
FBXO32	Non-plexiform vs Plexiform	0.75	3.38E-03	2.73E-01	P < 0.05
LAMA5	Non-plexiform vs Plexiform	0.42	3.39E-03	2.73E-01	NS or Estimate < 0.5
HNRNPUL1	Non-plexiform vs Plexiform	0.27	3.44E-03	2.73E-01	NS or Estimate < 0.5
ST6GALNAC6	Non-plexiform vs Plexiform	0.4	3.47E-03	2.73E-01	NS or Estimate < 0.5
ARHGEF15	Non-plexiform vs Plexiform	0.41	3.47E-03	2.73E-01	NS or Estimate < 0.5
SELENOW	Non-plexiform vs Plexiform	0.36	3.49E-03	2.73E-01	NS or Estimate < 0.5
DBNDD2	Non-plexiform vs Plexiform	0.34	3.72E-03	2.86E-01	NS or Estimate < 0.5
PHLDA1	Non-plexiform vs Plexiform	0.57	4.01E-03	3.04E-01	P < 0.05
CCNL2	Non-plexiform vs Plexiform	0.28	4.08E-03	3.04E-01	NS or Estimate < 0.5
MMP14	Non-plexiform vs Plexiform	0.36	4.35E-03	3.12E-01	NS or Estimate < 0.5
RTL8C	Non-plexiform vs Plexiform	0.32	4.36E-03	3.12E-01	NS or Estimate < 0.5
HEG1	Non-plexiform vs Plexiform	0.38	4.43E-03	3.12E-01	NS or Estimate < 0.5
NLGN2	Non-plexiform vs Plexiform	0.4	4.45E-03	3.12E-01	NS or Estimate < 0.5
HOOK3	Non-plexiform vs Plexiform	0.29	4.67E-03	3.20E-01	NS or Estimate < 0.5
TPI1	Non-plexiform vs Plexiform	0.34	4.69E-03	3.20E-01	NS or Estimate < 0.5
PDE3A	Non-plexiform vs Plexiform	0.52	4.77E-03	3.21E-01	P < 0.05
AXL	Non-plexiform vs Plexiform	0.38	4.95E-03	3.25E-01	NS or Estimate < 0.5
ROCK2	Non-plexiform vs Plexiform	0.31	4.99E-03	3.25E-01	NS or Estimate < 0.5
MOB1A	Non-plexiform vs Plexiform	0.34	5.05E-03	3.25E-01	NS or Estimate < 0.5
RCAN2	Non-plexiform vs Plexiform	0.48	5.13E-03	3.25E-01	NS or Estimate < 0.5
RAF1	Non-plexiform vs Plexiform	0.42	5.17E-03	3.25E-01	NS or Estimate < 0.5
NAA10	Non-plexiform vs Plexiform	0.37	5.33E-03	3.27E-01	NS or Estimate < 0.5
CTNNB1	Non-plexiform vs Plexiform	0.32	5.34E-03	3.27E-01	NS or Estimate < 0.5
POMP	Non-plexiform vs Plexiform	0.33	5.45E-03	3.27E-01	NS or Estimate < 0.5
STMN3	Non-plexiform vs Plexiform	0.37	5.46E-03	3.27E-01	NS or Estimate < 0.5
SPATS2L	Non-plexiform vs Plexiform	0.38	5.75E-03	3.40E-01	NS or Estimate < 0.5
CD151	Non-plexiform vs Plexiform	0.31	5.91E-03	3.43E-01	NS or Estimate < 0.5
DKK3	Non-plexiform vs Plexiform	0.31	5.98E-03	3.43E-01	NS or Estimate < 0.5
METRNL	Non-plexiform vs Plexiform	0.44	6.01E-03	3.43E-01	NS or Estimate < 0.5
CLIC1	Non-plexiform vs Plexiform	0.39	6.13E-03	3.46E-01	NS or Estimate < 0.5
GALNT2	Non-plexiform vs Plexiform	0.41	6.23E-03	3.47E-01	NS or Estimate < 0.5
FKBP9	Non-plexiform vs Plexiform	0.35	6.37E-03	3.47E-01	NS or Estimate < 0.5
ITPRIPL2	Non-plexiform vs Plexiform	0.43	6.42E-03	3.47E-01	NS or Estimate < 0.5
RTRAF	Non-plexiform vs Plexiform	0.27	6.50E-03	3.47E-01	NS or Estimate < 0.5
COPA	Non-plexiform vs Plexiform	0.23	6.51E-03	3.47E-01	NS or Estimate < 0.5
IST1	Non-plexiform vs Plexiform	0.31	6.62E-03	3.49E-01	NS or Estimate < 0.5
SH3PXD2A	Non-plexiform vs Plexiform	0.37	6.75E-03	3.50E-01	NS or Estimate < 0.5
NLRP1	Non-plexiform vs Plexiform	0.42	6.78E-03	3.50E-01	NS or Estimate < 0.5
GPR4	Non-plexiform vs Plexiform	0.36	7.10E-03	3.59E-01	NS or Estimate < 0.5
ARHGEF7	Non-plexiform vs Plexiform	0.37	7.33E-03	3.59E-01	NS or Estimate < 0.5
PEA15	Non-plexiform vs Plexiform	0.29	7.51E-03	3.59E-01	NS or Estimate < 0.5
NUTF2	Non-plexiform vs Plexiform	0.32	7.52E-03	3.59E-01	NS or Estimate < 0.5
LRP10	Non-plexiform vs Plexiform	0.33	7.56E-03	3.59E-01	NS or Estimate < 0.5
EAPP	Non-plexiform vs Plexiform	0.36	7.57E-03	3.59E-01	NS or Estimate < 0.5
IQSEC1	Non-plexiform vs Plexiform	0.41	7.63E-03	3.59E-01	NS or Estimate < 0.5
OAZ2	Non-plexiform vs Plexiform	0.32	7.69E-03	3.59E-01	NS or Estimate < 0.5
SNHG32	Non-plexiform vs Plexiform	0.37	7.97E-03	3.59E-01	NS or Estimate < 0.5
LGALS1	Non-plexiform vs Plexiform	0.62	8.03E-03	3.59E-01	P < 0.05
CA3	Non-plexiform vs Plexiform	-0.38	8.06E-03	3.59E-01	NS or Estimate < 0.5
MEPCE	Non-plexiform vs Plexiform	0.23	8.09E-03	3.59E-01	NS or Estimate < 0.5
MXRA7	Non-plexiform vs Plexiform	0.38	8.17E-03	3.59E-01	NS or Estimate < 0.5
SIPA1	Non-plexiform vs Plexiform	0.34	8.18E-03	3.59E-01	NS or Estimate < 0.5
RHOB	Non-plexiform vs Plexiform	0.34	8.25E-03	3.59E-01	NS or Estimate < 0.5
ITGA1	Non-plexiform vs Plexiform	0.4	8.33E-03	3.59E-01	NS or Estimate < 0.5
DUSP7	Non-plexiform vs Plexiform	0.39	8.36E-03	3.59E-01	NS or Estimate < 0.5
CSRP2	Non-plexiform vs Plexiform	0.36	8.37E-03	3.59E-01	NS or Estimate < 0.5
SELENON	Non-plexiform vs Plexiform	0.41	8.44E-03	3.59E-01	NS or Estimate < 0.5
MIER1	Non-plexiform vs Plexiform	0.41	8.77E-03	3.59E-01	NS or Estimate < 0.5
ELOB	Non-plexiform vs Plexiform	0.35	8.84E-03	3.59E-01	NS or Estimate < 0.5
RRAS	Non-plexiform vs Plexiform	0.27	9.02E-03	3.59E-01	NS or Estimate < 0.5
C7orf50	Non-plexiform vs Plexiform	0.37	9.09E-03	3.59E-01	NS or Estimate < 0.5
FAR1	Non-plexiform vs Plexiform	0.37	9.10E-03	3.59E-01	NS or Estimate < 0.5
INF2	Non-plexiform vs Plexiform	0.36	9.13E-03	3.59E-01	NS or Estimate < 0.5
ST3GAL1	Non-plexiform vs Plexiform	0.33	9.39E-03	3.59E-01	NS or Estimate < 0.5
ILVBL	Non-plexiform vs Plexiform	0.36	9.42E-03	3.59E-01	NS or Estimate < 0.5
KXD1	Non-plexiform vs Plexiform	0.31	9.51E-03	3.59E-01	NS or Estimate < 0.5
CLMN	Non-plexiform vs Plexiform	0.34	9.57E-03	3.59E-01	NS or Estimate < 0.5
LAMTOR1	Non-plexiform vs Plexiform	0.35	9.63E-03	3.59E-01	NS or Estimate < 0.5
NPTN	Non-plexiform vs Plexiform	0.3	9.70E-03	3.59E-01	NS or Estimate < 0.5
AP2A2	Non-plexiform vs Plexiform	0.29	9.76E-03	3.59E-01	NS or Estimate < 0.5
ATP5ME	Non-plexiform vs Plexiform	0.25	9.79E-03	3.59E-01	NS or Estimate < 0.5
CDK13	Non-plexiform vs Plexiform	0.37	9.81E-03	3.59E-01	NS or Estimate < 0.5
FHIP2B	Non-plexiform vs Plexiform	0.39	9.84E-03	3.59E-01	NS or Estimate < 0.5
SRP14	Non-plexiform vs Plexiform	0.34	9.87E-03	3.59E-01	NS or Estimate < 0.5
MORF4L2	Non-plexiform vs Plexiform	0.35	9.91E-03	3.59E-01	NS or Estimate < 0.5
SPTAN1	Non-plexiform vs Plexiform	0.3	1.00E-02	3.59E-01	NS or Estimate < 0.5
SCARA3	Non-plexiform vs Plexiform	0.45	1.01E-02	3.59E-01	NS or Estimate < 0.5
AP2S1	Non-plexiform vs Plexiform	0.3	1.01E-02	3.59E-01	NS or Estimate < 0.5
DYNC1I2	Non-plexiform vs Plexiform	0.37	1.01E-02	3.59E-01	NS or Estimate < 0.5
CRIP1	Non-plexiform vs Plexiform	0.58	1.01E-02	3.59E-01	P < 0.05
ABR	Non-plexiform vs Plexiform	0.38	1.01E-02	3.59E-01	NS or Estimate < 0.5
CLIC4	Non-plexiform vs Plexiform	0.41	1.03E-02	3.60E-01	NS or Estimate < 0.5
CREB3L2	Non-plexiform vs Plexiform	0.38	1.03E-02	3.60E-01	NS or Estimate < 0.5
CFB	Non-plexiform vs Plexiform	0.34	1.04E-02	3.60E-01	NS or Estimate < 0.5
SH3BP2	Non-plexiform vs Plexiform	0.32	1.05E-02	3.61E-01	NS or Estimate < 0.5
NCOR2	Non-plexiform vs Plexiform	0.309795094	1.06E-02	3.61E-01	NS or Estimate < 0.5
PHLDA3	Non-plexiform vs Plexiform	0.397172206	1.07E-02	3.61E-01	NS or Estimate < 0.5
RHOC	Non-plexiform vs Plexiform	0.414773254	1.08E-02	3.63E-01	NS or Estimate < 0.5
ANKRD39	Non-plexiform vs Plexiform	0.355190695	1.09E-02	3.65E-01	NS or Estimate < 0.5
LTBP1	Non-plexiform vs Plexiform	0.75	1.13E-02	3.73E-01	P < 0.05
GLG1	Non-plexiform vs Plexiform	0.27	1.16E-02	3.73E-01	NS or Estimate < 0.5
SUN2	Non-plexiform vs Plexiform	0.31	1.17E-02	3.73E-01	NS or Estimate < 0.5
MAP1B	Non-plexiform vs Plexiform	0.55	1.17E-02	3.73E-01	P < 0.05
CLEC3B	Non-plexiform vs Plexiform	0.37	1.17E-02	3.73E-01	NS or Estimate < 0.5
ITGA7	Non-plexiform vs Plexiform	0.56	1.18E-02	3.73E-01	P < 0.05
SYNPO	Non-plexiform vs Plexiform	0.71	1.18E-02	3.73E-01	P < 0.05
S100A16	Non-plexiform vs Plexiform	0.349592882	1.19E-02	3.73E-01	NS or Estimate < 0.5
SH3BGRL3	Non-plexiform vs Plexiform	0.55	1.19E-02	3.73E-01	P < 0.05
LAMA4	Non-plexiform vs Plexiform	0.34	1.22E-02	3.81E-01	NS or Estimate < 0.5
SMAD7	Non-plexiform vs Plexiform	0.381121761	1.22E-02	3.81E-01	NS or Estimate < 0.5
TXNDC15	Non-plexiform vs Plexiform	0.343939538	1.25E-02	3.86E-01	NS or Estimate < 0.5
ACVRL1	Non-plexiform vs Plexiform	0.43	1.26E-02	3.87E-01	NS or Estimate < 0.5
ZNF428	Non-plexiform vs Plexiform	0.35949838	1.27E-02	3.87E-01	NS or Estimate < 0.5
ITGB1	Non-plexiform vs Plexiform	0.443088576	1.30E-02	3.94E-01	NS or Estimate < 0.5
GDI1	Non-plexiform vs Plexiform	0.41	1.32E-02	3.94E-01	NS or Estimate < 0.5
CSNK2B	Non-plexiform vs Plexiform	0.29	1.32E-02	3.94E-01	NS or Estimate < 0.5
GNB2	Non-plexiform vs Plexiform	0.283605911	1.33E-02	3.94E-01	NS or Estimate < 0.5
KCNK4	Non-plexiform vs Plexiform	0.22604943	1.34E-02	3.95E-01	NS or Estimate < 0.5
SMIM17	Non-plexiform vs Plexiform	0.4	1.35E-02	3.95E-01	NS or Estimate < 0.5
BTBD6	Non-plexiform vs Plexiform	0.23888619	1.37E-02	3.95E-01	NS or Estimate < 0.5
TMBIM1	Non-plexiform vs Plexiform	0.338080779	1.38E-02	3.95E-01	NS or Estimate < 0.5
MFGE8	Non-plexiform vs Plexiform	1.02	1.38E-02	3.95E-01	P < 0.05
UGP2	Non-plexiform vs Plexiform	0.2832	1.38E-02	3.95E-01	NS or Estimate < 0.5
PRSS23	Non-plexiform vs Plexiform	0.57	1.39E-02	3.95E-01	P < 0.05
ARF1	Non-plexiform vs Plexiform	0.27	1.41E-02	3.95E-01	NS or Estimate < 0.5
JAM2	Non-plexiform vs Plexiform	0.52	1.41E-02	3.95E-01	P < 0.05
NOTCH3	Non-plexiform vs Plexiform	0.92	1.41E-02	3.95E-01	P < 0.05
HNRNPL	Non-plexiform vs Plexiform	0.26	1.42E-02	3.95E-01	NS or Estimate < 0.5
PSMB8	Non-plexiform vs Plexiform	0.453521456	1.43E-02	3.97E-01	NS or Estimate < 0.5
ATL3	Non-plexiform vs Plexiform	0.366605583	1.44E-02	3.97E-01	NS or Estimate < 0.5
GNB1	Non-plexiform vs Plexiform	0.38	1.46E-02	3.98E-01	NS or Estimate < 0.5
NOP10	Non-plexiform vs Plexiform	0.360967547	1.48E-02	3.98E-01	NS or Estimate < 0.5
CAVIN1	Non-plexiform vs Plexiform	0.324225093	1.48E-02	3.98E-01	NS or Estimate < 0.5
TWSG1	Non-plexiform vs Plexiform	0.326508997	1.49E-02	3.98E-01	NS or Estimate < 0.5
NSMF	Non-plexiform vs Plexiform	0.38	1.50E-02	3.98E-01	NS or Estimate < 0.5
ZNF532	Non-plexiform vs Plexiform	0.365224681	1.51E-02	3.98E-01	NS or Estimate < 0.5
FBN1	Non-plexiform vs Plexiform	0.57	1.51E-02	3.98E-01	P < 0.05
RAB6A	Non-plexiform vs Plexiform	0.4	1.51E-02	3.98E-01	NS or Estimate < 0.5
NAP1L1	Non-plexiform vs Plexiform	0.347276596	1.53E-02	4.01E-01	NS or Estimate < 0.5
KIAA0895L	Non-plexiform vs Plexiform	0.34	1.55E-02	4.02E-01	NS or Estimate < 0.5
ANP32B	Non-plexiform vs Plexiform	0.306014124	1.55E-02	4.02E-01	NS or Estimate < 0.5
LHFPL2	Non-plexiform vs Plexiform	0.332182177	1.56E-02	4.03E-01	NS or Estimate < 0.5
DARS1	Non-plexiform vs Plexiform	0.33	1.59E-02	4.05E-01	NS or Estimate < 0.5
HYAL2	Non-plexiform vs Plexiform	0.52	1.60E-02	4.05E-01	P < 0.05
ARHGAP1	Non-plexiform vs Plexiform	0.396221186	1.60E-02	4.05E-01	NS or Estimate < 0.5
VIM	Non-plexiform vs Plexiform	0.59	1.60E-02	4.05E-01	P < 0.05
GNPTG	Non-plexiform vs Plexiform	0.301436544	1.63E-02	4.08E-01	NS or Estimate < 0.5
DYNC1H1	Non-plexiform vs Plexiform	0.23	1.65E-02	4.13E-01	NS or Estimate < 0.5
APEX1	Non-plexiform vs Plexiform	0.23	1.68E-02	4.13E-01	NS or Estimate < 0.5
GBE1	Non-plexiform vs Plexiform	0.33	1.68E-02	4.13E-01	NS or Estimate < 0.5
PKD1	Non-plexiform vs Plexiform	0.39	1.70E-02	4.13E-01	NS or Estimate < 0.5
DPP7	Non-plexiform vs Plexiform	0.319269094	1.70E-02	4.13E-01	NS or Estimate < 0.5
FAM118A	Non-plexiform vs Plexiform	0.317309621	1.73E-02	4.13E-01	NS or Estimate < 0.5
HYOU1	Non-plexiform vs Plexiform	0.307056807	1.74E-02	4.13E-01	NS or Estimate < 0.5
ABLIM3	Non-plexiform vs Plexiform	0.416172513	1.74E-02	4.13E-01	NS or Estimate < 0.5
BARHL2	Non-plexiform vs Plexiform	0.291688996	1.75E-02	4.13E-01	NS or Estimate < 0.5
S100A4	Non-plexiform vs Plexiform	0.46	1.76E-02	4.13E-01	NS or Estimate < 0.5
SGCB	Non-plexiform vs Plexiform	0.37	1.78E-02	4.13E-01	NS or Estimate < 0.5
SLC2A4RG	Non-plexiform vs Plexiform	0.229490745	1.78E-02	4.13E-01	NS or Estimate < 0.5
GOLM2	Non-plexiform vs Plexiform	0.304995055	1.79E-02	4.13E-01	NS or Estimate < 0.5
TLN1	Non-plexiform vs Plexiform	0.380816043	1.80E-02	4.13E-01	NS or Estimate < 0.5
PRRC2B	Non-plexiform vs Plexiform	0.292298775	1.81E-02	4.13E-01	NS or Estimate < 0.5
CAP1	Non-plexiform vs Plexiform	0.2354701	1.81E-02	4.13E-01	NS or Estimate < 0.5
PAPSS2	Non-plexiform vs Plexiform	0.286385463	1.82E-02	4.13E-01	NS or Estimate < 0.5
GABARAPL2	Non-plexiform vs Plexiform	0.234571945	1.82E-02	4.13E-01	NS or Estimate < 0.5
FNDC3B	Non-plexiform vs Plexiform	0.296498956	1.82E-02	4.13E-01	NS or Estimate < 0.5
ADGRA2	Non-plexiform vs Plexiform	0.481436555	1.82E-02	4.13E-01	NS or Estimate < 0.5
CALHM2	Non-plexiform vs Plexiform	0.294715697	1.84E-02	4.13E-01	NS or Estimate < 0.5
PTTG1IP	Non-plexiform vs Plexiform	0.315174289	1.84E-02	4.13E-01	NS or Estimate < 0.5
AP3S1	Non-plexiform vs Plexiform	0.33	1.84E-02	4.13E-01	NS or Estimate < 0.5
RPL13	Non-plexiform vs Plexiform	0.306242641	1.85E-02	4.13E-01	NS or Estimate < 0.5
TIMP2	Non-plexiform vs Plexiform	0.32	1.86E-02	4.15E-01	NS or Estimate < 0.5
ELK4	Non-plexiform vs Plexiform	0.26	1.88E-02	4.16E-01	NS or Estimate < 0.5
COL18A1	Non-plexiform vs Plexiform	0.78	1.90E-02	4.17E-01	P < 0.05
CPNE1	Non-plexiform vs Plexiform	0.33	1.91E-02	4.17E-01	NS or Estimate < 0.5
TNS2	Non-plexiform vs Plexiform	0.185539703	1.91E-02	4.17E-01	NS or Estimate < 0.5
ITM2B	Non-plexiform vs Plexiform	0.254991577	1.92E-02	4.17E-01	NS or Estimate < 0.5
SHROOM4	Non-plexiform vs Plexiform	0.342035036	1.95E-02	4.20E-01	NS or Estimate < 0.5
SSU72	Non-plexiform vs Plexiform	0.293771794	1.95E-02	4.20E-01	NS or Estimate < 0.5
XAB2	Non-plexiform vs Plexiform	0.2772488	1.96E-02	4.20E-01	NS or Estimate < 0.5
SIRT2	Non-plexiform vs Plexiform	0.252575767	1.96E-02	4.20E-01	NS or Estimate < 0.5
RSU1	Non-plexiform vs Plexiform	0.280569262	1.98E-02	4.21E-01	NS or Estimate < 0.5
PDE8A	Non-plexiform vs Plexiform	0.3	2.00E-02	4.21E-01	NS or Estimate < 0.5
SSB	Non-plexiform vs Plexiform	0.31	2.03E-02	4.21E-01	NS or Estimate < 0.5
CENPB	Non-plexiform vs Plexiform	0.36	2.04E-02	4.21E-01	NS or Estimate < 0.5
TMED7	Non-plexiform vs Plexiform	0.335515084	2.04E-02	4.21E-01	NS or Estimate < 0.5
H4C5	Non-plexiform vs Plexiform	0.326276024	2.04E-02	4.21E-01	NS or Estimate < 0.5
CACNA1C	Non-plexiform vs Plexiform	0.441736291	2.07E-02	4.21E-01	NS or Estimate < 0.5
BRK1	Non-plexiform vs Plexiform	0.487190905	2.07E-02	4.21E-01	NS or Estimate < 0.5
PDLIM5	Non-plexiform vs Plexiform	0.350743796	2.08E-02	4.21E-01	NS or Estimate < 0.5
PKN1	Non-plexiform vs Plexiform	0.354633041	2.08E-02	4.21E-01	NS or Estimate < 0.5
EIF4G2	Non-plexiform vs Plexiform	0.23	2.10E-02	4.21E-01	NS or Estimate < 0.5
CLASP1	Non-plexiform vs Plexiform	0.31	2.11E-02	4.21E-01	NS or Estimate < 0.5
RNF24	Non-plexiform vs Plexiform	0.279426014	2.14E-02	4.21E-01	NS or Estimate < 0.5
FIS1	Non-plexiform vs Plexiform	0.283780633	2.15E-02	4.21E-01	NS or Estimate < 0.5
LTBP2	Non-plexiform vs Plexiform	0.5	2.16E-02	4.21E-01	P < 0.05
NDUFA11	Non-plexiform vs Plexiform	0.3	2.18E-02	4.21E-01	NS or Estimate < 0.5
ACTN4	Non-plexiform vs Plexiform	0.369611765	2.19E-02	4.21E-01	NS or Estimate < 0.5
COPG1	Non-plexiform vs Plexiform	0.327571719	2.19E-02	4.21E-01	NS or Estimate < 0.5
PMEPA1	Non-plexiform vs Plexiform	0.383899568	2.19E-02	4.21E-01	NS or Estimate < 0.5
H3-3A	Non-plexiform vs Plexiform	0.22	2.20E-02	4.21E-01	NS or Estimate < 0.5
SCYL1	Non-plexiform vs Plexiform	0.296656512	2.21E-02	4.21E-01	NS or Estimate < 0.5
COG8	Non-plexiform vs Plexiform	0.377091941	2.22E-02	4.21E-01	NS or Estimate < 0.5
ARHGAP19	Non-plexiform vs Plexiform	0.42	2.22E-02	4.21E-01	NS or Estimate < 0.5
TGM2	Non-plexiform vs Plexiform	0.451702005	2.23E-02	4.21E-01	NS or Estimate < 0.5
TPM4	Non-plexiform vs Plexiform	0.54	2.25E-02	4.21E-01	P < 0.05
PPIAL4A	Non-plexiform vs Plexiform	0.246948732	2.26E-02	4.21E-01	NS or Estimate < 0.5
SIVA1	Non-plexiform vs Plexiform	0.324259773	2.27E-02	4.21E-01	NS or Estimate < 0.5
CD59	Non-plexiform vs Plexiform	0.37	2.28E-02	4.21E-01	NS or Estimate < 0.5
SLIT3	Non-plexiform vs Plexiform	0.36	2.29E-02	4.21E-01	NS or Estimate < 0.5
PPP1R14B	Non-plexiform vs Plexiform	0.344270896	2.30E-02	4.21E-01	NS or Estimate < 0.5
PABPN1	Non-plexiform vs Plexiform	0.279690393	2.31E-02	4.21E-01	NS or Estimate < 0.5
PCIF1	Non-plexiform vs Plexiform	0.393253385	2.31E-02	4.21E-01	NS or Estimate < 0.5
COL5A2	Non-plexiform vs Plexiform	0.56	2.31E-02	4.21E-01	P < 0.05
CBX6	Non-plexiform vs Plexiform	0.375289518	2.33E-02	4.21E-01	NS or Estimate < 0.5
GEM	Non-plexiform vs Plexiform	0.49621584	2.34E-02	4.21E-01	NS or Estimate < 0.5
RAB13	Non-plexiform vs Plexiform	0.34	2.34E-02	4.21E-01	NS or Estimate < 0.5
SARAF	Non-plexiform vs Plexiform	0.274647735	2.35E-02	4.21E-01	NS or Estimate < 0.5
TMEM214	Non-plexiform vs Plexiform	0.307376645	2.35E-02	4.21E-01	NS or Estimate < 0.5
RHOA	Non-plexiform vs Plexiform	0.37	2.35E-02	4.21E-01	NS or Estimate < 0.5
SUPT5H	Non-plexiform vs Plexiform	0.343382791	2.36E-02	4.21E-01	NS or Estimate < 0.5
AQP1	Non-plexiform vs Plexiform	0.59	2.36E-02	4.21E-01	P < 0.05
CLTA	Non-plexiform vs Plexiform	0.26	2.37E-02	4.21E-01	NS or Estimate < 0.5
HTRA1	Non-plexiform vs Plexiform	0.58	2.38E-02	4.21E-01	P < 0.05
CDK5RAP3	Non-plexiform vs Plexiform	0.29972784	2.39E-02	4.21E-01	NS or Estimate < 0.5
ANP32A	Non-plexiform vs Plexiform	0.305269502	2.39E-02	4.21E-01	NS or Estimate < 0.5
MAP2K2	Non-plexiform vs Plexiform	0.401029247	2.40E-02	4.21E-01	NS or Estimate < 0.5
MRPS24	Non-plexiform vs Plexiform	0.377040318	2.40E-02	4.21E-01	NS or Estimate < 0.5
PSMB3	Non-plexiform vs Plexiform	0.273587634	2.42E-02	4.21E-01	NS or Estimate < 0.5
H2BC5	Non-plexiform vs Plexiform	0.439855817	2.43E-02	4.21E-01	NS or Estimate < 0.5
UBL3	Non-plexiform vs Plexiform	0.282254251	2.44E-02	4.21E-01	NS or Estimate < 0.5
BCKDHA	Non-plexiform vs Plexiform	0.33	2.48E-02	4.21E-01	NS or Estimate < 0.5
BET1L	Non-plexiform vs Plexiform	0.35	2.48E-02	4.21E-01	NS or Estimate < 0.5
TXLNA	Non-plexiform vs Plexiform	0.339072445	2.49E-02	4.21E-01	NS or Estimate < 0.5
RANBP1	Non-plexiform vs Plexiform	0.27	2.49E-02	4.21E-01	NS or Estimate < 0.5
MYL9	Non-plexiform vs Plexiform	0.6	2.50E-02	4.21E-01	P < 0.05
CBR1	Non-plexiform vs Plexiform	0.32	2.50E-02	4.21E-01	NS or Estimate < 0.5
SLC16A3	Non-plexiform vs Plexiform	0.51	2.51E-02	4.21E-01	P < 0.05
ICMT	Non-plexiform vs Plexiform	0.423083922	2.52E-02	4.21E-01	NS or Estimate < 0.5
UBA2	Non-plexiform vs Plexiform	0.310382103	2.55E-02	4.21E-01	NS or Estimate < 0.5
MYL12B	Non-plexiform vs Plexiform	0.19	2.58E-02	4.21E-01	NS or Estimate < 0.5
CAPNS1	Non-plexiform vs Plexiform	0.27	2.59E-02	4.21E-01	NS or Estimate < 0.5
PDS5B	Non-plexiform vs Plexiform	0.278307429	2.59E-02	4.21E-01	NS or Estimate < 0.5
SNX9	Non-plexiform vs Plexiform	0.28418162	2.60E-02	4.21E-01	NS or Estimate < 0.5
LIMA1	Non-plexiform vs Plexiform	0.29	2.61E-02	4.21E-01	NS or Estimate < 0.5
GGA3	Non-plexiform vs Plexiform	0.32	2.62E-02	4.21E-01	NS or Estimate < 0.5
ITGA5	Non-plexiform vs Plexiform	0.43	2.62E-02	4.21E-01	NS or Estimate < 0.5
ECE1	Non-plexiform vs Plexiform	0.64	2.63E-02	4.21E-01	P < 0.05
TRIB2	Non-plexiform vs Plexiform	0.405413122	2.64E-02	4.21E-01	NS or Estimate < 0.5
GBP2	Non-plexiform vs Plexiform	0.305156967	2.64E-02	4.21E-01	NS or Estimate < 0.5
SERPINE1	Non-plexiform vs Plexiform	0.74	2.65E-02	4.21E-01	P < 0.05
RPS8	Non-plexiform vs Plexiform	0.26	2.67E-02	4.21E-01	NS or Estimate < 0.5
PKD2	Non-plexiform vs Plexiform	0.36	2.67E-02	4.21E-01	NS or Estimate < 0.5
EFHD1	Non-plexiform vs Plexiform	0.54	2.67E-02	4.21E-01	P < 0.05
DACT3	Non-plexiform vs Plexiform	0.405804948	2.67E-02	4.21E-01	NS or Estimate < 0.5
ARGLU1	Non-plexiform vs Plexiform	0.255466672	2.69E-02	4.21E-01	NS or Estimate < 0.5
MTHFD2	Non-plexiform vs Plexiform	0.32612831	2.69E-02	4.21E-01	NS or Estimate < 0.5
RIOK3	Non-plexiform vs Plexiform	0.29	2.70E-02	4.21E-01	NS or Estimate < 0.5
GOLGB1	Non-plexiform vs Plexiform	0.25	2.70E-02	4.21E-01	NS or Estimate < 0.5
GJA5	Non-plexiform vs Plexiform	0.53	2.71E-02	4.21E-01	P < 0.05
PLEC	Non-plexiform vs Plexiform	0.46	2.72E-02	4.21E-01	NS or Estimate < 0.5
OPTN	Non-plexiform vs Plexiform	0.25	2.73E-02	4.21E-01	NS or Estimate < 0.5
NPM1	Non-plexiform vs Plexiform	0.25554722	2.73E-02	4.21E-01	NS or Estimate < 0.5
GSN	Non-plexiform vs Plexiform	0.36	2.76E-02	4.21E-01	NS or Estimate < 0.5
SARDH	Non-plexiform vs Plexiform	0.27	2.76E-02	4.21E-01	NS or Estimate < 0.5
HMGB2	Non-plexiform vs Plexiform	0.31	2.76E-02	4.21E-01	NS or Estimate < 0.5
CBX7	Non-plexiform vs Plexiform	0.316281608	2.76E-02	4.21E-01	NS or Estimate < 0.5
GUK1	Non-plexiform vs Plexiform	0.27	2.78E-02	4.21E-01	NS or Estimate < 0.5
LAMB2	Non-plexiform vs Plexiform	0.26	2.79E-02	4.21E-01	NS or Estimate < 0.5
WDR41	Non-plexiform vs Plexiform	0.323225333	2.80E-02	4.21E-01	NS or Estimate < 0.5
PACSIN2	Non-plexiform vs Plexiform	0.25	2.81E-02	4.21E-01	NS or Estimate < 0.5
ATP8B1	Non-plexiform vs Plexiform	0.348436655	2.81E-02	4.21E-01	NS or Estimate < 0.5
ANKRD11	Non-plexiform vs Plexiform	0.3	2.86E-02	4.21E-01	NS or Estimate < 0.5
GINM1	Non-plexiform vs Plexiform	0.303449597	2.86E-02	4.21E-01	NS or Estimate < 0.5
TCEAL9	Non-plexiform vs Plexiform	0.33	2.87E-02	4.21E-01	NS or Estimate < 0.5
MED21	Non-plexiform vs Plexiform	0.321221933	2.88E-02	4.21E-01	NS or Estimate < 0.5
RNF115	Non-plexiform vs Plexiform	0.335949482	2.91E-02	4.21E-01	NS or Estimate < 0.5
NFIC	Non-plexiform vs Plexiform	0.23	2.93E-02	4.21E-01	NS or Estimate < 0.5
IQGAP1	Non-plexiform vs Plexiform	0.224749067	2.94E-02	4.21E-01	NS or Estimate < 0.5
SRSF2	Non-plexiform vs Plexiform	0.26	2.96E-02	4.21E-01	NS or Estimate < 0.5
USF2	Non-plexiform vs Plexiform	0.25	2.96E-02	4.21E-01	NS or Estimate < 0.5
CTSL	Non-plexiform vs Plexiform	0.381998818	2.98E-02	4.21E-01	NS or Estimate < 0.5
PPP1R18	Non-plexiform vs Plexiform	0.3	2.99E-02	4.21E-01	NS or Estimate < 0.5
MRPL3	Non-plexiform vs Plexiform	0.261927395	3.01E-02	4.21E-01	NS or Estimate < 0.5
FMNL3	Non-plexiform vs Plexiform	0.300938432	3.01E-02	4.21E-01	NS or Estimate < 0.5
CANX	Non-plexiform vs Plexiform	0.30625701	3.02E-02	4.21E-01	NS or Estimate < 0.5
KLHDC3	Non-plexiform vs Plexiform	0.265238231	3.02E-02	4.21E-01	NS or Estimate < 0.5
MT1HL1	Non-plexiform vs Plexiform	0.49	3.04E-02	4.21E-01	NS or Estimate < 0.5
LRP1	Non-plexiform vs Plexiform	0.41	3.04E-02	4.21E-01	NS or Estimate < 0.5
PRRC2A	Non-plexiform vs Plexiform	0.292116299	3.05E-02	4.21E-01	NS or Estimate < 0.5
ANKH	Non-plexiform vs Plexiform	0.51	3.05E-02	4.21E-01	P < 0.05
ARL2	Non-plexiform vs Plexiform	0.31	3.06E-02	4.21E-01	NS or Estimate < 0.5
C11orf58	Non-plexiform vs Plexiform	0.26920798	3.06E-02	4.21E-01	NS or Estimate < 0.5
ALDOA	Non-plexiform vs Plexiform	0.369246451	3.07E-02	4.21E-01	NS or Estimate < 0.5
OLFML2B	Non-plexiform vs Plexiform	0.373398247	3.08E-02	4.21E-01	NS or Estimate < 0.5
MPZL1	Non-plexiform vs Plexiform	0.252815497	3.08E-02	4.21E-01	NS or Estimate < 0.5
ZBTB38	Non-plexiform vs Plexiform	0.225431524	3.10E-02	4.21E-01	NS or Estimate < 0.5
NUBP2	Non-plexiform vs Plexiform	0.326736658	3.10E-02	4.21E-01	NS or Estimate < 0.5
CTSA	Non-plexiform vs Plexiform	0.27	3.10E-02	4.21E-01	NS or Estimate < 0.5
TUBB6	Non-plexiform vs Plexiform	0.242387259	3.12E-02	4.21E-01	NS or Estimate < 0.5
SUPT6H	Non-plexiform vs Plexiform	0.27	3.16E-02	4.21E-01	NS or Estimate < 0.5
STAB1	Non-plexiform vs Plexiform	0.339600464	3.17E-02	4.21E-01	NS or Estimate < 0.5
GADD45A	Non-plexiform vs Plexiform	0.31	3.19E-02	4.21E-01	NS or Estimate < 0.5
NRGN	Non-plexiform vs Plexiform	0.319040109	3.19E-02	4.21E-01	NS or Estimate < 0.5
FHL2	Non-plexiform vs Plexiform	0.44	3.19E-02	4.21E-01	NS or Estimate < 0.5
RBM3	Non-plexiform vs Plexiform	0.247337403	3.19E-02	4.21E-01	NS or Estimate < 0.5
AGAP9	Non-plexiform vs Plexiform	0.295813375	3.19E-02	4.21E-01	NS or Estimate < 0.5
SPRR2F	Non-plexiform vs Plexiform	0.34	3.20E-02	4.21E-01	NS or Estimate < 0.5
ATN1	Non-plexiform vs Plexiform	0.23	3.20E-02	4.21E-01	NS or Estimate < 0.5
FRZB	Non-plexiform vs Plexiform	0.81	3.23E-02	4.21E-01	P < 0.05
UGDH	Non-plexiform vs Plexiform	0.26	3.23E-02	4.21E-01	NS or Estimate < 0.5
MAP3K11	Non-plexiform vs Plexiform	0.28	3.24E-02	4.21E-01	NS or Estimate < 0.5
ZBTB4	Non-plexiform vs Plexiform	0.270896158	3.24E-02	4.21E-01	NS or Estimate < 0.5
LOX	Non-plexiform vs Plexiform	0.345353672	3.25E-02	4.21E-01	NS or Estimate < 0.5
GUSB	Non-plexiform vs Plexiform	0.35	3.26E-02	4.21E-01	NS or Estimate < 0.5
SLA	Non-plexiform vs Plexiform	0.27	3.27E-02	4.21E-01	NS or Estimate < 0.5
NOL7	Non-plexiform vs Plexiform	0.264019411	3.28E-02	4.21E-01	NS or Estimate < 0.5
SESN2	Non-plexiform vs Plexiform	0.316952465	3.28E-02	4.21E-01	NS or Estimate < 0.5
MAP4K4	Non-plexiform vs Plexiform	0.293244297	3.28E-02	4.21E-01	NS or Estimate < 0.5
NFKB2	Non-plexiform vs Plexiform	-0.31	3.29E-02	4.21E-01	NS or Estimate < 0.5
MARCHF7	Non-plexiform vs Plexiform	0.2617178	3.30E-02	4.21E-01	NS or Estimate < 0.5
UROD	Non-plexiform vs Plexiform	0.30066259	3.30E-02	4.21E-01	NS or Estimate < 0.5
GRK2	Non-plexiform vs Plexiform	0.28	3.31E-02	4.21E-01	NS or Estimate < 0.5
SEPTIN4	Non-plexiform vs Plexiform	0.398882342	3.31E-02	4.21E-01	NS or Estimate < 0.5
MRPS21	Non-plexiform vs Plexiform	0.280207889	3.31E-02	4.21E-01	NS or Estimate < 0.5
PDCD1	Non-plexiform vs Plexiform	0.335016412	3.32E-02	4.21E-01	NS or Estimate < 0.5
TMEM191B	Non-plexiform vs Plexiform	0.286614922	3.32E-02	4.21E-01	NS or Estimate < 0.5
RBX1	Non-plexiform vs Plexiform	0.243240939	3.33E-02	4.21E-01	NS or Estimate < 0.5
RBPJ	Non-plexiform vs Plexiform	0.212519493	3.33E-02	4.21E-01	NS or Estimate < 0.5
WBP1L	Non-plexiform vs Plexiform	0.3	3.35E-02	4.21E-01	NS or Estimate < 0.5
S100A13	Non-plexiform vs Plexiform	0.24	3.35E-02	4.21E-01	NS or Estimate < 0.5
KPNA6	Non-plexiform vs Plexiform	0.332406555	3.35E-02	4.21E-01	NS or Estimate < 0.5
EDEM3	Non-plexiform vs Plexiform	0.239925259	3.36E-02	4.21E-01	NS or Estimate < 0.5
PKMYT1	Non-plexiform vs Plexiform	0.247717177	3.37E-02	4.21E-01	NS or Estimate < 0.5
C4orf3	Non-plexiform vs Plexiform	0.25	3.37E-02	4.21E-01	NS or Estimate < 0.5
RER1	Non-plexiform vs Plexiform	0.32091036	3.38E-02	4.21E-01	NS or Estimate < 0.5
FKBP8	Non-plexiform vs Plexiform	0.284202065	3.38E-02	4.21E-01	NS or Estimate < 0.5
MRPL23	Non-plexiform vs Plexiform	0.259808949	3.38E-02	4.21E-01	NS or Estimate < 0.5
RUFY1	Non-plexiform vs Plexiform	0.27	3.38E-02	4.21E-01	NS or Estimate < 0.5
EFTUD2	Non-plexiform vs Plexiform	0.26	3.39E-02	4.21E-01	NS or Estimate < 0.5
PTP4A3	Non-plexiform vs Plexiform	0.296238764	3.39E-02	4.21E-01	NS or Estimate < 0.5
TMF1	Non-plexiform vs Plexiform	0.2979789	3.39E-02	4.21E-01	NS or Estimate < 0.5
ELK1	Non-plexiform vs Plexiform	0.239389036	3.41E-02	4.21E-01	NS or Estimate < 0.5
FOXC2	Non-plexiform vs Plexiform	0.480913724	3.41E-02	4.21E-01	NS or Estimate < 0.5
TBCA	Non-plexiform vs Plexiform	0.221623511	3.41E-02	4.21E-01	NS or Estimate < 0.5
RRAGA	Non-plexiform vs Plexiform	0.29768834	3.45E-02	4.21E-01	NS or Estimate < 0.5
TRAK2	Non-plexiform vs Plexiform	0.3019038	3.45E-02	4.21E-01	NS or Estimate < 0.5
FGL2	Non-plexiform vs Plexiform	0.382076951	3.46E-02	4.21E-01	NS or Estimate < 0.5
IRAG1	Non-plexiform vs Plexiform	0.54	3.46E-02	4.21E-01	P < 0.05
RPLP1	Non-plexiform vs Plexiform	0.37	3.47E-02	4.21E-01	NS or Estimate < 0.5
INAVA	Non-plexiform vs Plexiform	-0.328273847	3.47E-02	4.21E-01	NS or Estimate < 0.5
RARA	Non-plexiform vs Plexiform	0.33	3.48E-02	4.21E-01	NS or Estimate < 0.5
SFT2D2	Non-plexiform vs Plexiform	0.281822684	3.48E-02	4.21E-01	NS or Estimate < 0.5
ZNF358	Non-plexiform vs Plexiform	0.299653697	3.48E-02	4.21E-01	NS or Estimate < 0.5
AFF1	Non-plexiform vs Plexiform	0.24	3.50E-02	4.21E-01	NS or Estimate < 0.5
TUFM	Non-plexiform vs Plexiform	0.250447111	3.51E-02	4.21E-01	NS or Estimate < 0.5
RPL36AL	Non-plexiform vs Plexiform	0.2	3.53E-02	4.21E-01	NS or Estimate < 0.5
ESD	Non-plexiform vs Plexiform	0.25	3.53E-02	4.21E-01	NS or Estimate < 0.5
TLE1	Non-plexiform vs Plexiform	0.287042426	3.53E-02	4.21E-01	NS or Estimate < 0.5
EEF1D	Non-plexiform vs Plexiform	0.263616314	3.53E-02	4.21E-01	NS or Estimate < 0.5
LARP1	Non-plexiform vs Plexiform	0.336926796	3.55E-02	4.21E-01	NS or Estimate < 0.5
ZNF385A	Non-plexiform vs Plexiform	0.26	3.55E-02	4.21E-01	NS or Estimate < 0.5
SH3BP5	Non-plexiform vs Plexiform	0.27	3.56E-02	4.21E-01	NS or Estimate < 0.5
EXOSC3	Non-plexiform vs Plexiform	0.25	3.58E-02	4.21E-01	NS or Estimate < 0.5
TLK2	Non-plexiform vs Plexiform	0.232048376	3.58E-02	4.21E-01	NS or Estimate < 0.5
SOX18	Non-plexiform vs Plexiform	0.366738288	3.59E-02	4.21E-01	NS or Estimate < 0.5
MICA	Non-plexiform vs Plexiform	0.331201855	3.60E-02	4.21E-01	NS or Estimate < 0.5
SORT1	Non-plexiform vs Plexiform	0.32	3.60E-02	4.21E-01	NS or Estimate < 0.5
SPG7	Non-plexiform vs Plexiform	0.25194276	3.61E-02	4.21E-01	NS or Estimate < 0.5
TP53	Non-plexiform vs Plexiform	0.303909422	3.61E-02	4.21E-01	NS or Estimate < 0.5
ATP5MG	Non-plexiform vs Plexiform	0.209822604	3.62E-02	4.21E-01	NS or Estimate < 0.5
PGM2	Non-plexiform vs Plexiform	0.342359814	3.64E-02	4.21E-01	NS or Estimate < 0.5
ESYT2	Non-plexiform vs Plexiform	0.295113316	3.66E-02	4.21E-01	NS or Estimate < 0.5
MORF4L1	Non-plexiform vs Plexiform	0.241104096	3.66E-02	4.21E-01	NS or Estimate < 0.5
DIPK2A	Non-plexiform vs Plexiform	0.254823101	3.67E-02	4.21E-01	NS or Estimate < 0.5
MIF	Non-plexiform vs Plexiform	0.452255998	3.67E-02	4.21E-01	NS or Estimate < 0.5
FBXO11	Non-plexiform vs Plexiform	0.212024323	3.69E-02	4.22E-01	NS or Estimate < 0.5
YWHAG	Non-plexiform vs Plexiform	0.30229425	3.69E-02	4.22E-01	NS or Estimate < 0.5
NPRL3	Non-plexiform vs Plexiform	0.295896107	3.70E-02	4.22E-01	NS or Estimate < 0.5
HMG20B	Non-plexiform vs Plexiform	0.304222329	3.71E-02	4.22E-01	NS or Estimate < 0.5
ZBTB7A	Non-plexiform vs Plexiform	0.349298195	3.72E-02	4.22E-01	NS or Estimate < 0.5
HBP1	Non-plexiform vs Plexiform	0.304284581	3.73E-02	4.22E-01	NS or Estimate < 0.5
COL6A1	Non-plexiform vs Plexiform	0.41	3.74E-02	4.22E-01	NS or Estimate < 0.5
SIGIRR	Non-plexiform vs Plexiform	0.313169297	3.74E-02	4.22E-01	NS or Estimate < 0.5
RHOQ	Non-plexiform vs Plexiform	0.294111335	3.78E-02	4.25E-01	NS or Estimate < 0.5
CASP8	Non-plexiform vs Plexiform	0.31	3.79E-02	4.25E-01	NS or Estimate < 0.5
LTBP3	Non-plexiform vs Plexiform	0.31	3.80E-02	4.25E-01	NS or Estimate < 0.5
SLC20A1	Non-plexiform vs Plexiform	0.330322917	3.81E-02	4.25E-01	NS or Estimate < 0.5
HMOX1	Non-plexiform vs Plexiform	0.33	3.82E-02	4.25E-01	NS or Estimate < 0.5
TTN	Non-plexiform vs Plexiform	-0.283030557	3.83E-02	4.25E-01	NS or Estimate < 0.5
DEXI	Non-plexiform vs Plexiform	0.278548176	3.83E-02	4.25E-01	NS or Estimate < 0.5
MSRB3	Non-plexiform vs Plexiform	0.333971628	3.84E-02	4.25E-01	NS or Estimate < 0.5
CDC37	Non-plexiform vs Plexiform	0.331304297	3.85E-02	4.25E-01	NS or Estimate < 0.5
NCL	Non-plexiform vs Plexiform	0.184905688	3.85E-02	4.25E-01	NS or Estimate < 0.5
ARHGEF17	Non-plexiform vs Plexiform	0.456084116	3.88E-02	4.26E-01	NS or Estimate < 0.5
MRPS18B	Non-plexiform vs Plexiform	0.304298953	3.89E-02	4.26E-01	NS or Estimate < 0.5
PLAT	Non-plexiform vs Plexiform	0.41	3.89E-02	4.26E-01	NS or Estimate < 0.5
WRNIP1	Non-plexiform vs Plexiform	0.278983706	3.91E-02	4.27E-01	NS or Estimate < 0.5
SEC24D	Non-plexiform vs Plexiform	0.291337776	3.93E-02	4.28E-01	NS or Estimate < 0.5
YWHAQ	Non-plexiform vs Plexiform	0.267896828	3.95E-02	4.29E-01	NS or Estimate < 0.5
RERG	Non-plexiform vs Plexiform	0.393326688	3.95E-02	4.29E-01	NS or Estimate < 0.5
EIF3G	Non-plexiform vs Plexiform	0.31	3.96E-02	4.29E-01	NS or Estimate < 0.5
FAM214B	Non-plexiform vs Plexiform	0.345231539	3.98E-02	4.29E-01	NS or Estimate < 0.5
TMEM14B	Non-plexiform vs Plexiform	0.254894641	3.99E-02	4.30E-01	NS or Estimate < 0.5
ARPC2	Non-plexiform vs Plexiform	0.321179401	4.02E-02	4.30E-01	NS or Estimate < 0.5
NOMO3	Non-plexiform vs Plexiform	0.24	4.02E-02	4.30E-01	NS or Estimate < 0.5
PRXL2B	Non-plexiform vs Plexiform	0.425716607	4.02E-02	4.30E-01	NS or Estimate < 0.5
CNIH1	Non-plexiform vs Plexiform	0.268855088	4.03E-02	4.30E-01	NS or Estimate < 0.5
TTC37	Non-plexiform vs Plexiform	0.352310606	4.04E-02	4.30E-01	NS or Estimate < 0.5
SCARB2	Non-plexiform vs Plexiform	0.237933392	4.06E-02	4.31E-01	NS or Estimate < 0.5
PROS1	Non-plexiform vs Plexiform	0.24	4.07E-02	4.31E-01	NS or Estimate < 0.5
HDLBP	Non-plexiform vs Plexiform	0.23	4.08E-02	4.31E-01	NS or Estimate < 0.5
SPARC	Non-plexiform vs Plexiform	0.62	4.08E-02	4.31E-01	P < 0.05
FZD9	Non-plexiform vs Plexiform	0.34	4.13E-02	4.35E-01	NS or Estimate < 0.5
ORMDL3	Non-plexiform vs Plexiform	0.268323951	4.14E-02	4.35E-01	NS or Estimate < 0.5
SFRP2	Non-plexiform vs Plexiform	0.87	4.14E-02	4.35E-01	P < 0.05
CALM3	Non-plexiform vs Plexiform	0.314044884	4.16E-02	4.35E-01	NS or Estimate < 0.5
MPP1	Non-plexiform vs Plexiform	0.34	4.16E-02	4.35E-01	NS or Estimate < 0.5
PNISR	Non-plexiform vs Plexiform	0.346857333	4.18E-02	4.35E-01	NS or Estimate < 0.5
ITGB5	Non-plexiform vs Plexiform	0.45	4.20E-02	4.35E-01	NS or Estimate < 0.5
FADS2	Non-plexiform vs Plexiform	0.279563338	4.20E-02	4.35E-01	NS or Estimate < 0.5
PITRM1	Non-plexiform vs Plexiform	0.376909866	4.21E-02	4.35E-01	NS or Estimate < 0.5
SOCS5	Non-plexiform vs Plexiform	0.249857757	4.21E-02	4.35E-01	NS or Estimate < 0.5
ERCC1	Non-plexiform vs Plexiform	0.27	4.22E-02	4.35E-01	NS or Estimate < 0.5
EEF1G	Non-plexiform vs Plexiform	0.23	4.22E-02	4.35E-01	NS or Estimate < 0.5
ZNFX1	Non-plexiform vs Plexiform	0.350411393	4.24E-02	4.35E-01	NS or Estimate < 0.5
CHKB	Non-plexiform vs Plexiform	0.250744232	4.24E-02	4.35E-01	NS or Estimate < 0.5
SNF8	Non-plexiform vs Plexiform	0.28	4.30E-02	4.37E-01	NS or Estimate < 0.5
MSN	Non-plexiform vs Plexiform	0.37	4.31E-02	4.37E-01	NS or Estimate < 0.5
CD276	Non-plexiform vs Plexiform	0.39	4.31E-02	4.37E-01	NS or Estimate < 0.5
DHRS1	Non-plexiform vs Plexiform	0.218222352	4.32E-02	4.37E-01	NS or Estimate < 0.5
ARHGDIA	Non-plexiform vs Plexiform	0.29	4.34E-02	4.37E-01	NS or Estimate < 0.5
LZTS2	Non-plexiform vs Plexiform	0.253777695	4.37E-02	4.37E-01	NS or Estimate < 0.5
NARF	Non-plexiform vs Plexiform	0.3	4.37E-02	4.37E-01	NS or Estimate < 0.5
RAPGEF5	Non-plexiform vs Plexiform	0.287239694	4.38E-02	4.37E-01	NS or Estimate < 0.5
FUS	Non-plexiform vs Plexiform	0.206574079	4.41E-02	4.37E-01	NS or Estimate < 0.5
CBS	Non-plexiform vs Plexiform	0.28	4.42E-02	4.37E-01	NS or Estimate < 0.5
PTDSS1	Non-plexiform vs Plexiform	0.287956768	4.42E-02	4.37E-01	NS or Estimate < 0.5
RPS7	Non-plexiform vs Plexiform	0.232195603	4.43E-02	4.37E-01	NS or Estimate < 0.5
EMC4	Non-plexiform vs Plexiform	0.26	4.43E-02	4.37E-01	NS or Estimate < 0.5
MYO1D	Non-plexiform vs Plexiform	0.358474299	4.43E-02	4.37E-01	NS or Estimate < 0.5
PTOV1	Non-plexiform vs Plexiform	0.28	4.44E-02	4.37E-01	NS or Estimate < 0.5
ABLIM1	Non-plexiform vs Plexiform	0.317122662	4.44E-02	4.37E-01	NS or Estimate < 0.5
ACTN1	Non-plexiform vs Plexiform	0.58	4.44E-02	4.37E-01	P < 0.05
ELAVL1	Non-plexiform vs Plexiform	0.251905447	4.46E-02	4.37E-01	NS or Estimate < 0.5
ZNF616	Non-plexiform vs Plexiform	0.273473143	4.46E-02	4.37E-01	NS or Estimate < 0.5
TRMT112	Non-plexiform vs Plexiform	0.257373169	4.46E-02	4.37E-01	NS or Estimate < 0.5
PGK1	Non-plexiform vs Plexiform	0.31	4.47E-02	4.37E-01	NS or Estimate < 0.5
C5orf15	Non-plexiform vs Plexiform	0.235172181	4.48E-02	4.37E-01	NS or Estimate < 0.5
TOMM7	Non-plexiform vs Plexiform	0.288917503	4.50E-02	4.37E-01	NS or Estimate < 0.5
PHF20	Non-plexiform vs Plexiform	0.275702406	4.50E-02	4.37E-01	NS or Estimate < 0.5
EIF4H	Non-plexiform vs Plexiform	0.208003649	4.50E-02	4.37E-01	NS or Estimate < 0.5
PRKACA	Non-plexiform vs Plexiform	0.36	4.51E-02	4.37E-01	NS or Estimate < 0.5
TPM1	Non-plexiform vs Plexiform	0.62	4.52E-02	4.37E-01	P < 0.05
APOLD1	Non-plexiform vs Plexiform	0.323136418	4.52E-02	4.37E-01	NS or Estimate < 0.5
SUN1	Non-plexiform vs Plexiform	0.24	4.52E-02	4.37E-01	NS or Estimate < 0.5
IPO5	Non-plexiform vs Plexiform	0.29	4.55E-02	4.39E-01	NS or Estimate < 0.5
KHDRBS1	Non-plexiform vs Plexiform	0.251050064	4.56E-02	4.39E-01	NS or Estimate < 0.5
VAT1	Non-plexiform vs Plexiform	0.309252948	4.60E-02	4.40E-01	NS or Estimate < 0.5
SLC39A1	Non-plexiform vs Plexiform	0.36	4.61E-02	4.40E-01	NS or Estimate < 0.5
TMED2	Non-plexiform vs Plexiform	0.26979735	4.62E-02	4.40E-01	NS or Estimate < 0.5
MAP3K5	Non-plexiform vs Plexiform	0.233621663	4.62E-02	4.40E-01	NS or Estimate < 0.5
XPNPEP1	Non-plexiform vs Plexiform	0.277115159	4.62E-02	4.40E-01	NS or Estimate < 0.5
ITM2C	Non-plexiform vs Plexiform	0.33	4.63E-02	4.40E-01	NS or Estimate < 0.5
SEC61A1	Non-plexiform vs Plexiform	0.268378881	4.63E-02	4.40E-01	NS or Estimate < 0.5
MFSD6L	Non-plexiform vs Plexiform	0.260417353	4.66E-02	4.41E-01	NS or Estimate < 0.5
PSMA4	Non-plexiform vs Plexiform	0.26	4.69E-02	4.42E-01	NS or Estimate < 0.5
SFRP4	Non-plexiform vs Plexiform	0.57	4.70E-02	4.42E-01	P < 0.05
ENO2	Non-plexiform vs Plexiform	0.45	4.70E-02	4.42E-01	NS or Estimate < 0.5
TMEM47	Non-plexiform vs Plexiform	0.331946415	4.72E-02	4.42E-01	NS or Estimate < 0.5
SNRPD2	Non-plexiform vs Plexiform	0.227343177	4.72E-02	4.42E-01	NS or Estimate < 0.5
SEPTIN2	Non-plexiform vs Plexiform	0.33	4.72E-02	4.42E-01	NS or Estimate < 0.5
SH3GLB1	Non-plexiform vs Plexiform	0.437664904	4.75E-02	4.43E-01	NS or Estimate < 0.5
ACADVL	Non-plexiform vs Plexiform	0.23	4.77E-02	4.43E-01	NS or Estimate < 0.5
ZNF568	Non-plexiform vs Plexiform	0.26	4.77E-02	4.43E-01	NS or Estimate < 0.5
TET3	Non-plexiform vs Plexiform	0.205079627	4.78E-02	4.43E-01	NS or Estimate < 0.5
MTCH2	Non-plexiform vs Plexiform	0.36373159	4.78E-02	4.43E-01	NS or Estimate < 0.5
ICAM2	Non-plexiform vs Plexiform	0.43	4.80E-02	4.44E-01	NS or Estimate < 0.5
RING1	Non-plexiform vs Plexiform	0.31	4.81E-02	4.44E-01	NS or Estimate < 0.5
ITGA10	Non-plexiform vs Plexiform	0.59	4.83E-02	4.45E-01	P < 0.05
PSMB7	Non-plexiform vs Plexiform	0.27	4.84E-02	4.45E-01	NS or Estimate < 0.5
STK25	Non-plexiform vs Plexiform	0.2854	4.85E-02	4.45E-01	NS or Estimate < 0.5
LMCD1	Non-plexiform vs Plexiform	0.369901483	4.85E-02	4.45E-01	NS or Estimate < 0.5
PANK3	Non-plexiform vs Plexiform	0.256735945	4.87E-02	4.45E-01	NS or Estimate < 0.5
NACA	Non-plexiform vs Plexiform	0.323477484	4.88E-02	4.45E-01	NS or Estimate < 0.5
PTP4A2	Non-plexiform vs Plexiform	0.302421945	4.90E-02	4.47E-01	NS or Estimate < 0.5
TSPAN14	Non-plexiform vs Plexiform	0.3	4.91E-02	4.47E-01	NS or Estimate < 0.5
PITPNB	Non-plexiform vs Plexiform	0.269661935	4.93E-02	4.47E-01	NS or Estimate < 0.5
KDELR2	Non-plexiform vs Plexiform	0.273831341	4.93E-02	4.47E-01	NS or Estimate < 0.5
CYFIP1	Non-plexiform vs Plexiform	0.285858991	4.94E-02	4.47E-01	NS or Estimate < 0.5
GABARAP	Non-plexiform vs Plexiform	0.227700936	4.95E-02	4.47E-01	NS or Estimate < 0.5
SLC44A2	Non-plexiform vs Plexiform	0.27074186	4.97E-02	4.47E-01	NS or Estimate < 0.5
UBE2H	Non-plexiform vs Plexiform	0.36	4.97E-02	4.47E-01	NS or Estimate < 0.5
R3HDM4	Non-plexiform vs Plexiform	0.216648695	4.98E-02	4.48E-01	NS or Estimate < 0.5
WASHC1	Non-plexiform vs Plexiform	0.190959078	5.00E-02	4.48E-01	NS or Estimate < 0.5
