# Supplementary material for: KLF6 activation marks an angiogenic and apoptosis resistant endothelial phenotype in pulmonary arterial hypertension
Source: Commun Biol. 2026 Jun 15;9:846. doi: 10.1038/s42003-026-10493-5 (PMC13282386; doi:10.1038/s42003-026-10493-5)
Supplement: Supplementary file 13 — Supplementary Data 10 [file 42003_2026_10493_MOESM13_ESM.xlsx]

## Sheet: Sheet1
List of KLF6-regulated DEGs shared with non-plexiform lesions- and plexiform lesions-specific DEGs.
KLF6 vs Non-plexiform lesions	ABCB10, ACADM, ACSL4, ADAM9, AKT1, ALDOA, ANAPC5, ANXA5, APBB2, APOE, ARF3, ARHGAP29, ARHGEF1, ARHGEF15, ARPC1B, ATF4, ATP2A3, ATP2C1, ATP5F1B, ATP5F1D, ATP5MC3, BCAR1, BCL2L1, BCR, BOP1, BRK1, BTG1, BZW1, C17orf49, C5orf24, CCNI, CD63, CD83, CDC42EP4, CDH11, CDK11A, CDK2AP1, CHIC2, CHTOP, CLIC1, CLIP1, CLU, COA4, COL1A2, COL4A1, COL6A2, CRTAP, CST3, CTSB, CTSD, DAZAP2, DCAF11, DDX60, DHX36, DIPK…
KLF6 vs Plexiform lesions	ACTN1, ACTR2, ACTR3, ADAM9, ADAMTS1, ADAR, ADCY3, AGPAT2, AIF1L, AKAP12, AKIRIN1, AKIRIN2, AKT1, ALDH1A1, ALDOA, AMFR, ANGPTL4, ANKH, ANP32B, ANPEP, ANTXR1, ANXA2, ANXA5, AP1M1, AP2S1, AP3S1, APOE, APP, ARF1, ARF3, ARF4, ARGLU1, ARHGDIA, ARHGDIB, ARHGEF1, ARHGEF7, ARL6IP1, ARL6IP5, ARPC1B, ARPC4, ATF4, ATL3, ATOX1, ATP2B4, ATP5F1B, ATP5F1D, ATP5MC3, ATP6AP2, AXL, BANF1, BCAR1, BCL2L1, BCL7C, BGN,…
KLF6 vs all PAH vessels (Plexiform+non-plexiform)	ABLIM3, ABR, ACTN1, ACVRL1, AIF1L, ALDOA, ANKH, ANKRD39, ANP32B, ANTXR1, AP2S1, AP3S1, ARF1, ARGLU1, ARHGDIA, ARHGEF15, ARHGEF7, ARL2, ARPC2, ARPC4, ATL3, ATP6AP2, ATP8B1, AXL, BET1L, BRK1, C5orf24, C7orf50, CALHM2, CALM3, CANX, CAPNS1, CAVIN1, CBR1, CBX6, CCNL2, CD164, CD276, CD59, CDK13, CDK5RAP3, CENPB, CLIC1, CLIC4, CLTA, CNIH1, COL18A1, COL5A2, COL8A1, COPG1, CSNK2B, CSRP2, CTNNB1, DARS1, DB…
KLF6 vs [Control vs PAH]	ABI1, ACADM, ACSL4, ACTR2, ADAM9, AKIRIN2, AKT1, ALDOA, ANXA5, APOE, ARF3, ARHGAP29, ARHGDIB, ARHGEF1, ARL6IP1, ARL6IP5, ARPC1B, ATF4, ATP5F1B, ATP5F1D, ATP5MC3, BCAR1, BCL2L1, BGN, BRK1, BTG1, BZW1, C17orf49, CCNI, CCT4, CCT8, CD63, CD83, CDC42EP4, CDH11, CDK11A, CDK2AP1, CDV3, CHCHD2, CHD4, CHIC2, CHTOP, CLIC1, CLIP1, CLTA, CLU, CNOT8, COA4, COL1A2, COL4A1, COL4A2, COL6A2, CRTAP, CSNK2B, CST3, …
KLF6 vs plexiform lesions (Tuder et al.)	ADAMTS1, ARHGAP10, BCL3, BGN, C12orf75, CD59, CD93, CDH5, COL18A1, COL4A1, COL4A2, CTSB, DDIT4, DEPP1, EMP1, ENG, FOSL2, ICAM2, IFI27, JUNB, LMNA, MAZ, MIDN, MMRN2, MYH10, NEXN, NOS3, NPDC1, PRSS23, TIMP1, TMSB10
