# Supplementary material for: KLF6 activation marks an angiogenic and apoptosis resistant endothelial phenotype in pulmonary arterial hypertension
Source: Commun Biol. 2026 Jun 15;9:846. doi: 10.1038/s42003-026-10493-5 (PMC13282386; doi:10.1038/s42003-026-10493-5)
Supplement: Supplementary file 15 — Supplementary Data 12 [file 42003_2026_10493_MOESM15_ESM.xlsx]

## Sheet: Fig 1A
UC normoxia	Hypoxia	TNF-α	TNF-α + hypoxia
1.172	0.791	1.641	2.344
0.938	1.057	1.172	2.344
1.016	1.335	1.406	1.641
1.016	1.386	1.797	1.719
0.859	1.335	1.563	1.875

## Sheet: Fig 1B
Static	30 MINS	1h	6h	24h
0.705882	5.67647	3.76471	7.14706	5.88235
1.05882	3	2.73529	5.23529	9.38235
0.911765	4.58824	3.41176	4.23529	8.26471
0.794118	5.02941	4.76471	6.73529	12.8235
1.64706	3.5	3.14706	6.79412	9.85294

## Sheet: Fig 1D
AdCTRL	AdKLF6	AdCTRL+Hypoxia	AdKLF6+Hypoxia	AdCTRL+Hypoxia+TNF-a	AdKLF6+Hypoxia+TNF-a
1.053	1.047	2.942	0.759	5.89	2.381
1.005	0.701	2.497	0.491	8.082	2.621
0.914	1.208	2.857	0.515	5.23	2.575
1.118	0.698	2.586	0.548	4.445	1.93
0.911	0.785	2.523	0.402	5.379	3.222

## Sheet: Fig 1E
AdCTRL	AdKLF6	AdCTRL +TNF-a	AdKLF6+TNF-a
1.053	1.047	33.505	22.468
1.005	0.701	25.688	16.912
0.914	1.208	26.145	15.83
1.118	0.698	35.103	13.74
0.911	0.785	24.306	9.444

## Sheet: Fig 1F
AdCTRL	AdKLF6	AdCTRL+Thrombin	AdKLF6+Thrombin
0.821	1.045	2.015	1.418
0.821	1.045	2.463	1.269
1.418	0.746	2.015	1.493
1.194	0.672	2.313	1.269
0.746	0.522	2.164	1.791

## Sheet: Fig 1G
AdCTRL	AdKLF6	AdCTRL+Hx	AdKLF6 +Hx	AdCTRL +TNFa	AdKLF6 +TNFa	AdCTRL +Hx+TNFa	AdKLF6 +Hx+TNFa
0.821	1.045	1.638	1.121	4.936	2.596	22.241	8.966
0.821	1.045	1.379	1.207	4.617	3.532	20.948	8.793
1.418	0.746	0.172	0.086	5.17	2.766	16.983	14.397
1.194	0.672	0.69	0.517	3.064	2.043	22.155	8.276
0.746	0.522	1.121	0.776	2.362	1.596	17.241	7.759

## Sheet: Fig 1H
AdCTRL	AdKLF6	AdCTRL starved	AdKLF6 starved	AdCTRL+STS	AdKLF6 +STS
0.246	0.215	1.167	0.503	2.438	2.271
0.323	0.245	0.673	0.536	2.648	1.747
0.326	0.173	1.089	0.516	2.512	1.955
0.285	0.223	0.986	0.424	3.59	1.879
0.235	0.295	0.95	0.446	3.671	2.44

## Sheet: Fig 2B
AdCTRL	AdKLF6
0.989166	1.21026
1.00142	1.22389
0.821641	1.34753
1.07699	1.13797
1.11081	1.14987

## Sheet: Fig 2C
AdCTRL	AdKLF6
0.865315	1.27962
0.864674	1.28346
1.05614	1.34301
1.11718	1.23714
1.09691	1.181

## Sheet: Fig2D
AdCTRL	AdKLF6
0.947554	1.5227
1.18995	1.461
0.910093	1.53372
1.24063	1.38828
0.711767	1.65271

[truncated: 4 more sheets: Fig 2F, Fig 2G, Fig 2I, Fig 6H]
